# Supplementary material for: Support To Rural India’s Public Education System (STRIPES2) and impact on numeracy and literacy scores: A cluster randomized trial in rural villages of Madhya Pradesh, India
Source: PLoS One. 2025 Sep 12;20(9):e0330203. doi: 10.1371/journal.pone.0330203 (PMC12431668; doi:10.1371/journal.pone.0330203)
Supplement: S1 STRIPES2 — (XLSX) [file pone.0330203.s008.xlsx]

## Sheet: Sheet1
child_id	cluster_id	child_gender	mother_alive	father_alive	main_fem_carer	main_mal_carer	child_age_r	rand	large	far	female_carer_sentence	male_carer_sentence	family_caste	family_religion	mother_education	father_education	care_intvw_agreement	child_retrn_village	studyhelp_lock	bought_regular_phone_lock	bought_smartphone_lock	bought_tablet_computer_lock	access_regular_phone_lock	access_smartphone_lock	access_tablet_computer_lock	online_ed_acts_lock	txtbooks_lock	spend_materials_lock	spend_fees_lock	spend_tuition_lock	spend_other_lock	steacher_learning_lock	steacher_progress_lock	steacher_admi_lock	challenges_lock	chall_nosmartphone_lock	chall_accsmartphone_lock	chall_connectivity_lock	chall_internetcost_lock	chall_electricity_lock	chall_teachersupport_lock	chall_time_lock	chall_techknowl_lock	chall_childinterest_lock	chall_money_lock	child_resdnt_village_ms	child_schenrol_prel	child_schenrol_postl	child_grade_prel
1	1	1 - GIRL	1 - YES	1 - YES	Biological mother	Biological father	6	STRIPES 2	0	0	1 - CANNOT READ AT ALL		2 - SCHEDULE TRIBE	1- HINDU	Illiterate	Primary school	1 - Yes	2 - YES, child is here/coming back today	1 - Yes	No	No	No	0 - No	0 - No	0 - No	NA	1 - Yes	40	0	0	0	1 - Yes	0 - No	0 - No	1 - Yes	No	No	No	No	No	Yes	No	No	No	No	Yes	Yes	Yes	1
2	1	0 - BOY	1 - YES	1 - YES	Biological mother	Biological father	6	STRIPES 2	0	0	1 - CANNOT READ AT ALL	1 - CANNOT READ AT ALL	2 - SCHEDULE TRIBE	1- HINDU	Illiterate	Primary school	1 - Yes	2 - YES, child is here/coming back today	1 - Yes	No	No	No	0 - No	0 - No	0 - No	NA	1 - Yes	800	0	0	200	1 - Yes	1 - Yes	0 - No	1 - Yes	No	No	No	No	No	Yes	No	No	Yes	No	Yes	Yes	Yes	Pre-primary/LKG/UKG
3	1	1 - GIRL	1 - YES	1 - YES	Biological mother	Biological father	7	STRIPES 2	0	0	2 - READ ONLY PART OF IT		2 - SCHEDULE TRIBE	1- HINDU	Illiterate	Middle school	1 - Yes	2 - YES, child is here/coming back today	1 - Yes	No	No	No	0 - No	0 - No	0 - No	NA	1 - Yes	0	0	0	0	1 - Yes	0 - No	0 - No	0 - No	No	No	No	No	No	No	No	No	No	No	Yes	Yes	Yes	Anganwadi
4	1	0 - BOY	1 - YES	1 - YES	Biological mother	Biological father	6	STRIPES 2	0	0	1 - CANNOT READ AT ALL		2 - SCHEDULE TRIBE	1- HINDU	Primary school	High school
5	1	1 - GIRL	1 - YES	1 - YES	Biological mother	Biological father	7	STRIPES 2	0	0	1 - CANNOT READ AT ALL	1 - CANNOT READ AT ALL	2 - SCHEDULE TRIBE	1- HINDU	Illiterate	Illiterate	1 - Yes	2 - YES, child is here/coming back today	1 - Yes	No	No	No	0 - No	0 - No	0 - No	NA	1 - Yes	170	0	0	0	1 - Yes	1 - Yes	0 - No	1 - Yes	No	No	No	No	No	Yes	No	No	Yes	No	Yes	Yes	Yes	2
6	1	1 - GIRL	1 - YES	1 - YES	Biological mother	Biological father	7	STRIPES 2	0	0	2 - READ ONLY PART OF IT	3 - READ WHOLE SENTENCE	2 - SCHEDULE TRIBE	1- HINDU	Middle school	High school	1 - Yes	2 - YES, child is here/coming back today	1 - Yes	No	No	No	1 - Yes	0 - No	0 - No	1 - Yes	1 - Yes	50	0	0	0	1 - Yes	1 - Yes	0 - No	0 - No	No	No	No	No	No	No	No	No	No	No	Yes	Yes	Yes	2
7	1	0 - BOY	1 - YES	1 - YES	Biological mother	Biological father	6	STRIPES 2	0	0	1 - CANNOT READ AT ALL	1 - CANNOT READ AT ALL	2 - SCHEDULE TRIBE	1- HINDU	Illiterate	Primary school	1 - Yes	2 - YES, child is here/coming back today	1 - Yes	No	No	No	0 - No	0 - No	0 - No	NA	1 - Yes	400	0	0	0	1 - Yes	1 - Yes	0 - No	0 - No	No	No	No	No	No	No	No	No	No	No	Yes	Yes	Yes	1
8	1	0 - BOY	1 - YES	1 - YES	Biological mother	Biological father	6	STRIPES 2	0	0	1 - CANNOT READ AT ALL		2 - SCHEDULE TRIBE	1- HINDU	Illiterate	Primary school	1 - Yes	2 - YES, child is here/coming back today	1 - Yes	No	No	No	0 - No	0 - No	0 - No	NA	1 - Yes	50	0	0	0	1 - Yes	1 - Yes	0 - No	1 - Yes	No	No	No	No	No	Yes	No	No	Yes	Yes	Yes	Yes	Yes	1
9	1	0 - BOY	1 - YES	1 - YES	Biological mother	Biological father	7	STRIPES 2	0	0	1 - CANNOT READ AT ALL		2 - SCHEDULE TRIBE	1- HINDU	Illiterate	Primary school	1 - Yes	2 - YES, child is here/coming back today	1 - Yes	No	No	No	0 - No	0 - No	0 - No	NA	1 - Yes	100	0	0	0	1 - Yes	1 - Yes	0 - No	1 - Yes	No	No	No	No	No	Yes	No	No	Yes	No	Yes	Yes	Yes	2
10	1	0 - BOY	1 - YES	1 - YES	Biological mother	Biological father	9	STRIPES 2	0	0	1 - CANNOT READ AT ALL		2 - SCHEDULE TRIBE	1- HINDU	Illiterate	Illiterate	1 - Yes	2 - YES, child is here/coming back today	1 - Yes	No	No	No	0 - No	0 - No	0 - No	NA	1 - Yes	100	0	0	0	1 - Yes	0 - No	0 - No	0 - No	No	No	No	No	No	No	No	No	No	No	Yes	Yes	No	Anganwadi
11	1	1 - GIRL	1 - YES	1 - YES	Biological mother	Biological father	6	STRIPES 2	0	0	2 - READ ONLY PART OF IT		2 - SCHEDULE TRIBE	1- HINDU	Primary school	Illiterate
12	1	0 - BOY	1 - YES	1 - YES	Biological mother	Biological father	7	STRIPES 2	0	0	1 - CANNOT READ AT ALL		2 - SCHEDULE TRIBE	1- HINDU	Illiterate	Illiterate
13	1	1 - GIRL	1 - YES	1 - YES	Biological mother	Biological father	7	STRIPES 2	0	0	1 - CANNOT READ AT ALL		2 - SCHEDULE TRIBE	1- HINDU	Illiterate	Middle school	1 - Yes	2 - YES, child is here/coming back today	1 - Yes	Yes	No	No	1 - Yes	0 - No	0 - No	1 - Yes	1 - Yes	20	0	0	0	1 - Yes	1 - Yes	0 - No	0 - No	No	No	No	No	No	No	No	No	No	No	Yes	Yes	Yes	Anganwadi
14	1	1 - GIRL	1 - YES	1 - YES	Biological mother	Biological father	6	STRIPES 2	0	0	2 - READ ONLY PART OF IT		2 - SCHEDULE TRIBE	1- HINDU	Primary school	Middle school	1 - Yes	2 - YES, child is here/coming back today	1 - Yes	No	No	No	0 - No	1 - Yes	0 - No	1 - Yes	1 - Yes	80	0	0	0	1 - Yes	0 - No	0 - No	1 - Yes	No	No	No	No	No	No	No	No	Yes	No	Yes	Yes	Yes	1
15	1	1 - GIRL	1 - YES	1 - YES	Biological mother	Biological father	6	STRIPES 2	0	0	1 - CANNOT READ AT ALL	1 - CANNOT READ AT ALL	2 - SCHEDULE TRIBE	1- HINDU	Illiterate	Illiterate	1 - Yes	2 - YES, child is here/coming back today	1 - Yes	No	No	No	0 - No	0 - No	0 - No	NA	1 - Yes	60	0	0	0	1 - Yes	0 - No	0 - No	1 - Yes	Yes	No	No	No	No	Yes	No	No	Yes	No	Yes	Yes	Yes	2
16	1	0 - BOY	1 - YES	1 - YES	Biological mother	Biological father	6	STRIPES 2	0	0	2 - READ ONLY PART OF IT		4 - FORWARD CASTE	1- HINDU	Middle school	High school	1 - Yes	2 - YES, child is here/coming back today	1 - Yes	No	No	No	0 - No	0 - No	0 - No	NA	1 - Yes	1000	3500	0	0	1 - Yes	1 - Yes	1 - Yes	0 - No	No	No	No	No	No	No	No	No	No	No	Yes	Yes	Yes	1
17	1	1 - GIRL	1 - YES	1 - YES	Biological mother	Biological father	6	STRIPES 2	0	0	3 - READ WHOLE SENTENCE		4 - FORWARD CASTE	1- HINDU	Higher secondary school	Higher secondary school	1 - Yes	2 - YES, child is here/coming back today	1 - Yes	No	No	No	0 - No	0 - No	0 - No	NA	1 - Yes	1500	0	1800	0	1 - Yes	1 - Yes	1 - Yes	1 - Yes	No	Yes	No	No	No	Yes	No	No	No	No	Yes	Yes	Yes	2
18	1	0 - BOY	1 - YES	1 - YES	Biological mother	Biological father	7	STRIPES 2	0	0	3 - READ WHOLE SENTENCE		4 - FORWARD CASTE	1- HINDU	High school	Higher secondary school	1 - Yes	2 - YES, child is here/coming back today	1 - Yes	No	No	No	0 - No	1 - Yes	0 - No	1 - Yes	1 - Yes	700	3600	0	0	1 - Yes	1 - Yes	1 - Yes	1 - Yes	No	No	No	No	No	Yes	Yes	No	No	No	Yes	Yes	Yes	2
19	1	1 - GIRL	1 - YES	1 - YES	Biological mother	Biological father	7	STRIPES 2	0	0	1 - CANNOT READ AT ALL		2 - SCHEDULE TRIBE	1- HINDU	Illiterate	High school	1 - Yes	2 - YES, child is here/coming back today	1 - Yes	No	No	No	0 - No	0 - No	0 - No	NA	1 - Yes	60	0	0	0	1 - Yes	1 - Yes	0 - No	1 - Yes	No	No	No	No	No	No	No	No	Yes	No	Yes	Yes	Yes	1
20	1	1 - GIRL	1 - YES	1 - YES	Biological mother	Biological father	6	STRIPES 2	0	0	1 - CANNOT READ AT ALL		2 - SCHEDULE TRIBE	1- HINDU	Illiterate	Higher secondary school	1 - Yes	2 - YES, child is here/coming back today	1 - Yes	No	No	No	0 - No	0 - No	0 - No	NA	1 - Yes	120	0	0	0	0 - No	1 - Yes	0 - No	1 - Yes	No	No	No	No	No	No	No	No	Yes	Yes	Yes	Yes	Yes	1
21	1	0 - BOY	1 - YES	1 - YES	Biological mother	Biological father	6	STRIPES 2	0	0	1 - CANNOT READ AT ALL		2 - SCHEDULE TRIBE	1- HINDU	Illiterate	Primary school	1 - Yes	2 - YES, child is here/coming back today	1 - Yes	No	No	No	0 - No	0 - No	0 - No	NA	1 - Yes	500	0	0	0	1 - Yes	1 - Yes	0 - No	1 - Yes	No	No	No	No	No	No	No	No	Yes	Yes	Yes	Yes	Yes	2
22	1	0 - BOY	1 - YES	1 - YES	Biological mother	Biological father	7	STRIPES 2	0	0	3 - READ WHOLE SENTENCE		2 - SCHEDULE TRIBE	1- HINDU	High school	High school	1 - Yes	2 - YES, child is here/coming back today	1 - Yes	No	No	No	0 - No	0 - No	0 - No	NA	1 - Yes	50	0	0	0	1 - Yes	1 - Yes	0 - No	1 - Yes	No	No	No	No	No	No	Yes	No	No	No	Yes	Yes	Yes	2
23	1	0 - BOY	1 - YES	1 - YES	Biological mother	Biological father	8	STRIPES 2	0	0	3 - READ WHOLE SENTENCE		2 - SCHEDULE TRIBE	1- HINDU	Middle school	Primary school	1 - Yes	2 - YES, child is here/coming back today	1 - Yes	No	No	No	0 - No	0 - No	0 - No	NA	1 - Yes	400	500	0	700	1 - Yes	0 - No	0 - No	1 - Yes	No	No	No	No	No	Yes	Yes	No	No	No	Yes	Yes	Yes	3
24	1	1 - GIRL	1 - YES	1 - YES	Biological mother	Biological father	6	STRIPES 2	0	0	3 - READ WHOLE SENTENCE		2 - SCHEDULE TRIBE	1- HINDU	Middle school	Graduate	1 - Yes	2 - YES, child is here/coming back today	1 - Yes	No	No	No	0 - No	0 - No	0 - No	NA	1 - Yes	200	700	0	500	1 - Yes	1 - Yes	0 - No	1 - Yes	No	No	No	No	No	Yes	Yes	No	No	No	Yes	Yes	Yes	1
25	1	1 - GIRL	1 - YES	1 - YES	Biological mother	Biological father	6	STRIPES 2	0	0	1 - CANNOT READ AT ALL	2 - READ ONLY PART OF IT	2 - SCHEDULE TRIBE	1- HINDU	Illiterate	Primary school	1 - Yes	2 - YES, child is here/coming back today	1 - Yes	No	No	No	0 - No	0 - No	0 - No	NA	1 - Yes	0	0	0	0	1 - Yes	1 - Yes	0 - No	0 - No	No	No	No	No	No	No	No	No	No	No	Yes	Yes	Yes	Anganwadi
26	1	1 - GIRL	1 - YES	1 - YES	Biological mother	Biological father	9	STRIPES 2	0	0	1 - CANNOT READ AT ALL	2 - READ ONLY PART OF IT	2 - SCHEDULE TRIBE	1- HINDU	Illiterate	Primary school	1 - Yes	2 - YES, child is here/coming back today	1 - Yes	No	No	No	0 - No	0 - No	0 - No	NA	1 - Yes	0	0	0	0	1 - Yes	1 - Yes	0 - No	0 - No	No	No	No	No	No	No	No	No	No	No	Yes	Yes	Yes	Anganwadi
27	1	0 - BOY	1 - YES	1 - YES	Biological mother	Biological father	7	STRIPES 2	0	0	2 - READ ONLY PART OF IT	2 - READ ONLY PART OF IT	2 - SCHEDULE TRIBE	1- HINDU	Middle school	Primary school	1 - Yes	2 - YES, child is here/coming back today	1 - Yes	No	No	No	0 - No	0 - No	0 - No	NA	1 - Yes	500	1800	0	800	1 - Yes	1 - Yes	0 - No	1 - Yes	No	No	No	No	No	Yes	No	No	No	No	Yes	Yes	Yes	Pre-primary/LKG/UKG
28	1	1 - GIRL	1 - YES	1 - YES	Biological mother	Biological father	6	STRIPES 2	0	0	1 - CANNOT READ AT ALL	3 - READ WHOLE SENTENCE	2 - SCHEDULE TRIBE	1- HINDU	Illiterate	High school	1 - Yes	2 - YES, child is here/coming back today	1 - Yes	No	No	No	0 - No	0 - No	0 - No	NA	1 - Yes	400	0	0	0	1 - Yes	1 - Yes	0 - No	1 - Yes	No	No	No	No	No	No	Yes	No	Yes	No	Yes	Yes	Yes	Anganwadi
29	1	1 - GIRL	1 - YES	1 - YES	Biological mother	Biological father	7	STRIPES 2	0	0	1 - CANNOT READ AT ALL		3 - OTHER BACKWARD CASTE	1- HINDU	Illiterate	Primary school	1 - Yes	2 - YES, child is here/coming back today	1 - Yes	No	No	No	0 - No	0 - No	0 - No	NA	1 - Yes	0	0	0	0	1 - Yes	0 - No	0 - No	0 - No	No	No	No	No	No	No	No	No	No	No	Yes	Yes	Yes	Anganwadi
30	1	0 - BOY	1 - YES	1 - YES	Biological mother	Biological father	9	STRIPES 2	0	0	1 - CANNOT READ AT ALL	2 - READ ONLY PART OF IT	1 - SCHEDULE CASTE	1- HINDU	Illiterate	High school
31	1	1 - GIRL	1 - YES	1 - YES	Biological mother	Biological father	7	STRIPES 2	0	0	1 - CANNOT READ AT ALL	1 - CANNOT READ AT ALL	2 - SCHEDULE TRIBE	1- HINDU	Primary school	Illiterate	1 - Yes	2 - YES, child is here/coming back today	1 - Yes	No	No	No	0 - No	0 - No	0 - No	NA	1 - Yes	80	0	0	0	1 - Yes	1 - Yes	0 - No	1 - Yes	Yes	No	No	No	No	Yes	No	Yes	No	No	Yes	Yes	Yes	2
32	1	1 - GIRL	1 - YES	1 - YES	Biological mother	Biological father	6	STRIPES 2	0	0	1 - CANNOT READ AT ALL		2 - SCHEDULE TRIBE	1- HINDU	Illiterate	Illiterate	1 - Yes	2 - YES, child is here/coming back today	1 - Yes	No	No	No	0 - No	0 - No	0 - No	NA	1 - Yes	150	0	0	0	1 - Yes	1 - Yes	0 - No	1 - Yes	Yes	No	No	No	No	No	No	No	No	Yes	Yes	Yes	Yes	2
33	1	1 - GIRL	1 - YES	1 - YES	Other	Other	7	STRIPES 2	0	0	1 - CANNOT READ AT ALL	1 - CANNOT READ AT ALL	2 - SCHEDULE TRIBE	1- HINDU	Illiterate	Primary school	1 - Yes	2 - YES, child is here/coming back today	1 - Yes	No	No	No	0 - No	0 - No	0 - No	NA	1 - Yes	50	0	0	0	1 - Yes	0 - No	0 - No	0 - No	No	No	No	No	No	No	No	No	No	No	Yes	Yes	No	Anganwadi
34	1	1 - GIRL	1 - YES	1 - YES	Biological mother	Biological father	7	STRIPES 2	0	0	1 - CANNOT READ AT ALL		2 - SCHEDULE TRIBE	1- HINDU	Illiterate	Illiterate	1 - Yes	2 - YES, child is here/coming back today	1 - Yes	No	No	No	0 - No	0 - No	0 - No	NA	1 - Yes	200	0	0	0	1 - Yes	0 - No	0 - No	0 - No	No	No	No	No	No	No	No	No	No	No	Yes	Yes	Yes	Anganwadi
35	1	1 - GIRL	1 - YES	1 - YES	Biological mother	Biological father	6	STRIPES 2	0	0	1 - CANNOT READ AT ALL		3 - OTHER BACKWARD CASTE	1- HINDU	Primary school	Middle school	1 - Yes	2 - YES, child is here/coming back today	1 - Yes	No	No	No	0 - No	0 - No	0 - No	NA	1 - Yes	350	0	0	0	1 - Yes	1 - Yes	0 - No	1 - Yes	No	No	No	No	No	Yes	No	No	Yes	Yes	Yes	Yes	Yes	2
36	1	1 - GIRL	1 - YES	1 - YES	Biological mother	Biological father	7	STRIPES 2	0	0	1 - CANNOT READ AT ALL	2 - READ ONLY PART OF IT	2 - SCHEDULE TRIBE	1- HINDU	Illiterate	Primary school	1 - Yes	2 - YES, child is here/coming back today	1 - Yes	No	No	No	0 - No	0 - No	0 - No	NA	1 - Yes	55	0	0	0	1 - Yes	0 - No	0 - No	1 - Yes	Yes	No	No	No	No	Yes	Yes	No	Yes	No	Yes	Yes	Yes	2
37	1	1 - GIRL	1 - YES	1 - YES	Biological mother	Biological father	6	STRIPES 2	0	0	1 - CANNOT READ AT ALL		3 - OTHER BACKWARD CASTE	1- HINDU	Illiterate	Middle school	1 - Yes	2 - YES, child is here/coming back today	1 - Yes	No	No	No	1 - Yes	0 - No	0 - No	1 - Yes	1 - Yes	250	0	0	0	1 - Yes	1 - Yes	0 - No	0 - No	No	No	No	No	No	No	No	No	No	No	Yes	Yes	Yes	1
38	1	0 - BOY	1 - YES	1 - YES	Biological mother	Biological father	6	STRIPES 2	0	0	2 - READ ONLY PART OF IT	3 - READ WHOLE SENTENCE	3 - OTHER BACKWARD CASTE	1- HINDU	Primary school	High school	1 - Yes	2 - YES, child is here/coming back today	1 - Yes	No	No	No	1 - Yes	0 - No	0 - No	1 - Yes	1 - Yes	0	0	0	0	1 - Yes	1 - Yes	0 - No	1 - Yes	No	No	No	No	No	Yes	Yes	No	No	No	Yes	Yes	Yes	1
39	1	1 - GIRL	1 - YES	1 - YES	Biological mother	Biological father	6	STRIPES 2	0	0	2 - READ ONLY PART OF IT		3 - OTHER BACKWARD CASTE	1- HINDU	Primary school	Primary school	1 - Yes	2 - YES, child is here/coming back today	1 - Yes	No	No	No	0 - No	0 - No	0 - No	NA	1 - Yes	250	0	0	0	1 - Yes	1 - Yes	0 - No	1 - Yes	No	No	No	No	No	Yes	Yes	No	No	Yes	Yes	Yes	Yes	1
40	1	1 - GIRL	1 - YES	1 - YES	Biological mother	Biological father	6	STRIPES 2	0	0	1 - CANNOT READ AT ALL	1 - CANNOT READ AT ALL	2 - SCHEDULE TRIBE	1- HINDU	Illiterate	Illiterate	1 - Yes	2 - YES, child is here/coming back today	1 - Yes	No	No	No	0 - No	0 - No	0 - No	NA	1 - Yes	100	0	0	0	1 - Yes	0 - No	0 - No	1 - Yes	Yes	No	No	No	No	Yes	No	No	Yes	Yes	Yes	Yes	Yes	1
41	1	0 - BOY	1 - YES	1 - YES	Biological mother	Biological father	7	STRIPES 2	0	0	3 - READ WHOLE SENTENCE		3 - OTHER BACKWARD CASTE	1- HINDU	High school	High school	1 - Yes	2 - YES, child is here/coming back today	1 - Yes	No	No	No	0 - No	0 - No	0 - No	NA	1 - Yes	0	0	0	0	1 - Yes	0 - No	0 - No	1 - Yes	No	No	No	No	No	No	No	No	No	Yes	Yes	Yes	Yes	Anganwadi
42	1	1 - GIRL	1 - YES	1 - YES	Biological mother	Biological father	7	STRIPES 2	0	0	1 - CANNOT READ AT ALL	3 - READ WHOLE SENTENCE	2 - SCHEDULE TRIBE	1- HINDU	Illiterate	High school	1 - Yes	2 - YES, child is here/coming back today	1 - Yes	No	No	No	0 - No	0 - No	0 - No	NA	1 - Yes	450	0	0	0	1 - Yes	1 - Yes	0 - No	1 - Yes	Yes	No	No	No	No	Yes	No	No	No	No	Yes	Yes	Yes	2
43	1	0 - BOY	1 - YES	1 - YES	Biological mother	Biological father	6	STRIPES 2	0	0	2 - READ ONLY PART OF IT		2 - SCHEDULE TRIBE	1- HINDU	Primary school	Primary school	1 - Yes	2 - YES, child is here/coming back today	1 - Yes	No	No	No	0 - No	0 - No	0 - No	NA	1 - Yes	500	0	0	0	1 - Yes	1 - Yes	0 - No	1 - Yes	No	No	No	No	No	No	No	No	Yes	Yes	Yes	Yes	Yes	2
44	1	1 - GIRL	1 - YES	1 - YES	Biological mother	Biological father	9	STRIPES 2	0	0	1 - CANNOT READ AT ALL		2 - SCHEDULE TRIBE	1- HINDU	Illiterate	High school	1 - Yes	2 - YES, child is here/coming back today	1 - Yes	No	No	No	0 - No	0 - No	0 - No	NA	1 - Yes	300	0	0	0	1 - Yes	0 - No	0 - No	1 - Yes	No	No	No	No	No	No	No	No	Yes	No	Yes	Yes	Yes	2
45	1	1 - GIRL	1 - YES	1 - YES	Biological mother	Biological father	6	STRIPES 2	0	0	2 - READ ONLY PART OF IT	3 - READ WHOLE SENTENCE	2 - SCHEDULE TRIBE	1- HINDU	Primary school	High school
46	2	1 - GIRL	1 - YES	1 - YES	Biological mother	Biological father	6	STRIPES 2	1	0	1 - CANNOT READ AT ALL		1 - SCHEDULE CASTE	1- HINDU	Primary school	Primary school	1 - Yes	2 - YES, child is here/coming back today	0 - No	No	No	No	0 - No	0 - No	0 - No	NA	1 - Yes	100	0	0	0	1 - Yes	0 - No	0 - No	1 - Yes	No	No	No	No	No	Yes	No	No	No	No	Yes	Yes	Yes	1
47	2	0 - BOY	1 - YES	1 - YES	Biological mother	Biological father	8	STRIPES 2	1	0	2 - READ ONLY PART OF IT		3 - OTHER BACKWARD CASTE	1- HINDU	Primary school	Middle school	1 - Yes	2 - YES, child is here/coming back today	1 - Yes	No	No	No	0 - No	1 - Yes	0 - No	1 - Yes	1 - Yes	500	4000	0	0	0 - No	1 - Yes	0 - No	1 - Yes	No	No	No	No	No	Yes	No	No	No	No	Yes	Yes	Yes	2
48	2	1 - GIRL	1 - YES	1 - YES	Biological mother	Biological father	7	STRIPES 2	1	0	1 - CANNOT READ AT ALL		3 - OTHER BACKWARD CASTE	1- HINDU	Illiterate	Primary school	1 - Yes	2 - YES, child is here/coming back today	1 - Yes	No	No	No	0 - No	0 - No	0 - No	NA	1 - Yes	500	2000	0	0	0 - No	1 - Yes	0 - No	1 - Yes	No	No	No	No	No	Yes	No	No	No	No	Yes	Yes	Yes	1
49	2	0 - BOY	1 - YES	1 - YES	Biological mother	Biological father	7	STRIPES 2	1	0	2 - READ ONLY PART OF IT	3 - READ WHOLE SENTENCE	3 - OTHER BACKWARD CASTE	1- HINDU	High school	High school	1 - Yes	2 - YES, child is here/coming back today	1 - Yes	No	No	No	1 - Yes	0 - No	0 - No	1 - Yes	1 - Yes	200	2000	0	0	1 - Yes	1 - Yes	0 - No	1 - Yes	No	No	No	No	No	Yes	No	No	Yes	No	Yes	Yes	Yes	1
50	2	0 - BOY	1 - YES	1 - YES	Biological mother	Biological father	8	STRIPES 2	1	0	2 - READ ONLY PART OF IT	3 - READ WHOLE SENTENCE	3 - OTHER BACKWARD CASTE	1- HINDU	High school	High school	1 - Yes	2 - YES, child is here/coming back today	1 - Yes	No	No	No	1 - Yes	0 - No	0 - No	1 - Yes	1 - Yes	200	3100	0	0	1 - Yes	1 - Yes	0 - No	1 - Yes	No	No	No	No	No	Yes	No	No	Yes	No	Yes	Yes	Yes	2
51	2	1 - GIRL	1 - YES	1 - YES	Biological mother	Biological father	8	STRIPES 2	1	0	3 - READ WHOLE SENTENCE	3 - READ WHOLE SENTENCE	4 - FORWARD CASTE	1- HINDU	Middle school	High school	1 - Yes	2 - YES, child is here/coming back today	1 - Yes	No	No	No	0 - No	1 - Yes	0 - No	1 - Yes	1 - Yes	200	11000	0	0	0 - No	1 - Yes	0 - No	1 - Yes	No	No	No	No	No	Yes	No	No	Yes	No	Yes	Yes	Yes	2
52	2	0 - BOY	1 - YES	1 - YES	Biological mother	Biological father	6	STRIPES 2	1	0	2 - READ ONLY PART OF IT		3 - OTHER BACKWARD CASTE	1- HINDU	Middle school	Primary school	1 - Yes	2 - YES, child is here/coming back today	1 - Yes	No	No	No	0 - No	0 - No	0 - No	NA	1 - Yes	300	0	0	0	1 - Yes	1 - Yes	0 - No	1 - Yes	No	No	No	No	No	Yes	No	No	Yes	No	Yes	Yes	Yes	2
53	2	1 - GIRL	1 - YES	1 - YES	Biological mother	Biological father	8	STRIPES 2	1	0	2 - READ ONLY PART OF IT		3 - OTHER BACKWARD CASTE	1- HINDU	Primary school	Higher secondary school	1 - Yes	2 - YES, child is here/coming back today	1 - Yes	No	No	No	0 - No	1 - Yes	0 - No	1 - Yes	1 - Yes	500	3000	0	0	0 - No	1 - Yes	0 - No	1 - Yes	No	No	No	No	No	No	No	No	Yes	No	Yes	Yes	Yes	2
54	2	0 - BOY	1 - YES	1 - YES	Biological mother	Biological father	8	STRIPES 2	1	0	3 - READ WHOLE SENTENCE		3 - OTHER BACKWARD CASTE	1- HINDU	High school	High school	1 - Yes	2 - YES, child is here/coming back today	1 - Yes	No	Yes	No	0 - No	1 - Yes	0 - No	1 - Yes	1 - Yes	200	3500	0	0	1 - Yes	1 - Yes	0 - No	1 - Yes	No	No	No	No	No	Yes	No	No	No	No	Yes	Yes	Yes	2
55	2	1 - GIRL	1 - YES	1 - YES	Biological mother	Biological father	8	STRIPES 2	1	0	3 - READ WHOLE SENTENCE	3 - READ WHOLE SENTENCE	3 - OTHER BACKWARD CASTE	1- HINDU	High school	Higher secondary school	1 - Yes	2 - YES, child is here/coming back today	1 - Yes	No	Yes	No	0 - No	1 - Yes	0 - No	1 - Yes	1 - Yes	300	3500	0	0	0 - No	0 - No	0 - No	1 - Yes	No	No	No	No	No	Yes	No	No	No	No	Yes	Yes	Yes	2
56	2	1 - GIRL	1 - YES	0 - NO	Biological mother	Other	8	STRIPES 2	1	0	3 - READ WHOLE SENTENCE		3 - OTHER BACKWARD CASTE	1- HINDU	High school	Higher secondary school	1 - Yes	2 - YES, child is here/coming back today	1 - Yes	No	No	No	0 - No	0 - No	0 - No	NA	1 - Yes	700	5000	0	0	1 - Yes	1 - Yes	0 - No	1 - Yes	No	No	No	No	No	Yes	No	No	No	No	Yes	Yes	Yes	2
57	2	1 - GIRL	1 - YES	1 - YES	Biological mother	Biological father	7	STRIPES 2	1	0	2 - READ ONLY PART OF IT		3 - OTHER BACKWARD CASTE	1- HINDU	High school	Primary school	1 - Yes	2 - YES, child is here/coming back today	1 - Yes	No	No	No	0 - No	1 - Yes	0 - No	1 - Yes	1 - Yes	1000	5000	0	0	0 - No	0 - No	1 - Yes	1 - Yes	No	No	No	No	No	Yes	No	No	Yes	No	Yes	Yes	Yes	1
58	2	1 - GIRL	1 - YES	1 - YES	Biological mother	Biological father	7	STRIPES 2	1	0	1 - CANNOT READ AT ALL		3 - OTHER BACKWARD CASTE	1- HINDU	Illiterate	Middle school	1 - Yes	2 - YES, child is here/coming back today	1 - Yes	No	No	No	1 - Yes	0 - No	0 - No	1 - Yes	1 - Yes	300	0	0	0	0 - No	0 - No	1 - Yes	1 - Yes	No	No	No	No	No	No	No	No	Yes	No	Yes	Yes	Yes	1
59	2	0 - BOY	1 - YES	1 - YES	Biological mother	Biological father	7	STRIPES 2	1	0	2 - READ ONLY PART OF IT		3 - OTHER BACKWARD CASTE	1- HINDU	Primary school	Middle school	1 - Yes	2 - YES, child is here/coming back today	1 - Yes	Yes	No	No	0 - No	1 - Yes	0 - No	1 - Yes	1 - Yes	200	4000	0	0	1 - Yes	1 - Yes	0 - No	1 - Yes	No	No	No	No	No	Yes	No	No	Yes	No	Yes	Yes	Yes	1
60	2	0 - BOY	1 - YES	1 - YES	Biological mother	Biological father	7	STRIPES 2	1	0	1 - CANNOT READ AT ALL		3 - OTHER BACKWARD CASTE	1- HINDU	Middle school	Primary school	1 - Yes	2 - YES, child is here/coming back today	1 - Yes	No	No	No	1 - Yes	0 - No	0 - No	1 - Yes	1 - Yes	400	0	0	0	0 - No	0 - No	1 - Yes	1 - Yes	No	No	No	No	No	Yes	No	No	No	No	Yes	Yes	Yes	1
61	2	0 - BOY	1 - YES	1 - YES	Biological mother	Biological father	7	STRIPES 2	1	0	2 - READ ONLY PART OF IT		3 - OTHER BACKWARD CASTE	1- HINDU	Primary school	Middle school	1 - Yes	2 - YES, child is here/coming back today	1 - Yes	No	Yes	No	0 - No	1 - Yes	0 - No	1 - Yes	1 - Yes	400	0	300	0	0 - No	0 - No	0 - No	1 - Yes	No	No	No	No	No	Yes	No	No	No	No	Yes	Yes	Yes	3
62	2	0 - BOY	1 - YES	1 - YES	Biological mother	Biological father	7	STRIPES 2	1	0	1 - CANNOT READ AT ALL	2 - READ ONLY PART OF IT	3 - OTHER BACKWARD CASTE	1- HINDU	Primary school	Middle school	1 - Yes	2 - YES, child is here/coming back today	1 - Yes	No	No	No	0 - No	1 - Yes	0 - No	1 - Yes	1 - Yes	300	0	0	0	1 - Yes	0 - No	0 - No	1 - Yes	No	No	No	No	No	Yes	No	No	Yes	No	Yes	Yes	Yes	1
63	2	1 - GIRL	1 - YES	1 - YES	Biological mother	Biological father	8	STRIPES 2	1	0	1 - CANNOT READ AT ALL		3 - OTHER BACKWARD CASTE	1- HINDU	Primary school	Middle school	1 - Yes	2 - YES, child is here/coming back today	1 - Yes	No	No	No	0 - No	0 - No	0 - No	NA	1 - Yes	700	7875	0	0	1 - Yes	1 - Yes	0 - No	1 - Yes	No	No	No	No	No	Yes	No	No	No	No	Yes	Yes	Yes	2
64	2	1 - GIRL	1 - YES	1 - YES	Biological mother	Biological father	7	STRIPES 2	1	0	2 - READ ONLY PART OF IT	3 - READ WHOLE SENTENCE	3 - OTHER BACKWARD CASTE	1- HINDU	Primary school	Higher secondary school	1 - Yes	2 - YES, child is here/coming back today	1 - Yes	No	Yes	No	0 - No	1 - Yes	0 - No	1 - Yes	1 - Yes	100	0	0	0	1 - Yes	1 - Yes	0 - No	1 - Yes	No	No	No	No	No	No	No	No	Yes	No	Yes	Yes	Yes	2
65	2	0 - BOY	1 - YES	1 - YES	Biological mother	Biological father	7	STRIPES 2	1	0	2 - READ ONLY PART OF IT		3 - OTHER BACKWARD CASTE	1- HINDU	Middle school	Primary school
66	2	0 - BOY	1 - YES	1 - YES	Biological mother	Biological father	6	STRIPES 2	1	0	1 - CANNOT READ AT ALL		3 - OTHER BACKWARD CASTE	1- HINDU	Middle school	High school	1 - Yes	2 - YES, child is here/coming back today	1 - Yes	No	Yes	No	0 - No	1 - Yes	0 - No	1 - Yes	1 - Yes	400	6500	500	0	0 - No	1 - Yes	1 - Yes	1 - Yes	No	No	No	No	No	No	No	No	Yes	No	Yes	Yes	Yes	2
67	2	1 - GIRL	1 - YES	1 - YES	Biological mother	Biological father	6	STRIPES 2	1	0	3 - READ WHOLE SENTENCE		3 - OTHER BACKWARD CASTE	1- HINDU	High school	Higher secondary school	1 - Yes	1 - NO, child is not coming back today	1 - Yes	No	Yes	No	0 - No	1 - Yes	0 - No	1 - Yes	1 - Yes	3000	6000	0	2000	1 - Yes	1 - Yes	0 - No	1 - Yes	No	No	No	No	No	Yes	No	No	Yes	No	Yes	Yes	Yes	2
68	2	1 - GIRL	1 - YES	1 - YES	Biological mother	Biological father	7	STRIPES 2	1	0	3 - READ WHOLE SENTENCE		3 - OTHER BACKWARD CASTE	1- HINDU	High school	Primary school	1 - Yes	1 - NO, child is not coming back today	1 - Yes	No	No	No	0 - No	1 - Yes	0 - No	1 - Yes	1 - Yes	300	12000	2000	0	1 - Yes	0 - No	1 - Yes	1 - Yes	No	No	No	No	No	Yes	No	No	Yes	No	Yes	Yes	Yes	2
69	2	0 - BOY	1 - YES	1 - YES	Biological mother	Biological father	6	STRIPES 2	1	0	3 - READ WHOLE SENTENCE		3 - OTHER BACKWARD CASTE	1- HINDU	Middle school	Primary school	1 - Yes	2 - YES, child is here/coming back today	1 - Yes	No	No	No	0 - No	0 - No	0 - No	NA	1 - Yes	400	0	0	0	0 - No	0 - No	1 - Yes	1 - Yes	No	No	No	No	No	Yes	No	No	Yes	No	Yes	Yes	Yes	1
70	2	1 - GIRL	1 - YES	1 - YES	Biological mother	Biological father	8	STRIPES 2	1	0	3 - READ WHOLE SENTENCE		3 - OTHER BACKWARD CASTE	1- HINDU	Middle school	Primary school	1 - Yes	2 - YES, child is here/coming back today	1 - Yes	No	No	No	0 - No	0 - No	0 - No	NA	1 - Yes	400	0	0	0	0 - No	0 - No	1 - Yes	1 - Yes	No	No	No	No	No	Yes	No	No	No	No	Yes	Yes	Yes	1
71	2	1 - GIRL	1 - YES	1 - YES	Biological mother	Biological father	7	STRIPES 2	1	0	1 - CANNOT READ AT ALL		3 - OTHER BACKWARD CASTE	1- HINDU	Illiterate	High school	1 - Yes	2 - YES, child is here/coming back today	1 - Yes	No	No	No	1 - Yes	0 - No	0 - No	1 - Yes	1 - Yes	1000	0	0	0	0 - No	1 - Yes	0 - No	1 - Yes	No	No	No	No	No	Yes	No	No	No	No	Yes	Yes	Yes	1
72	2	1 - GIRL	1 - YES	1 - YES	Biological mother	Biological father	7	STRIPES 2	1	0	1 - CANNOT READ AT ALL	3 - READ WHOLE SENTENCE	3 - OTHER BACKWARD CASTE	1- HINDU	Illiterate	High school	1 - Yes	2 - YES, child is here/coming back today	1 - Yes	No	No	No	0 - No	0 - No	0 - No	NA	1 - Yes	300	0	0	0	1 - Yes	1 - Yes	0 - No	1 - Yes	No	No	No	No	No	No	No	No	Yes	No	Yes	Yes	Yes	3
73	2	1 - GIRL	1 - YES	1 - YES	Biological mother	Biological father	8	STRIPES 2	1	0	1 - CANNOT READ AT ALL	3 - READ WHOLE SENTENCE	3 - OTHER BACKWARD CASTE	1- HINDU	Primary school	Middle school	1 - Yes	2 - YES, child is here/coming back today	1 - Yes	No	No	No	0 - No	0 - No	0 - No	NA	1 - Yes	200	1500	300	0	1 - Yes	1 - Yes	0 - No	1 - Yes	No	No	No	No	No	Yes	No	No	Yes	No	Yes	Yes	Yes	2
74	2	1 - GIRL	1 - YES	1 - YES	Biological mother	Biological father	9	STRIPES 2	1	0	1 - CANNOT READ AT ALL	3 - READ WHOLE SENTENCE	3 - OTHER BACKWARD CASTE	1- HINDU	Illiterate	High school	1 - Yes	2 - YES, child is here/coming back today	1 - Yes	No	No	No	0 - No	0 - No	0 - No	NA	1 - Yes	400	0	0	0	1 - Yes	0 - No	0 - No	1 - Yes	No	No	No	No	No	Yes	No	No	Yes	No	Yes	Yes	Yes	3
75	2	1 - GIRL	1 - YES	1 - YES	Biological mother	Biological father	7	STRIPES 2	1	0	1 - CANNOT READ AT ALL		3 - OTHER BACKWARD CASTE	1- HINDU	Illiterate	Middle school	1 - Yes	2 - YES, child is here/coming back today	1 - Yes	No	No	No	0 - No	0 - No	0 - No	NA	1 - Yes	200	0	0	0	1 - Yes	1 - Yes	0 - No	1 - Yes	No	No	No	No	No	Yes	No	No	Yes	No	Yes	Yes	Yes	1
76	2	1 - GIRL	1 - YES	1 - YES	Biological mother	Biological father	7	STRIPES 2	1	0	2 - READ ONLY PART OF IT		3 - OTHER BACKWARD CASTE	1- HINDU	High school	High school	1 - Yes	2 - YES, child is here/coming back today	1 - Yes	No	No	No	0 - No	0 - No	0 - No	NA	1 - Yes	400	0	0	0	1 - Yes	1 - Yes	0 - No	1 - Yes	No	No	No	No	No	No	No	No	Yes	No	Yes	Yes	Yes	1
77	2	0 - BOY	1 - YES	1 - YES	Biological mother	Biological father	7	STRIPES 2	1	0	1 - CANNOT READ AT ALL	1 - CANNOT READ AT ALL	1 - SCHEDULE CASTE	1- HINDU	Primary school	Primary school	1 - Yes	2 - YES, child is here/coming back today	1 - Yes	No	No	No	1 - Yes	0 - No	0 - No	1 - Yes	1 - Yes	200	0	0	0	1 - Yes	1 - Yes	0 - No	1 - Yes	No	No	No	No	No	Yes	No	No	Yes	No	Yes	Yes	Yes	2
78	2	0 - BOY	1 - YES	1 - YES	Biological mother	Biological father	8	STRIPES 2	1	0	1 - CANNOT READ AT ALL	1 - CANNOT READ AT ALL	1 - SCHEDULE CASTE	1- HINDU	Primary school	Primary school	1 - Yes	2 - YES, child is here/coming back today	1 - Yes	No	No	No	1 - Yes	0 - No	0 - No	1 - Yes	1 - Yes	200	0	0	0	1 - Yes	1 - Yes	0 - No	1 - Yes	No	No	No	No	No	No	No	No	Yes	No	Yes	Yes	Yes	4
79	3	0 - BOY	1 - YES	1 - YES	Biological mother	Biological father	7	CHAMPION 2	1	0	1 - CANNOT READ AT ALL		3 - OTHER BACKWARD CASTE	1- HINDU	Illiterate	Illiterate	1 - Yes	2 - YES, child is here/coming back today	1 - Yes	No	No	No	0 - No	0 - No	0 - No	NA	1 - Yes	200	0	0	0	1 - Yes	0 - No	0 - No	1 - Yes	No	No	No	No	No	Yes	No	No	No	No	Yes	Yes	Yes	2
80	3	0 - BOY	1 - YES	1 - YES	Biological mother	Biological father	7	CHAMPION 2	1	0	3 - READ WHOLE SENTENCE	1 - CANNOT READ AT ALL	3 - OTHER BACKWARD CASTE	1- HINDU	Primary school	Primary school
81	3	1 - GIRL	1 - YES	1 - YES	Biological mother	Biological father	9	CHAMPION 2	1	0	1 - CANNOT READ AT ALL		3 - OTHER BACKWARD CASTE	1- HINDU	Primary school	Middle school	1 - Yes	2 - YES, child is here/coming back today	1 - Yes	No	No	No	0 - No	0 - No	0 - No	NA	1 - Yes	400	0	300	0	0 - No	0 - No	1 - Yes	1 - Yes	No	No	No	No	No	Yes	Yes	No	Yes	No	Yes	Yes	No	1
82	3	0 - BOY	1 - YES	1 - YES	Biological mother	Biological father	6	CHAMPION 2	1	0	2 - READ ONLY PART OF IT	3 - READ WHOLE SENTENCE	3 - OTHER BACKWARD CASTE	1- HINDU	Middle school	High school	1 - Yes	2 - YES, child is here/coming back today	1 - Yes	No	No	No	0 - No	0 - No	0 - No	NA	1 - Yes	1000	0	0	0	1 - Yes	0 - No	0 - No	1 - Yes	No	No	No	No	No	Yes	Yes	No	Yes	No	Yes	Yes	Yes	2
83	3	0 - BOY	1 - YES	1 - YES	Biological mother	Biological father	7	CHAMPION 2	1	0	1 - CANNOT READ AT ALL		3 - OTHER BACKWARD CASTE	1- HINDU	Illiterate	Middle school	1 - Yes	2 - YES, child is here/coming back today	1 - Yes	No	No	No	0 - No	0 - No	0 - No	NA	1 - Yes	200	14000	0	0	0 - No	1 - Yes	0 - No	1 - Yes	No	No	No	No	No	Yes	No	No	No	No	Yes	Yes	Yes	1
84	3	0 - BOY	1 - YES	1 - YES	Biological mother	Biological father	7	CHAMPION 2	1	0	1 - CANNOT READ AT ALL		3 - OTHER BACKWARD CASTE	1- HINDU	Middle school	Primary school
85	3	1 - GIRL	1 - YES	1 - YES	Biological mother	Biological father	7	CHAMPION 2	1	0	2 - READ ONLY PART OF IT		3 - OTHER BACKWARD CASTE	1- HINDU	Middle school	Primary school	1 - Yes	1 - NO, child is not coming back today	1 - Yes	No	No	No	0 - No	0 - No	0 - No	NA	1 - Yes	200	0	0	0	0 - No	1 - Yes	0 - No	1 - Yes	No	No	No	No	No	Yes	No	No	Yes	No	Yes	Yes	Yes	2
86	3	0 - BOY	1 - YES	1 - YES	Biological mother	Biological father	6	CHAMPION 2	1	0	3 - READ WHOLE SENTENCE		3 - OTHER BACKWARD CASTE	1- HINDU	Middle school	Middle school	1 - Yes	2 - YES, child is here/coming back today	1 - Yes	No	No	No	0 - No	0 - No	0 - No	NA	1 - Yes	150	5500	400	0	0 - No	0 - No	0 - No	1 - Yes	No	No	No	No	No	No	No	No	Yes	No	Yes	Yes	Yes	1
87	3	0 - BOY	1 - YES	1 - YES	Biological mother	Biological father	7	CHAMPION 2	1	0	3 - READ WHOLE SENTENCE	1 - CANNOT READ AT ALL	3 - OTHER BACKWARD CASTE	1- HINDU	Middle school	Illiterate	1 - Yes	2 - YES, child is here/coming back today	1 - Yes	No	No	No	0 - No	0 - No	0 - No	NA	1 - Yes	300	0	150	0	1 - Yes	0 - No	0 - No	1 - Yes	No	No	No	No	No	Yes	No	Yes	Yes	Yes	Yes	Yes	Yes	2
88	3	1 - GIRL	1 - YES	1 - YES	Biological mother	Biological father	7	CHAMPION 2	1	0	2 - READ ONLY PART OF IT		3 - OTHER BACKWARD CASTE	1- HINDU	Middle school	Middle school	1 - Yes	2 - YES, child is here/coming back today	1 - Yes	No	No	No	0 - No	1 - Yes	0 - No	1 - Yes	1 - Yes	500	0	300	0	1 - Yes	0 - No	0 - No	1 - Yes	No	No	No	No	No	Yes	No	No	No	No	Yes	Yes	Yes	2
89	3	0 - BOY	1 - YES	1 - YES	Biological mother	Biological father	6	CHAMPION 2	1	0	3 - READ WHOLE SENTENCE	3 - READ WHOLE SENTENCE	3 - OTHER BACKWARD CASTE	1- HINDU	Middle school	Middle school	1 - Yes	2 - YES, child is here/coming back today	1 - Yes	No	No	No	0 - No	0 - No	0 - No	NA	1 - Yes	500	3500	500	0	1 - Yes	1 - Yes	0 - No	1 - Yes	No	No	No	No	No	No	No	No	Yes	No	Yes	Yes	Yes	Pre-primary/LKG/UKG
90	3	0 - BOY	1 - YES	1 - YES	Biological mother	Biological father	7	CHAMPION 2	1	0	1 - CANNOT READ AT ALL		3 - OTHER BACKWARD CASTE	1- HINDU	Middle school	Illiterate	1 - Yes	1 - NO, child is not coming back today	1 - Yes	No	No	No	0 - No	1 - Yes	0 - No	1 - Yes	1 - Yes	200	0	0	0	0 - No	1 - Yes	0 - No	1 - Yes	No	No	No	No	No	Yes	No	No	No	No	Yes	Yes	Yes	2
91	3	1 - GIRL	1 - YES	1 - YES	Biological mother	Biological father	7	CHAMPION 2	1	0	1 - CANNOT READ AT ALL	3 - READ WHOLE SENTENCE	3 - OTHER BACKWARD CASTE	1- HINDU	Illiterate	Primary school	1 - Yes	2 - YES, child is here/coming back today	1 - Yes	No	No	No	0 - No	0 - No	0 - No	NA	1 - Yes	200	0	0	0	0 - No	0 - No	0 - No	1 - Yes	No	No	No	No	No	Yes	Yes	No	Yes	No	Yes	Yes	Yes	2
92	3	1 - GIRL	1 - YES	1 - YES	Other	Other	8	CHAMPION 2	1	0	1 - CANNOT READ AT ALL		3 - OTHER BACKWARD CASTE	1- HINDU	Illiterate	Middle school	1 - Yes	2 - YES, child is here/coming back today	1 - Yes	No	No	No	0 - No	0 - No	0 - No	NA	1 - Yes	100	0	0	0	0 - No	0 - No	0 - No	1 - Yes	No	No	No	No	No	Yes	Yes	Yes	Yes	No	Yes	Yes	No	Anganwadi
93	3	0 - BOY	1 - YES	1 - YES	Biological mother	Biological father	7	CHAMPION 2	1	0	1 - CANNOT READ AT ALL		3 - OTHER BACKWARD CASTE	1- HINDU	Illiterate	Middle school	1 - Yes	2 - YES, child is here/coming back today	1 - Yes	No	No	No	0 - No	0 - No	0 - No	NA	1 - Yes	250	0	0	0	1 - Yes	1 - Yes	0 - No	1 - Yes	No	No	No	No	No	Yes	Yes	Yes	Yes	No	Yes	Yes	Yes	2
94	3	0 - BOY	1 - YES	1 - YES	Biological mother	Biological father	6	CHAMPION 2	1	0	1 - CANNOT READ AT ALL		3 - OTHER BACKWARD CASTE	1- HINDU	Illiterate	Higher secondary school	1 - Yes	2 - YES, child is here/coming back today	1 - Yes	No	No	No	0 - No	0 - No	0 - No	NA	1 - Yes	300	5000	400	0	0 - No	1 - Yes	0 - No	1 - Yes	No	No	No	No	No	No	No	No	Yes	No	Yes	Yes	Yes	Pre-primary/LKG/UKG
95	3	0 - BOY	1 - YES	1 - YES	Biological mother	Biological father	7	CHAMPION 2	1	0	1 - CANNOT READ AT ALL		3 - OTHER BACKWARD CASTE	1- HINDU	Middle school	Middle school	1 - Yes	2 - YES, child is here/coming back today	1 - Yes	No	No	No	0 - No	1 - Yes	0 - No	1 - Yes	1 - Yes	500	0	600	0	1 - Yes	1 - Yes	0 - No	1 - Yes	No	No	No	No	No	No	No	No	Yes	No	Yes	Yes	Yes	2
96	3	1 - GIRL	1 - YES	1 - YES	Biological mother	Biological father	6	CHAMPION 2	1	0	3 - READ WHOLE SENTENCE	3 - READ WHOLE SENTENCE	3 - OTHER BACKWARD CASTE	1- HINDU	High school	Primary school	1 - Yes	2 - YES, child is here/coming back today	1 - Yes	No	No	No	0 - No	0 - No	0 - No	NA	1 - Yes	300	0	0	0	1 - Yes	1 - Yes	0 - No	1 - Yes	No	No	No	No	No	Yes	No	No	Yes	No	Yes	Yes	Yes	2
97	3	0 - BOY	1 - YES	1 - YES	Biological mother	Biological father	7	CHAMPION 2	1	0	1 - CANNOT READ AT ALL		3 - OTHER BACKWARD CASTE	1- HINDU	Illiterate	Primary school	1 - Yes	2 - YES, child is here/coming back today	1 - Yes	No	No	No	0 - No	0 - No	0 - No	NA	1 - Yes	200	0	0	0	1 - Yes	0 - No	0 - No	1 - Yes	No	No	No	No	No	No	No	No	Yes	No	Yes	Yes	Yes	1
98	3	1 - GIRL	1 - YES	1 - YES	Biological mother	Biological father	7	CHAMPION 2	1	0	1 - CANNOT READ AT ALL		3 - OTHER BACKWARD CASTE	1- HINDU	Primary school	Middle school	1 - Yes	2 - YES, child is here/coming back today	1 - Yes	No	No	No	0 - No	0 - No	0 - No	NA	1 - Yes	400	0	0	0	0 - No	1 - Yes	0 - No	1 - Yes	No	No	No	No	No	Yes	No	No	Yes	No	Yes	Yes	Yes	2
99	3	1 - GIRL	1 - YES	1 - YES	Biological mother	Biological father	7	CHAMPION 2	1	0	1 - CANNOT READ AT ALL	3 - READ WHOLE SENTENCE	3 - OTHER BACKWARD CASTE	1- HINDU	Illiterate	Middle school	1 - Yes	2 - YES, child is here/coming back today	0 - No	No	No	No	0 - No	0 - No	0 - No	NA	1 - Yes	300	0	0	0	0 - No	0 - No	0 - No	1 - Yes	No	No	No	No	No	Yes	No	No	No	No	Yes	Yes	Yes	1
100	3	0 - BOY	1 - YES	1 - YES	Biological mother	Biological father	6	CHAMPION 2	1	0	1 - CANNOT READ AT ALL		3 - OTHER BACKWARD CASTE	1- HINDU	Illiterate	Primary school
101	3	0 - BOY	1 - YES	1 - YES	Biological mother	Biological father	8	CHAMPION 2	1	0	2 - READ ONLY PART OF IT	1 - CANNOT READ AT ALL	2 - SCHEDULE TRIBE	1- HINDU	Middle school	Illiterate	1 - Yes	2 - YES, child is here/coming back today	1 - Yes	No	No	No	1 - Yes	0 - No	0 - No	1 - Yes	1 - Yes	300	0	0	0	1 - Yes	0 - No	0 - No	1 - Yes	No	No	No	No	No	Yes	No	No	Yes	No	Yes	Yes	Yes	3
102	3	0 - BOY	1 - YES	1 - YES	Biological mother	Biological father	8	CHAMPION 2	1	0	1 - CANNOT READ AT ALL	3 - READ WHOLE SENTENCE	2 - SCHEDULE TRIBE	1- HINDU	Illiterate	Primary school	1 - Yes	2 - YES, child is here/coming back today	1 - Yes	No	No	No	0 - No	0 - No	0 - No	NA	1 - Yes	200	0	0	0	1 - Yes	0 - No	0 - No	1 - Yes	No	No	No	No	No	No	No	No	Yes	No	Yes	Yes	Yes	3
103	3	1 - GIRL	1 - YES	1 - YES	Biological mother	Biological father	8	CHAMPION 2	1	0	1 - CANNOT READ AT ALL		2 - SCHEDULE TRIBE	1- HINDU	Illiterate	Illiterate	1 - Yes	1 - NO, child is not coming back today	1 - Yes	No	No	No	0 - No	0 - No	0 - No	NA	1 - Yes	150	0	0	0	1 - Yes	0 - No	0 - No	1 - Yes	No	No	No	No	No	No	No	No	Yes	No	Yes	Yes	Yes	2
104	3	0 - BOY	1 - YES	1 - YES	Biological mother	Biological father	6	CHAMPION 2	1	0	1 - CANNOT READ AT ALL		2 - SCHEDULE TRIBE	1- HINDU	Illiterate	Illiterate	1 - Yes	2 - YES, child is here/coming back today	1 - Yes	No	No	No	0 - No	0 - No	0 - No	NA	1 - Yes	150	0	0	0	1 - Yes	0 - No	0 - No	1 - Yes	No	No	No	No	No	No	No	No	Yes	No	Yes	Yes	Yes	2
105	3	1 - GIRL	1 - YES	1 - YES	Biological mother	Biological father	6	CHAMPION 2	1	0	3 - READ WHOLE SENTENCE		3 - OTHER BACKWARD CASTE	1- HINDU	High school	Middle school	1 - Yes	2 - YES, child is here/coming back today	1 - Yes	No	No	No	0 - No	0 - No	0 - No	NA	1 - Yes	400	0	3600	0	1 - Yes	0 - No	0 - No	1 - Yes	No	No	No	No	No	No	No	No	Yes	No	Yes	Yes	Yes	2
106	3	0 - BOY	1 - YES	1 - YES	Biological mother	Biological father	7	CHAMPION 2	1	0	2 - READ ONLY PART OF IT		3 - OTHER BACKWARD CASTE	1- HINDU	Primary school	Middle school	1 - Yes	2 - YES, child is here/coming back today	1 - Yes	No	No	No	0 - No	0 - No	0 - No	NA	1 - Yes	300	0	1000	0	1 - Yes	0 - No	1 - Yes	1 - Yes	No	No	No	No	No	Yes	No	No	No	No	Yes	Yes	Yes	1
107	3	0 - BOY	1 - YES	1 - YES	Biological mother	Biological father	6	CHAMPION 2	1	0	2 - READ ONLY PART OF IT		3 - OTHER BACKWARD CASTE	1- HINDU	Primary school	Middle school
108	3	0 - BOY	1 - YES	1 - YES	Biological mother	Biological father	6	CHAMPION 2	1	0	2 - READ ONLY PART OF IT	2 - READ ONLY PART OF IT	3 - OTHER BACKWARD CASTE	1- HINDU	High school	Middle school	1 - Yes	2 - YES, child is here/coming back today	1 - Yes	No	No	No	0 - No	0 - No	0 - No	NA	1 - Yes	450	0	1200	0	0 - No	1 - Yes	0 - No	1 - Yes	No	No	No	No	No	Yes	Yes	Yes	Yes	No	Yes	Yes	Yes	2
109	3	0 - BOY	1 - YES	1 - YES	Biological mother	Biological father	8	CHAMPION 2	1	0	2 - READ ONLY PART OF IT		3 - OTHER BACKWARD CASTE	1- HINDU	Primary school	Middle school	1 - Yes	2 - YES, child is here/coming back today	1 - Yes	No	No	No	0 - No	0 - No	0 - No	NA	1 - Yes	400	0	0	0	1 - Yes	0 - No	0 - No	1 - Yes	No	No	No	No	No	Yes	No	No	No	No	Yes	Yes	Yes	3
110	3	1 - GIRL	1 - YES	1 - YES	Biological mother	Biological father	8	CHAMPION 2	1	0	2 - READ ONLY PART OF IT		3 - OTHER BACKWARD CASTE	1- HINDU	Middle school	Middle school	1 - Yes	2 - YES, child is here/coming back today	1 - Yes	No	No	No	0 - No	1 - Yes	0 - No	1 - Yes	1 - Yes	300	0	0	0	0 - No	1 - Yes	0 - No	1 - Yes	No	No	No	No	No	Yes	No	No	No	No	Yes	Yes	Yes	1
111	3	0 - BOY	1 - YES	1 - YES	Biological mother	Biological father	7	CHAMPION 2	1	0	1 - CANNOT READ AT ALL		3 - OTHER BACKWARD CASTE	1- HINDU	Illiterate	Illiterate	1 - Yes	2 - YES, child is here/coming back today	1 - Yes	No	No	No	0 - No	0 - No	0 - No	NA	1 - Yes	200	0	1200	0	1 - Yes	0 - No	0 - No	1 - Yes	No	No	No	No	No	Yes	No	No	Yes	No	Yes	Yes	Yes	3
112	3	0 - BOY	1 - YES	1 - YES	Biological mother	Biological father	6	CHAMPION 2	1	0	1 - CANNOT READ AT ALL	1 - CANNOT READ AT ALL	3 - OTHER BACKWARD CASTE	1- HINDU	Illiterate	Primary school	1 - Yes	2 - YES, child is here/coming back today	1 - Yes	No	No	No	0 - No	0 - No	0 - No	NA	1 - Yes	200	0	0	0	0 - No	1 - Yes	0 - No	1 - Yes	No	No	No	No	No	Yes	No	No	No	No	Yes	Yes	Yes	1
113	3	0 - BOY	1 - YES	1 - YES	Biological mother	Biological father	7	CHAMPION 2	1	0	1 - CANNOT READ AT ALL		3 - OTHER BACKWARD CASTE	1- HINDU	Illiterate	Illiterate	1 - Yes	2 - YES, child is here/coming back today	1 - Yes	No	No	No	0 - No	0 - No	0 - No	NA	1 - Yes	300	0	0	0	0 - No	0 - No	0 - No	1 - Yes	No	No	No	No	No	Yes	Yes	No	Yes	No	Yes	Yes	Yes	2
114	3	0 - BOY	1 - YES	1 - YES	Biological mother	Biological father	7	CHAMPION 2	1	0							1 - Yes	2 - YES, child is here/coming back today	1 - Yes	No	No	No	0 - No	0 - No	0 - No	NA	1 - Yes	200	0	0	0	0 - No	1 - Yes	0 - No	1 - Yes	No	No	No	No	No	No	No	No	Yes	No	Yes	Yes	Yes	2
115	3	1 - GIRL	1 - YES	1 - YES	Biological mother	Biological father	6	CHAMPION 2	1	0	1 - CANNOT READ AT ALL		3 - OTHER BACKWARD CASTE	1- HINDU	Illiterate	Primary school
116	3	1 - GIRL	1 - YES	1 - YES	Biological mother	Biological father	7	CHAMPION 2	1	0	2 - READ ONLY PART OF IT	3 - READ WHOLE SENTENCE	3 - OTHER BACKWARD CASTE	1- HINDU	Primary school	Middle school	1 - Yes	2 - YES, child is here/coming back today	1 - Yes	No	No	No	0 - No	0 - No	0 - No	NA	1 - Yes	200	0	0	0	1 - Yes	1 - Yes	0 - No	1 - Yes	No	No	No	No	No	No	Yes	No	Yes	No	Yes	Yes	Yes	2
117	3	1 - GIRL	1 - YES	1 - YES	Biological mother	Biological father	6	CHAMPION 2	1	0	1 - CANNOT READ AT ALL	1 - CANNOT READ AT ALL	3 - OTHER BACKWARD CASTE	1- HINDU	Illiterate	Illiterate	1 - Yes	2 - YES, child is here/coming back today	1 - Yes	No	No	No	0 - No	0 - No	0 - No	NA	1 - Yes	300	0	0	0	1 - Yes	0 - No	0 - No	1 - Yes	No	No	No	No	No	No	No	No	Yes	No	Yes	Yes	Yes	2
118	3	1 - GIRL	1 - YES	1 - YES	Biological mother	Biological father	7	CHAMPION 2	1	0	1 - CANNOT READ AT ALL	2 - READ ONLY PART OF IT	3 - OTHER BACKWARD CASTE	1- HINDU	Illiterate	Primary school	1 - Yes	2 - YES, child is here/coming back today	1 - Yes	No	No	No	0 - No	0 - No	0 - No	NA	1 - Yes	200	0	0	0	1 - Yes	1 - Yes	0 - No	1 - Yes	No	No	No	No	No	No	No	No	Yes	No	Yes	Yes	Yes	2
119	3	0 - BOY	1 - YES	1 - YES	Biological mother	Biological father	7	CHAMPION 2	1	0	3 - READ WHOLE SENTENCE		3 - OTHER BACKWARD CASTE	1- HINDU	Middle school	High school	1 - Yes	2 - YES, child is here/coming back today	1 - Yes	No	No	No	0 - No	0 - No	0 - No	NA	1 - Yes	400	7000	3000	0	1 - Yes	0 - No	1 - Yes	1 - Yes	No	No	No	No	No	No	No	No	Yes	No	Yes	Yes	Yes	3
120	3	0 - BOY	1 - YES	1 - YES	Biological mother	Biological father	7	CHAMPION 2	1	0			2 - SCHEDULE TRIBE	1- HINDU	Primary school	Primary school	1 - Yes	2 - YES, child is here/coming back today	1 - Yes	No	No	No	0 - No	0 - No	0 - No	NA	1 - Yes	400	0	0	0	0 - No	0 - No	0 - No	1 - Yes	No	No	No	No	No	Yes	Yes	Yes	Yes	No	Yes	Yes	Yes	2
121	3	1 - GIRL	1 - YES	1 - YES	Biological mother	Biological father	7	CHAMPION 2	1	0	1 - CANNOT READ AT ALL	3 - READ WHOLE SENTENCE	3 - OTHER BACKWARD CASTE	1- HINDU	Illiterate	Primary school
122	3	1 - GIRL	1 - YES	1 - YES	Biological mother	Biological father	7	CHAMPION 2	1	0	1 - CANNOT READ AT ALL	3 - READ WHOLE SENTENCE	3 - OTHER BACKWARD CASTE	1- HINDU	Primary school	Middle school	1 - Yes	2 - YES, child is here/coming back today	1 - Yes	No	No	No	0 - No	0 - No	0 - No	NA	1 - Yes	300	0	3000	0	1 - Yes	0 - No	0 - No	1 - Yes	No	No	No	No	No	Yes	No	No	No	No	Yes	Yes	Yes	2
123	3	1 - GIRL	1 - YES	1 - YES	Biological mother	Biological father	6	CHAMPION 2	1	0	2 - READ ONLY PART OF IT		3 - OTHER BACKWARD CASTE	1- HINDU	Middle school	High school	1 - Yes	2 - YES, child is here/coming back today	1 - Yes	No	No	No	0 - No	0 - No	0 - No	NA	1 - Yes	500	0	0	0	0 - No	1 - Yes	1 - Yes	1 - Yes	No	No	No	No	No	Yes	No	No	No	No	Yes	Yes	Yes	2
124	3	0 - BOY	1 - YES	1 - YES	Biological mother	Biological father	7	CHAMPION 2	1	0	1 - CANNOT READ AT ALL		3 - OTHER BACKWARD CASTE	1- HINDU	Primary school	Primary school	1 - Yes	2 - YES, child is here/coming back today	1 - Yes	No	No	No	0 - No	0 - No	0 - No	NA	1 - Yes	400	0	1750	0	0 - No	0 - No	0 - No	1 - Yes	No	No	No	No	No	Yes	Yes	No	Yes	No	Yes	Yes	Yes	2
125	3	0 - BOY	1 - YES	1 - YES	Biological mother	Biological father	6	CHAMPION 2	1	0	1 - CANNOT READ AT ALL		3 - OTHER BACKWARD CASTE	1- HINDU	Primary school	Middle school	1 - Yes	1 - NO, child is not coming back today	1 - Yes	No	No	No	0 - No	1 - Yes	0 - No	1 - Yes	1 - Yes	500	0	0	0	1 - Yes	1 - Yes	0 - No	1 - Yes	No	No	No	No	No	Yes	No	No	No	No	Yes	Yes	Yes	2
126	3	0 - BOY	1 - YES	1 - YES	Biological mother	Biological father	7	CHAMPION 2	1	0	1 - CANNOT READ AT ALL		3 - OTHER BACKWARD CASTE	1- HINDU	Middle school	Middle school	1 - Yes	2 - YES, child is here/coming back today	1 - Yes	No	No	No	0 - No	1 - Yes	0 - No	1 - Yes	1 - Yes	300	0	0	0	1 - Yes	1 - Yes	0 - No	1 - Yes	No	No	No	No	No	Yes	No	No	No	No	Yes	Yes	Yes	2
127	3	0 - BOY	1 - YES	1 - YES	Biological mother	Biological father	7	CHAMPION 2	1	0	1 - CANNOT READ AT ALL		3 - OTHER BACKWARD CASTE	1- HINDU	Middle school	High school	1 - Yes	2 - YES, child is here/coming back today	1 - Yes	No	No	No	0 - No	1 - Yes	0 - No	1 - Yes	1 - Yes	300	0	0	0	1 - Yes	1 - Yes	0 - No	1 - Yes	No	No	No	No	No	Yes	No	No	No	No	Yes	Yes	Yes	2
128	3	0 - BOY	1 - YES	1 - YES	Biological mother	Biological father	7	CHAMPION 2	1	0	1 - CANNOT READ AT ALL		3 - OTHER BACKWARD CASTE	1- HINDU	Illiterate	Illiterate	1 - Yes	2 - YES, child is here/coming back today	1 - Yes	No	No	No	0 - No	0 - No	0 - No	NA	1 - Yes	300	0	0	0	0 - No	1 - Yes	0 - No	1 - Yes	No	No	No	No	No	Yes	No	No	No	No	Yes	Yes	Yes	3
129	3	1 - GIRL	1 - YES	1 - YES	Biological mother	Biological father	7	CHAMPION 2	1	0	1 - CANNOT READ AT ALL	1 - CANNOT READ AT ALL	3 - OTHER BACKWARD CASTE	1- HINDU	Illiterate	Primary school	1 - Yes	2 - YES, child is here/coming back today	1 - Yes	No	No	No	0 - No	0 - No	0 - No	NA	1 - Yes	200	0	0	0	1 - Yes	0 - No	0 - No	1 - Yes	No	No	No	No	No	Yes	No	No	No	No	Yes	Yes	Yes	1
130	3	0 - BOY	1 - YES	1 - YES	Biological mother	Biological father	7	CHAMPION 2	1	0	2 - READ ONLY PART OF IT	2 - READ ONLY PART OF IT	3 - OTHER BACKWARD CASTE	1- HINDU	Primary school	Middle school	1 - Yes	2 - YES, child is here/coming back today	1 - Yes	No	No	No	0 - No	0 - No	0 - No	NA	1 - Yes	500	8000	1000	0	1 - Yes	0 - No	1 - Yes	1 - Yes	No	No	No	No	No	Yes	No	No	No	No	Yes	Yes	Yes	3
131	4	1 - GIRL	1 - YES	1 - YES	Biological mother	Biological father	7	CHAMPION 2	1	0	1 - CANNOT READ AT ALL		1 - SCHEDULE CASTE	1- HINDU	Middle school	High school	1 - Yes	2 - YES, child is here/coming back today	1 - Yes	No	No	No	0 - No	0 - No	0 - No	NA	1 - Yes	500	0	0	0	0 - No	0 - No	1 - Yes	1 - Yes	No	No	No	No	No	Yes	No	No	No	No	Yes	Yes	Yes	2
132	4	1 - GIRL	1 - YES	1 - YES	Biological mother	Biological father	7	CHAMPION 2	1	0	1 - CANNOT READ AT ALL		1 - SCHEDULE CASTE	1- HINDU	Middle school	High school	1 - Yes	2 - YES, child is here/coming back today	1 - Yes	No	No	No	0 - No	0 - No	0 - No	NA	1 - Yes	400	0	1200	0	0 - No	0 - No	1 - Yes	1 - Yes	No	No	No	No	No	Yes	No	No	No	No	Yes	Yes	Yes	2
133	4	1 - GIRL	1 - YES	1 - YES	Biological mother	Biological father	7	CHAMPION 2	1	0	1 - CANNOT READ AT ALL		1 - SCHEDULE CASTE	1- HINDU	Primary school	Middle school	1 - Yes	2 - YES, child is here/coming back today	1 - Yes	No	No	No	0 - No	0 - No	0 - No	NA	1 - Yes	300	0	0	0	0 - No	1 - Yes	0 - No	1 - Yes	No	No	No	No	No	No	No	No	Yes	No	Yes	Yes	Yes	2
134	4	0 - BOY	1 - YES	1 - YES	Biological mother	Biological father	8	CHAMPION 2	1	0	1 - CANNOT READ AT ALL		1 - SCHEDULE CASTE	1- HINDU	Middle school	Middle school	1 - Yes	2 - YES, child is here/coming back today	1 - Yes	No	No	No	0 - No	1 - Yes	0 - No	1 - Yes	1 - Yes	500	800	0	0	1 - Yes	1 - Yes	0 - No	1 - Yes	No	No	No	No	No	No	No	No	Yes	No	Yes	Yes	Yes	2
135	4	0 - BOY	1 - YES	1 - YES	Biological mother	Biological father	6	CHAMPION 2	1	0	1 - CANNOT READ AT ALL		1 - SCHEDULE CASTE	1- HINDU	Middle school	Middle school	1 - Yes	2 - YES, child is here/coming back today	1 - Yes	No	No	No	0 - No	1 - Yes	0 - No	1 - Yes	1 - Yes	400	0	0	0	0 - No	1 - Yes	1 - Yes	1 - Yes	No	No	No	No	No	Yes	No	No	No	No	Yes	Yes	Yes	2
136	4	0 - BOY	1 - YES	1 - YES	Biological mother	Biological father	8	CHAMPION 2	1	0	3 - READ WHOLE SENTENCE	1 - CANNOT READ AT ALL	2 - SCHEDULE TRIBE	1- HINDU	Middle school	Primary school	1 - Yes	2 - YES, child is here/coming back today	1 - Yes	No	No	No	0 - No	1 - Yes	0 - No	1 - Yes	1 - Yes	600	3300	0	0	1 - Yes	1 - Yes	0 - No	1 - Yes	No	No	No	No	No	Yes	No	No	No	No	Yes	Yes	Yes	2
137	4	1 - GIRL	1 - YES	1 - YES	Biological mother	Biological father	6	CHAMPION 2	1	0	3 - READ WHOLE SENTENCE	1 - CANNOT READ AT ALL	2 - SCHEDULE TRIBE	1- HINDU	Middle school	Primary school	1 - Yes	2 - YES, child is here/coming back today	1 - Yes	No	No	No	1 - Yes	0 - No	0 - No	1 - Yes	1 - Yes	500	0	200	0	1 - Yes	1 - Yes	0 - No	1 - Yes	No	No	No	No	No	Yes	No	No	Yes	No	Yes	Yes	Yes	1
138	4	0 - BOY	1 - YES	1 - YES	Biological mother	Biological father	6	CHAMPION 2	1	0	1 - CANNOT READ AT ALL		1 - SCHEDULE CASTE	1- HINDU	Middle school	High school	1 - Yes	2 - YES, child is here/coming back today	1 - Yes	No	No	No	1 - Yes	0 - No	0 - No	1 - Yes	1 - Yes	1500	7000	500	0	1 - Yes	1 - Yes	0 - No	1 - Yes	No	No	No	No	No	No	No	No	Yes	No	Yes	Yes	Yes	2
139	4	0 - BOY	1 - YES	1 - YES	Biological mother	Biological father	6	CHAMPION 2	1	0	3 - READ WHOLE SENTENCE	3 - READ WHOLE SENTENCE	1 - SCHEDULE CASTE	1- HINDU	Middle school	Middle school	1 - Yes	2 - YES, child is here/coming back today	1 - Yes	No	No	No	0 - No	0 - No	0 - No	NA	1 - Yes	300	0	0	0	1 - Yes	0 - No	0 - No	1 - Yes	No	No	No	No	No	No	No	No	Yes	No	Yes	Yes	Yes	1
140	4	1 - GIRL	1 - YES	1 - YES	Biological mother	Biological father	6	CHAMPION 2	1	0	3 - READ WHOLE SENTENCE	3 - READ WHOLE SENTENCE	1 - SCHEDULE CASTE	1- HINDU	High school	Higher secondary school
141	4	0 - BOY	1 - YES	1 - YES	Biological mother	Biological father	6	CHAMPION 2	1	0	3 - READ WHOLE SENTENCE		1 - SCHEDULE CASTE	1- HINDU	Middle school	Middle school	1 - Yes	2 - YES, child is here/coming back today	1 - Yes	No	No	No	0 - No	0 - No	0 - No	NA	1 - Yes	800	500	0	0	1 - Yes	1 - Yes	0 - No	1 - Yes	No	No	No	No	No	No	No	No	Yes	No	Yes	Yes	Yes	2
142	4	0 - BOY	1 - YES	1 - YES	Biological mother	Biological father	7	CHAMPION 2	1	0	3 - READ WHOLE SENTENCE	3 - READ WHOLE SENTENCE	1 - SCHEDULE CASTE	1- HINDU	High school	High school	1 - Yes	2 - YES, child is here/coming back today	1 - Yes	No	No	No	0 - No	0 - No	0 - No	NA	1 - Yes	400	0	0	0	0 - No	1 - Yes	0 - No	1 - Yes	No	No	No	No	No	Yes	No	No	Yes	No	Yes	Yes	Yes	2
143	4	0 - BOY	1 - YES	1 - YES	Biological mother	Biological father	7	CHAMPION 2	1	0	1 - CANNOT READ AT ALL	3 - READ WHOLE SENTENCE	3 - OTHER BACKWARD CASTE	1- HINDU	Illiterate	Middle school	1 - Yes	2 - YES, child is here/coming back today	1 - Yes	No	No	No	1 - Yes	0 - No	0 - No	1 - Yes	1 - Yes	500	0	250	0	1 - Yes	0 - No	0 - No	1 - Yes	No	No	No	No	No	Yes	No	No	Yes	No	Yes	Yes	Yes	1
144	4	0 - BOY	1 - YES	1 - YES	Biological mother	Biological father	7	CHAMPION 2	1	0	3 - READ WHOLE SENTENCE		3 - OTHER BACKWARD CASTE	1- HINDU	High school	High school	1 - Yes	2 - YES, child is here/coming back today	1 - Yes	No	No	No	0 - No	0 - No	0 - No	NA	1 - Yes	200	10000	0	0	1 - Yes	0 - No	0 - No	1 - Yes	No	No	No	No	No	No	No	No	Yes	No	Yes	Yes	Yes	2
145	4	1 - GIRL	1 - YES	1 - YES	Biological mother	Biological father	7	CHAMPION 2	1	0	3 - READ WHOLE SENTENCE		3 - OTHER BACKWARD CASTE	1- HINDU	High school	High school	1 - Yes	2 - YES, child is here/coming back today	1 - Yes	No	No	No	0 - No	1 - Yes	0 - No	1 - Yes	1 - Yes	400	0	500	0	1 - Yes	1 - Yes	0 - No	1 - Yes	No	No	No	No	No	No	No	No	Yes	No	Yes	Yes	Yes	2
146	4	1 - GIRL	1 - YES	1 - YES	Biological mother	Biological father	8	CHAMPION 2	1	0	1 - CANNOT READ AT ALL		3 - OTHER BACKWARD CASTE	1- HINDU	Middle school	Middle school	1 - Yes	2 - YES, child is here/coming back today	1 - Yes	No	No	No	0 - No	0 - No	0 - No	NA	1 - Yes	400	0	0	0	0 - No	0 - No	1 - Yes	1 - Yes	No	No	No	No	No	Yes	No	No	Yes	No	Yes	Yes	Yes	1
147	4	0 - BOY	1 - YES	1 - YES	Biological mother	Biological father	7	CHAMPION 2	1	0	2 - READ ONLY PART OF IT		3 - OTHER BACKWARD CASTE	1- HINDU	Middle school	High school	1 - Yes	2 - YES, child is here/coming back today	1 - Yes	No	No	No	0 - No	1 - Yes	0 - No	1 - Yes	1 - Yes	200	8000	400	0	0 - No	1 - Yes	0 - No	1 - Yes	No	No	No	No	No	Yes	No	No	Yes	No	Yes	Yes	Yes	2
148	4	0 - BOY	1 - YES	1 - YES	Biological mother	Biological father	7	CHAMPION 2	1	0	2 - READ ONLY PART OF IT	3 - READ WHOLE SENTENCE	1 - SCHEDULE CASTE	1- HINDU	Middle school	High school	1 - Yes	2 - YES, child is here/coming back today	1 - Yes	No	No	No	1 - Yes	0 - No	0 - No	1 - Yes	1 - Yes	1000	0	0	0	1 - Yes	1 - Yes	0 - No	1 - Yes	No	No	No	No	No	Yes	No	No	No	No	Yes	Yes	Yes	2
149	4	1 - GIRL	1 - YES	1 - YES	Biological mother	Biological father	6	CHAMPION 2	1	0		3 - READ WHOLE SENTENCE	1 - SCHEDULE CASTE	1- HINDU	Illiterate	Primary school	1 - Yes	2 - YES, child is here/coming back today	1 - Yes	No	No	No	1 - Yes	0 - No	0 - No	1 - Yes	1 - Yes	300	0	0	0	0 - No	1 - Yes	0 - No	1 - Yes	No	No	No	No	No	Yes	No	No	No	No	Yes	Yes	Yes	1
150	4	0 - BOY	1 - YES	1 - YES	Biological mother	Biological father	8	CHAMPION 2	1	0	3 - READ WHOLE SENTENCE	3 - READ WHOLE SENTENCE	3 - OTHER BACKWARD CASTE	1- HINDU	High school	Middle school	1 - Yes	1 - NO, child is not coming back today	1 - Yes	No	No	No	0 - No	1 - Yes	0 - No	1 - Yes	1 - Yes	1000	5000	0	0	1 - Yes	0 - No	1 - Yes	1 - Yes	No	No	No	No	No	Yes	No	Yes	Yes	No	Yes	Yes	Yes	2
151	4	0 - BOY	1 - YES	1 - YES	Biological mother	Biological father	7	CHAMPION 2	1	0	3 - READ WHOLE SENTENCE		3 - OTHER BACKWARD CASTE	1- HINDU	High school	High school	1 - Yes	2 - YES, child is here/coming back today	1 - Yes	No	No	No	0 - No	1 - Yes	0 - No	1 - Yes	1 - Yes	2000	6000	1500	0	1 - Yes	1 - Yes	0 - No	1 - Yes	No	No	No	No	No	No	Yes	No	Yes	Yes	Yes	Yes	Yes	1
152	4	0 - BOY	1 - YES	1 - YES	Biological mother	Biological father	7	CHAMPION 2	1	0	1 - CANNOT READ AT ALL		3 - OTHER BACKWARD CASTE	1- HINDU	Illiterate	Primary school	1 - Yes	2 - YES, child is here/coming back today	1 - Yes	No	No	No	0 - No	0 - No	0 - No	NA	1 - Yes	2000	13000	2000	0	0 - No	0 - No	0 - No	1 - Yes	No	No	No	No	No	No	No	No	Yes	No	Yes	Yes	Yes	Pre-primary/LKG/UKG
153	4	0 - BOY	1 - YES	1 - YES	Biological mother	Biological father	8	CHAMPION 2	1	0			2 - SCHEDULE TRIBE	1- HINDU	Primary school	Primary school	1 - Yes	1 - NO, child is not coming back today	1 - Yes	No	No	No	0 - No	0 - No	0 - No	NA	1 - Yes	300	0	0	0	1 - Yes	0 - No	0 - No	1 - Yes	No	No	No	No	No	Yes	No	No	No	No	Yes	Yes	Yes	2
154	4	0 - BOY	1 - YES	1 - YES	Biological mother	Biological father	7	CHAMPION 2	1	0	1 - CANNOT READ AT ALL		3 - OTHER BACKWARD CASTE	1- HINDU	Primary school	Middle school	1 - Yes	2 - YES, child is here/coming back today	1 - Yes	No	No	No	0 - No	0 - No	0 - No	NA	1 - Yes	200	0	0	0	1 - Yes	0 - No	0 - No	1 - Yes	No	No	No	No	No	Yes	No	No	No	No	Yes	Yes	Yes	1
155	4	1 - GIRL	1 - YES	1 - YES	Biological mother	Biological father	7	CHAMPION 2	1	0	3 - READ WHOLE SENTENCE	3 - READ WHOLE SENTENCE	3 - OTHER BACKWARD CASTE	1- HINDU	High school	High school	1 - Yes	2 - YES, child is here/coming back today	1 - Yes	No	No	No	0 - No	0 - No	0 - No	NA	1 - Yes	400	6000	0	0	0 - No	0 - No	1 - Yes	1 - Yes	No	No	No	No	No	No	No	No	Yes	No	Yes	Yes	Yes	1
156	4	0 - BOY	1 - YES	1 - YES	Biological mother	Biological father	7	CHAMPION 2	1	0	2 - READ ONLY PART OF IT		3 - OTHER BACKWARD CASTE	1- HINDU	Middle school	High school	1 - Yes	2 - YES, child is here/coming back today	1 - Yes	No	No	No	1 - Yes	0 - No	0 - No	1 - Yes	1 - Yes	500	0	0	0	1 - Yes	0 - No	0 - No	1 - Yes	No	No	No	No	No	No	No	No	Yes	No	Yes	Yes	Yes	2
157	5	0 - BOY	1 - YES	1 - YES	Biological mother	Biological father	6	STRIPES 2	1	0	1 - CANNOT READ AT ALL		3 - OTHER BACKWARD CASTE	1- HINDU	Illiterate	High school	1 - Yes	2 - YES, child is here/coming back today	1 - Yes	No	No	No	0 - No	0 - No	0 - No	NA	1 - Yes	1300	0	3600	0	1 - Yes	1 - Yes	1 - Yes	0 - No	No	No	No	No	No	No	No	No	No	No	Yes	Yes	Yes	1
158	5	1 - GIRL	1 - YES	1 - YES	Biological mother	Biological father	7	STRIPES 2	1	0	1 - CANNOT READ AT ALL		3 - OTHER BACKWARD CASTE	1- HINDU	Illiterate	High school	1 - Yes	2 - YES, child is here/coming back today	1 - Yes	No	No	No	0 - No	0 - No	0 - No	NA	1 - Yes	1300	0	3600	0	1 - Yes	1 - Yes	1 - Yes	0 - No	No	No	No	No	No	No	No	No	No	No	Yes	Yes	Yes	2
159	5	0 - BOY	1 - YES	1 - YES	Biological mother	Biological father	7	STRIPES 2	1	0	2 - READ ONLY PART OF IT	3 - READ WHOLE SENTENCE	3 - OTHER BACKWARD CASTE	1- HINDU	Middle school	High school	1 - Yes	2 - YES, child is here/coming back today	1 - Yes	No	No	No	0 - No	1 - Yes	0 - No	1 - Yes	1 - Yes	2700	1800	3600	0	1 - Yes	1 - Yes	1 - Yes	0 - No	No	No	No	No	No	No	No	No	No	No	Yes	Yes	Yes	Pre-primary/LKG/UKG
160	5	0 - BOY	1 - YES	1 - YES	Biological mother	Biological father	7	STRIPES 2	1	0	2 - READ ONLY PART OF IT	1 - CANNOT READ AT ALL	3 - OTHER BACKWARD CASTE	1- HINDU	Primary school	Primary school	1 - Yes	2 - YES, child is here/coming back today	1 - Yes	No	No	No	0 - No	0 - No	0 - No	NA	1 - Yes	400	0	2200	1450	1 - Yes	1 - Yes	1 - Yes	1 - Yes	No	No	No	No	No	No	Yes	Yes	Yes	No	Yes	Yes	Yes	1
161	5	1 - GIRL	1 - YES	1 - YES	Biological mother	Biological father	9	STRIPES 2	1	0	3 - READ WHOLE SENTENCE	3 - READ WHOLE SENTENCE	3 - OTHER BACKWARD CASTE	1- HINDU	Middle school	High school	1 - Yes	2 - YES, child is here/coming back today	1 - Yes	No	No	No	0 - No	0 - No	0 - No	NA	1 - Yes	1000	5000	1800	0	1 - Yes	1 - Yes	1 - Yes	0 - No	No	No	No	No	No	No	No	No	No	No	Yes	Yes	Yes	3
162	5	0 - BOY	1 - YES	1 - YES	Biological mother	Biological father	7	STRIPES 2	1	0	3 - READ WHOLE SENTENCE	3 - READ WHOLE SENTENCE	2 - SCHEDULE TRIBE	1- HINDU	Middle school	High school	1 - Yes	2 - YES, child is here/coming back today	1 - Yes	No	No	No	0 - No	0 - No	0 - No	NA	1 - Yes	500	0	0	0	1 - Yes	1 - Yes	1 - Yes	1 - Yes	No	No	No	No	No	No	Yes	Yes	Yes	No	Yes	Yes	Yes	1
163	5	0 - BOY	1 - YES	1 - YES	Biological mother	Biological father	8	STRIPES 2	1	0	1 - CANNOT READ AT ALL		3 - OTHER BACKWARD CASTE	1- HINDU	Primary school	Illiterate	1 - Yes	2 - YES, child is here/coming back today	1 - Yes	No	No	No	0 - No	0 - No	0 - No	NA	1 - Yes	1000	0	3600	0	1 - Yes	1 - Yes	0 - No	1 - Yes	Yes	No	No	No	No	No	No	No	No	No	Yes	Yes	Yes	3
164	5	0 - BOY	1 - YES	1 - YES	Biological mother	Biological father	6	STRIPES 2	1	0	1 - CANNOT READ AT ALL		2 - SCHEDULE TRIBE	1- HINDU	Illiterate	Primary school	1 - Yes	2 - YES, child is here/coming back today	1 - Yes	No	No	No	0 - No	0 - No	0 - No	NA	1 - Yes	300	0	0	0	1 - Yes	1 - Yes	0 - No	1 - Yes	No	No	No	No	No	No	No	No	Yes	No	Yes	Yes	Yes	1
165	5	1 - GIRL	1 - YES	1 - YES	Biological mother	Biological father	8	STRIPES 2	1	0	1 - CANNOT READ AT ALL		2 - SCHEDULE TRIBE	1- HINDU	Illiterate	Primary school	1 - Yes	0 - NO, child passed away		No	No	No	NA	NA	NA	NA	NA					NA	NA	NA		No	No	No	No	No	No	No	No	No	No	Dead
166	5	0 - BOY	1 - YES	1 - YES	Biological mother	Biological father	8	STRIPES 2	1	0	3 - READ WHOLE SENTENCE		1 - SCHEDULE CASTE	1- HINDU	High school	Middle school	1 - Yes	2 - YES, child is here/coming back today	1 - Yes	No	No	No	0 - No	0 - No	0 - No	NA	1 - Yes	300	0	0	250	1 - Yes	1 - Yes	0 - No	1 - Yes	No	No	No	No	No	Yes	Yes	No	Yes	No	Yes	Yes	Yes	2
167	5	0 - BOY	1 - YES	1 - YES	Biological mother	Biological father	7	STRIPES 2	1	0	1 - CANNOT READ AT ALL		3 - OTHER BACKWARD CASTE	1- HINDU	Middle school	Middle school	1 - Yes	2 - YES, child is here/coming back today	1 - Yes	No	No	No	1 - Yes	0 - No	0 - No	0 - No	1 - Yes	500	0	0	300	1 - Yes	1 - Yes	0 - No	1 - Yes	No	No	No	No	No	Yes	Yes	Yes	Yes	No	Yes	Yes	Yes	2
168	5	0 - BOY	1 - YES	1 - YES	Biological mother	Biological father	8	STRIPES 2	1	0	1 - CANNOT READ AT ALL		2 - SCHEDULE TRIBE	1- HINDU	Primary school	Primary school	1 - Yes	2 - YES, child is here/coming back today	1 - Yes	No	No	No	0 - No	0 - No	0 - No	NA	1 - Yes	400	0	0	0	1 - Yes	1 - Yes	0 - No	1 - Yes	No	No	No	No	No	Yes	Yes	Yes	No	No	Yes	Yes	Yes	3
169	5	1 - GIRL	1 - YES	1 - YES	Biological mother	Biological father	7	STRIPES 2	1	0	1 - CANNOT READ AT ALL		2 - SCHEDULE TRIBE	1- HINDU	Illiterate	Illiterate	1 - Yes	2 - YES, child is here/coming back today	1 - Yes	No	No	No	0 - No	0 - No	0 - No	NA	1 - Yes	200	0	0	0	1 - Yes	1 - Yes	0 - No	1 - Yes	No	No	No	No	No	No	Yes	No	No	Yes	Yes	Yes	Yes	1
170	5	0 - BOY	1 - YES	1 - YES	Biological mother	Biological father	7	STRIPES 2	1	0	1 - CANNOT READ AT ALL		2 - SCHEDULE TRIBE	1- HINDU	Illiterate		1 - Yes	2 - YES, child is here/coming back today	1 - Yes	No	No	No	0 - No	0 - No	0 - No	NA	1 - Yes	200	1800	0	0	1 - Yes	1 - Yes	1 - Yes	0 - No	No	No	No	No	No	No	No	No	No	No	Yes	Yes	Yes	1
171	5	1 - GIRL	1 - YES	1 - YES	Biological mother	Biological father	6	STRIPES 2	1	0	1 - CANNOT READ AT ALL		2 - SCHEDULE TRIBE	1- HINDU	Primary school	Higher secondary school	1 - Yes	2 - YES, child is here/coming back today	1 - Yes	No	No	No	0 - No	0 - No	0 - No	NA	1 - Yes	500	0	0	0	1 - Yes	1 - Yes	1 - Yes	1 - Yes	No	No	No	No	No	Yes	No	Yes	No	Yes	Yes	Yes	Yes	2
172	5	0 - BOY	1 - YES	1 - YES	Biological mother	Biological father	6	STRIPES 2	1	0	1 - CANNOT READ AT ALL		2 - SCHEDULE TRIBE	1- HINDU	Primary school	Higher secondary school	1 - Yes	2 - YES, child is here/coming back today	1 - Yes	No	No	No	0 - No	0 - No	0 - No	NA	1 - Yes	500	0	0	0	1 - Yes	1 - Yes	1 - Yes	1 - Yes	No	No	No	No	No	Yes	No	Yes	No	Yes	Yes	Yes	Yes	2
173	5	0 - BOY	1 - YES	0 - NO	Biological mother	No male caregier	8	STRIPES 2	1	0	1 - CANNOT READ AT ALL		2 - SCHEDULE TRIBE	1- HINDU	Illiterate	Illiterate	1 - Yes	2 - YES, child is here/coming back today	1 - Yes	No	No	No	0 - No	0 - No	0 - No	NA	1 - Yes	500	0	0	400	1 - Yes	1 - Yes	1 - Yes	1 - Yes	No	No	No	No	No	Yes	Yes	Yes	No	No	Yes	Yes	Yes	2
174	5	0 - BOY	1 - YES	1 - YES	Biological mother	Biological father	6	STRIPES 2	1	0	2 - READ ONLY PART OF IT		2 - SCHEDULE TRIBE	1- HINDU	Primary school	Primary school	1 - Yes	2 - YES, child is here/coming back today	1 - Yes	No	No	No	0 - No	0 - No	0 - No	NA	1 - Yes	400	0	0	0	1 - Yes	0 - No	0 - No	0 - No	No	No	No	No	No	No	No	No	No	No	Yes	Yes	Yes	2
175	5	0 - BOY	1 - YES	1 - YES	Biological mother	Biological father	7	STRIPES 2	1	0	1 - CANNOT READ AT ALL	3 - READ WHOLE SENTENCE	2 - SCHEDULE TRIBE	1- HINDU	Illiterate	Primary school	1 - Yes	2 - YES, child is here/coming back today	1 - Yes	No	No	No	0 - No	1 - Yes	0 - No	1 - Yes	1 - Yes	700	0	0	0	1 - Yes	0 - No	1 - Yes	1 - Yes	No	No	No	No	No	No	Yes	No	No	No	Yes	Yes	Yes	1
176	5	0 - BOY	1 - YES	1 - YES	Biological mother	Biological father	6	STRIPES 2	1	0	1 - CANNOT READ AT ALL		2 - SCHEDULE TRIBE	1- HINDU	Illiterate	Illiterate	1 - Yes	1 - NO, child is not coming back today	1 - Yes	No	No	No	0 - No	0 - No	0 - No	NA	1 - Yes	300	0	0	0	98 - Don't know	98 - Don't know	98 - Don't know	1 - Yes	No	No	No	No	No	Yes	Yes	Yes	No	No	Yes	Yes	Yes	1
177	5	0 - BOY	1 - YES	1 - YES	Biological mother	Biological father	7	STRIPES 2	1	0	3 - READ WHOLE SENTENCE	1 - CANNOT READ AT ALL	2 - SCHEDULE TRIBE	1- HINDU	Middle school	Illiterate	1 - Yes	1 - NO, child is not coming back today	1 - Yes	No	No	No	0 - No	0 - No	0 - No	NA	1 - Yes	200	0	0	0	1 - Yes	1 - Yes	0 - No	1 - Yes	No	No	No	No	No	Yes	Yes	Yes	Yes	No	Yes	Yes	Yes	2
178	5	1 - GIRL	1 - YES	1 - YES	Biological mother	Biological father	8	STRIPES 2	1	0	1 - CANNOT READ AT ALL		2 - SCHEDULE TRIBE	1- HINDU	Illiterate		1 - Yes	2 - YES, child is here/coming back today	1 - Yes	No	No	No	0 - No	0 - No	0 - No	NA	1 - Yes	100	0	0	0	1 - Yes	1 - Yes	0 - No	1 - Yes	No	No	No	No	No	Yes	Yes	No	Yes	No	Yes	Yes	Yes	1
179	5	1 - GIRL	1 - YES	1 - YES	Biological mother	Biological father	6	STRIPES 2	1	0	2 - READ ONLY PART OF IT	3 - READ WHOLE SENTENCE	3 - OTHER BACKWARD CASTE	1- HINDU	Middle school	High school	1 - Yes	2 - YES, child is here/coming back today	1 - Yes	No	No	No	1 - Yes	0 - No	0 - No	1 - Yes	1 - Yes	300	100	0	0	0 - No	0 - No	1 - Yes	1 - Yes	No	No	No	No	No	Yes	No	No	No	No	Yes	Yes	Yes	2
180	5	0 - BOY	1 - YES	1 - YES	Biological mother	Biological father	8	STRIPES 2	1	0	1 - CANNOT READ AT ALL		3 - OTHER BACKWARD CASTE	1- HINDU	Primary school	Illiterate	1 - Yes	2 - YES, child is here/coming back today	1 - Yes	No	No	No	0 - No	0 - No	0 - No	NA	1 - Yes	500	0	7500	0	0 - No	1 - Yes	0 - No	1 - Yes	No	No	No	No	No	No	No	No	Yes	No	Yes	Yes	Yes	2
181	5	1 - GIRL	1 - YES	1 - YES	Biological mother	Biological father	7	STRIPES 2	1	0	1 - CANNOT READ AT ALL		3 - OTHER BACKWARD CASTE	1- HINDU	Illiterate	Primary school	1 - Yes	2 - YES, child is here/coming back today	1 - Yes	No	No	No	1 - Yes	0 - No	0 - No	0 - No	1 - Yes	200	0	0	0	1 - Yes	1 - Yes	0 - No	1 - Yes	No	No	No	No	No	Yes	Yes	Yes	Yes	No	Yes	Yes	Yes	1
182	5	0 - BOY	1 - YES	1 - YES	Biological mother	Biological father	7	STRIPES 2	1	0	1 - CANNOT READ AT ALL	1 - CANNOT READ AT ALL	2 - SCHEDULE TRIBE	1- HINDU	Illiterate	Primary school	1 - Yes	1 - NO, child is not coming back today	1 - Yes	No	No	No	0 - No	0 - No	0 - No	NA	1 - Yes	300	0	0	0	0 - No	1 - Yes	0 - No	1 - Yes	No	No	No	No	No	Yes	No	No	No	No	Yes	Yes	Yes	1
183	5	0 - BOY	1 - YES	1 - YES	Biological mother	Biological father	7	STRIPES 2	1	0	1 - CANNOT READ AT ALL	2 - READ ONLY PART OF IT	2 - SCHEDULE TRIBE	1- HINDU	Illiterate	Middle school	1 - Yes	1 - NO, child is not coming back today	1 - Yes	No	No	No	0 - No	0 - No	0 - No	NA	1 - Yes	200	0	0	0	0 - No	1 - Yes	0 - No	1 - Yes	No	No	No	No	No	Yes	No	No	No	No	Yes	Yes	Yes	Anganwadi
184	5	0 - BOY	1 - YES	1 - YES	Biological mother	Biological father	8	STRIPES 2	1	0	2 - READ ONLY PART OF IT		2 - SCHEDULE TRIBE	1- HINDU	High school	High school	1 - Yes	2 - YES, child is here/coming back today	1 - Yes	No	No	No	1 - Yes	0 - No	0 - No	1 - Yes	1 - Yes	200	0	0	0	0 - No	1 - Yes	0 - No	1 - Yes	No	No	No	No	No	Yes	No	No	No	No	Yes	Yes	Yes	4
185	5	1 - GIRL	1 - YES	1 - YES	Biological mother	Biological father	6	STRIPES 2	1	0	2 - READ ONLY PART OF IT	2 - READ ONLY PART OF IT	2 - SCHEDULE TRIBE	1- HINDU	Middle school	Middle school	1 - Yes	2 - YES, child is here/coming back today	1 - Yes	No	No	No	0 - No	0 - No	0 - No	NA	1 - Yes	100	0	0	0	1 - Yes	1 - Yes	1 - Yes	1 - Yes	No	No	No	No	No	No	Yes	Yes	Yes	No	Yes	Yes	Yes	1
186	5	1 - GIRL	1 - YES	1 - YES	Biological mother	Biological father	6	STRIPES 2	1	0	2 - READ ONLY PART OF IT	2 - READ ONLY PART OF IT	2 - SCHEDULE TRIBE	1- HINDU	Middle school	Middle school	1 - Yes	2 - YES, child is here/coming back today	1 - Yes	No	No	No	0 - No	0 - No	0 - No	NA	1 - Yes	100	0	0	0	1 - Yes	1 - Yes	1 - Yes	1 - Yes	No	No	No	No	No	No	Yes	Yes	Yes	No	Yes	Yes	Yes	1
187	5	0 - BOY	1 - YES	1 - YES	Biological mother	Biological father	7	STRIPES 2	1	0	3 - READ WHOLE SENTENCE		3 - OTHER BACKWARD CASTE	1- HINDU	Middle school	Higher secondary school	1 - Yes	1 - NO, child is not coming back today	1 - Yes	No	No	No	0 - No	0 - No	0 - No	NA	1 - Yes	500	4000	2700	0	1 - Yes	0 - No	0 - No	1 - Yes	Yes	No	No	No	No	Yes	No	No	No	No	Yes	Yes	No	2
188	5	0 - BOY	1 - YES	1 - YES	Biological mother	Biological father	8	STRIPES 2	1	0		3 - READ WHOLE SENTENCE	1 - SCHEDULE CASTE	1- HINDU	Primary school	Middle school	1 - Yes	2 - YES, child is here/coming back today	1 - Yes	No	No	No	1 - Yes	0 - No	0 - No	1 - Yes	1 - Yes	400	0	1000	0	1 - Yes	1 - Yes	1 - Yes	1 - Yes	No	No	No	No	No	No	Yes	Yes	Yes	No	Yes	Yes	Yes	5
189	5	0 - BOY	1 - YES	1 - YES	Biological mother	Biological father	8	STRIPES 2	1	0	3 - READ WHOLE SENTENCE		1 - SCHEDULE CASTE	1- HINDU	Middle school	Middle school	1 - Yes	2 - YES, child is here/coming back today	1 - Yes	No	No	No	0 - No	1 - Yes	0 - No	1 - Yes	1 - Yes	600	0	600	0	1 - Yes	1 - Yes	1 - Yes	1 - Yes	No	No	No	No	No	No	Yes	Yes	Yes	No	Yes	Yes	Yes	3
190	5	1 - GIRL	1 - YES	1 - YES	Biological mother	Biological father	7	STRIPES 2	1	0	1 - CANNOT READ AT ALL		3 - OTHER BACKWARD CASTE	1- HINDU	Illiterate	Illiterate	1 - Yes	2 - YES, child is here/coming back today	1 - Yes	No	No	No	0 - No	0 - No	0 - No	NA	1 - Yes	200	0	0	0	1 - Yes	1 - Yes	0 - No	1 - Yes	No	No	No	No	No	No	No	No	Yes	No	Yes	Yes	Yes	2
191	5	1 - GIRL	1 - YES	1 - YES	Other	Other	7	STRIPES 2	1	0	3 - READ WHOLE SENTENCE	3 - READ WHOLE SENTENCE	3 - OTHER BACKWARD CASTE	1- HINDU	Higher secondary school	High school	1 - Yes	2 - YES, child is here/coming back today	1 - Yes	No	Yes	No	0 - No	1 - Yes	0 - No	1 - Yes	1 - Yes	2800	10000	6000	8000	1 - Yes	1 - Yes	1 - Yes	1 - Yes	No	No	No	No	No	No	Yes	Yes	No	No	Yes	Yes	Yes	1
192	5	1 - GIRL	1 - YES	1 - YES	Biological mother	Biological father	6	STRIPES 2	1	0	1 - CANNOT READ AT ALL	3 - READ WHOLE SENTENCE	3 - OTHER BACKWARD CASTE	1- HINDU	Primary school	Middle school
193	5	0 - BOY	1 - YES	1 - YES	Biological mother	Biological father	6	STRIPES 2	1	0	2 - READ ONLY PART OF IT	2 - READ ONLY PART OF IT	3 - OTHER BACKWARD CASTE	1- HINDU	High school	High school	1 - Yes	2 - YES, child is here/coming back today	1 - Yes	No	No	No	1 - Yes	0 - No	0 - No	1 - Yes	1 - Yes	300	0	0	800	1 - Yes	0 - No	0 - No	1 - Yes	No	No	No	No	No	Yes	No	No	No	No	Yes	Yes	Yes	1
194	5	1 - GIRL	1 - YES	1 - YES	Biological mother	Biological father	8	STRIPES 2	1	0	2 - READ ONLY PART OF IT		3 - OTHER BACKWARD CASTE	1- HINDU	High school	Middle school	1 - Yes	2 - YES, child is here/coming back today	1 - Yes	No	No	No	1 - Yes	0 - No	0 - No	0 - No	1 - Yes	600	0	0	800	1 - Yes	1 - Yes	0 - No	1 - Yes	Yes	No	No	No	No	Yes	No	No	No	No	Yes	Yes	Yes	2
195	5	0 - BOY	1 - YES	1 - YES	Biological mother	Biological father	9	STRIPES 2	1	0			3 - OTHER BACKWARD CASTE	1- HINDU	Illiterate	Graduate	1 - Yes	2 - YES, child is here/coming back today	1 - Yes	No	No	No	0 - No	0 - No	0 - No	NA	1 - Yes	150	6000	0	0	1 - Yes	1 - Yes	1 - Yes	1 - Yes	No	No	No	No	No	No	Yes	No	Yes	No	Yes	Yes	Yes	5
196	5	0 - BOY	1 - YES	1 - YES	Biological mother	Biological father	6	STRIPES 2	1	0	1 - CANNOT READ AT ALL		3 - OTHER BACKWARD CASTE	1- HINDU	High school	Higher secondary school	1 - Yes	2 - YES, child is here/coming back today	1 - Yes	No	No	No	0 - No	0 - No	0 - No	NA	1 - Yes	400	2400	2000	300	1 - Yes	1 - Yes	1 - Yes	1 - Yes	Yes	No	No	No	No	Yes	No	No	Yes	No	Yes	Yes	Yes	2
197	5	0 - BOY	1 - YES	1 - YES	Biological mother	Biological father	6	STRIPES 2	1	0	3 - READ WHOLE SENTENCE		3 - OTHER BACKWARD CASTE	1- HINDU	Middle school	High school	1 - Yes	2 - YES, child is here/coming back today	1 - Yes	No	No	No	0 - No	0 - No	0 - No	NA	1 - Yes	500	0	3000	500	1 - Yes	1 - Yes	0 - No	1 - Yes	Yes	No	No	No	No	No	No	No	No	No	Yes	Yes	Yes	1
198	5	0 - BOY	1 - YES	1 - YES	Biological mother	Biological father	6	STRIPES 2	1	0	1 - CANNOT READ AT ALL		3 - OTHER BACKWARD CASTE	1- HINDU	High school	High school	1 - Yes	2 - YES, child is here/coming back today	1 - Yes	No	No	No	0 - No	0 - No	0 - No	NA	1 - Yes	300	0	750	0	1 - Yes	1 - Yes	0 - No	0 - No	No	No	No	No	No	No	No	No	No	No	Yes	Yes	Yes	3
199	5	0 - BOY	1 - YES	1 - YES	Biological mother	Biological father	7	STRIPES 2	1	0	1 - CANNOT READ AT ALL		3 - OTHER BACKWARD CASTE	1- HINDU	Primary school	Higher secondary school	1 - Yes	2 - YES, child is here/coming back today	1 - Yes	No	No	No	0 - No	1 - Yes	0 - No	1 - Yes	1 - Yes	100	0	0	0	1 - Yes	1 - Yes	1 - Yes	1 - Yes	Yes	No	No	No	No	No	No	No	No	No	Yes	Yes	Yes	2
200	5	0 - BOY	1 - YES	1 - YES	Biological mother	Biological father	7	STRIPES 2	1	0	1 - CANNOT READ AT ALL	3 - READ WHOLE SENTENCE	3 - OTHER BACKWARD CASTE	1- HINDU	Illiterate	High school	1 - Yes	2 - YES, child is here/coming back today	1 - Yes	No	No	No	0 - No	0 - No	0 - No	NA	1 - Yes	500	0	0	0	1 - Yes	1 - Yes	1 - Yes	1 - Yes	No	No	No	No	No	No	Yes	No	Yes	No	Yes	Yes	Yes	3
201	5	1 - GIRL	1 - YES	1 - YES	Biological mother	Biological father	6	STRIPES 2	1	0	3 - READ WHOLE SENTENCE	3 - READ WHOLE SENTENCE	3 - OTHER BACKWARD CASTE	1- HINDU	High school	High school	1 - Yes	2 - YES, child is here/coming back today	1 - Yes	No	No	No	0 - No	1 - Yes	0 - No	1 - Yes	1 - Yes	500	0	0	1000	0 - No	0 - No	0 - No	0 - No	No	No	No	No	No	No	No	No	No	No	Yes	Yes	Yes	1
202	5	0 - BOY	1 - YES	1 - YES	Biological mother	Biological father	7	STRIPES 2	1	0	3 - READ WHOLE SENTENCE	3 - READ WHOLE SENTENCE	3 - OTHER BACKWARD CASTE	1- HINDU	Middle school	High school	1 - Yes	2 - YES, child is here/coming back today	1 - Yes	No	No	No	1 - Yes	0 - No	0 - No	1 - Yes	1 - Yes	250	0	300	0	1 - Yes	1 - Yes	1 - Yes	0 - No	No	No	No	No	No	No	No	No	No	No	Yes	Yes	Yes	3
203	5	0 - BOY	1 - YES	1 - YES	Biological mother	Biological father	7	STRIPES 2	1	0	3 - READ WHOLE SENTENCE	3 - READ WHOLE SENTENCE	3 - OTHER BACKWARD CASTE	1- HINDU	Middle school	High school	1 - Yes	2 - YES, child is here/coming back today	1 - Yes	No	No	No	1 - Yes	0 - No	0 - No	0 - No	1 - Yes	400	0	2000	600	1 - Yes	0 - No	0 - No	1 - Yes	No	No	No	No	No	Yes	No	No	No	No	Yes	Yes	Yes	1
204	6	1 - GIRL	1 - YES	1 - YES	Biological mother	Biological father	6	CHAMPION 2	0	0	1 - CANNOT READ AT ALL		4 - FORWARD CASTE	1- HINDU	Illiterate	Illiterate	1 - Yes	2 - YES, child is here/coming back today	1 - Yes	No	No	No	0 - No	0 - No	0 - No	NA	1 - Yes	400	0	0	0	0 - No	0 - No	0 - No	1 - Yes	No	No	No	No	No	Yes	No	No	Yes	No	Yes	Yes	Yes	2
205	6	1 - GIRL	1 - YES	1 - YES	Biological mother	Biological father	6	CHAMPION 2	0	0	3 - READ WHOLE SENTENCE		3 - OTHER BACKWARD CASTE	1- HINDU	High school	Higher secondary school	1 - Yes	2 - YES, child is here/coming back today	1 - Yes	No	No	No	0 - No	0 - No	0 - No	NA	1 - Yes	1000	6500	0	0	1 - Yes	1 - Yes	0 - No	1 - Yes	No	No	No	No	No	Yes	No	No	No	No	Yes	Yes	Yes	1
206	6	1 - GIRL	1 - YES	1 - YES	Biological mother	Biological father	7	CHAMPION 2	0	0	3 - READ WHOLE SENTENCE	3 - READ WHOLE SENTENCE	2 - SCHEDULE TRIBE	1- HINDU	Primary school	High school
207	6	1 - GIRL	1 - YES	0 - NO	Biological mother	Step father	6	CHAMPION 2	0	0	1 - CANNOT READ AT ALL		2 - SCHEDULE TRIBE	1- HINDU	Illiterate	Middle school
208	6	0 - BOY	1 - YES	1 - YES	Biological mother	Biological father	7	CHAMPION 2	0	0	1 - CANNOT READ AT ALL	3 - READ WHOLE SENTENCE	2 - SCHEDULE TRIBE	1- HINDU	Illiterate	Middle school
209	6	0 - BOY	1 - YES	1 - YES	Biological mother	Biological father	7	CHAMPION 2	0	0		3 - READ WHOLE SENTENCE	2 - SCHEDULE TRIBE	1- HINDU	Primary school	High school	1 - Yes	2 - YES, child is here/coming back today	1 - Yes	No	No	No	0 - No	0 - No	0 - No	NA	1 - Yes	300	0	0	0	0 - No	1 - Yes	0 - No	1 - Yes	No	No	No	No	No	Yes	No	No	No	No	Yes	Yes	Yes	2
210	6	0 - BOY	1 - YES	1 - YES	Biological mother	Biological father	7	CHAMPION 2	0	0	1 - CANNOT READ AT ALL		2 - SCHEDULE TRIBE	1- HINDU	Illiterate	Primary school	1 - Yes	2 - YES, child is here/coming back today	1 - Yes	No	No	No	0 - No	0 - No	0 - No	NA	1 - Yes	200	0	0	0	1 - Yes	0 - No	0 - No	1 - Yes	No	No	No	No	No	Yes	No	No	Yes	No	Yes	Yes	Yes	1
211	6	1 - GIRL	1 - YES	1 - YES	Biological mother	Biological father	7	CHAMPION 2	0	0	3 - READ WHOLE SENTENCE		3 - OTHER BACKWARD CASTE	1- HINDU	Middle school	Higher secondary school	1 - Yes	2 - YES, child is here/coming back today	1 - Yes	No	No	No	0 - No	1 - Yes	0 - No	1 - Yes	1 - Yes	3000	7000	0	0	0 - No	1 - Yes	0 - No	1 - Yes	No	No	No	No	No	No	No	No	Yes	No	Yes	Yes	Yes	2
212	6	1 - GIRL	1 - YES	1 - YES	Biological mother	Biological father	6	CHAMPION 2	0	0	1 - CANNOT READ AT ALL	2 - READ ONLY PART OF IT	3 - OTHER BACKWARD CASTE	1- HINDU	Primary school	Primary school	1 - Yes	2 - YES, child is here/coming back today	1 - Yes	No	No	No	0 - No	0 - No	0 - No	NA	1 - Yes	400	0	0	0	1 - Yes	1 - Yes	0 - No	1 - Yes	No	No	No	No	No	Yes	No	No	No	No	Yes	Yes	Yes	3
213	6	0 - BOY	1 - YES	1 - YES	Biological mother	Biological father	7	CHAMPION 2	0	0	3 - READ WHOLE SENTENCE		3 - OTHER BACKWARD CASTE	1- HINDU	High school	Middle school	1 - Yes	2 - YES, child is here/coming back today	1 - Yes	No	No	No	1 - Yes	0 - No	0 - No	1 - Yes	1 - Yes	1000	0	300	0	98 - Don't know	98 - Don't know	98 - Don't know	1 - Yes	No	No	No	No	No	No	No	No	Yes	Yes	Yes	Yes	Yes	1
214	6	1 - GIRL	1 - YES	0 - NO	Biological mother	No male caregier	8	CHAMPION 2	0	0	3 - READ WHOLE SENTENCE		3 - OTHER BACKWARD CASTE	1- HINDU	Middle school		1 - Yes	2 - YES, child is here/coming back today	1 - Yes	No	No	No	0 - No	0 - No	0 - No	NA	1 - Yes	400	0	500	0	0 - No	1 - Yes	0 - No	1 - Yes	No	No	No	No	No	Yes	No	No	No	No	Yes	Yes	Yes	2
215	6	1 - GIRL	1 - YES	1 - YES	Biological mother	Biological father	6	CHAMPION 2	0	0	3 - READ WHOLE SENTENCE	3 - READ WHOLE SENTENCE	3 - OTHER BACKWARD CASTE	1- HINDU	High school	Higher secondary school	1 - Yes	2 - YES, child is here/coming back today	1 - Yes	No	No	No	0 - No	0 - No	0 - No	NA	1 - Yes	1500	6000	1500	0	1 - Yes	1 - Yes	0 - No	1 - Yes	No	No	No	No	No	No	No	No	Yes	No	Yes	Yes	Yes	Pre-primary/LKG/UKG
216	6	1 - GIRL	1 - YES	1 - YES	Biological mother	Biological father	7	CHAMPION 2	0	0	2 - READ ONLY PART OF IT	3 - READ WHOLE SENTENCE	3 - OTHER BACKWARD CASTE	1- HINDU	High school	High school	1 - Yes	2 - YES, child is here/coming back today	1 - Yes	No	No	No	0 - No	0 - No	0 - No	NA	1 - Yes	1000	0	0	0	0 - No	0 - No	0 - No	1 - Yes	No	No	No	No	No	Yes	No	No	No	No	Yes	Yes	Yes	2
217	6	1 - GIRL	1 - YES	1 - YES	Biological mother	Biological father	6	CHAMPION 2	0	0	2 - READ ONLY PART OF IT	2 - READ ONLY PART OF IT	2 - SCHEDULE TRIBE	1- HINDU	Primary school	Primary school	1 - Yes	1 - NO, child is not coming back today	1 - Yes	No	No	No	1 - Yes	0 - No	0 - No	1 - Yes	1 - Yes	400	0	500	0	1 - Yes	1 - Yes	0 - No	1 - Yes	No	No	No	No	No	Yes	No	No	No	No	Yes	Yes	Yes	2
218	7	0 - BOY	0 - NO	1 - YES	Grandmother	Biological father	6	STRIPES 2	1	1	1 - CANNOT READ AT ALL	3 - READ WHOLE SENTENCE	3 - OTHER BACKWARD CASTE	1- HINDU	Illiterate	Primary school	1 - Yes	2 - YES, child is here/coming back today	1 - Yes	No	No	No	0 - No	0 - No	0 - No	NA	1 - Yes	500	0	0	0	1 - Yes	1 - Yes	0 - No	1 - Yes	No	No	No	No	No	No	Yes	Yes	No	No	Yes	Yes	Yes	2
219	7	0 - BOY	1 - YES	1 - YES	Biological mother	Biological father	7	STRIPES 2	1	1	1 - CANNOT READ AT ALL	3 - READ WHOLE SENTENCE	3 - OTHER BACKWARD CASTE	1- HINDU	Middle school	High school	1 - Yes	2 - YES, child is here/coming back today	1 - Yes	No	No	No	0 - No	0 - No	0 - No	NA	1 - Yes	1400	10000	0	0	1 - Yes	1 - Yes	1 - Yes	1 - Yes	No	No	No	No	No	No	Yes	No	No	No	Yes	Yes	Yes	Pre-primary/LKG/UKG
220	7	1 - GIRL	1 - YES	1 - YES	Biological mother	Biological father	7	STRIPES 2	1	1	1 - CANNOT READ AT ALL	1 - CANNOT READ AT ALL	2 - SCHEDULE TRIBE	1- HINDU	Illiterate	Illiterate	1 - Yes	2 - YES, child is here/coming back today	1 - Yes	No	No	No	0 - No	0 - No	0 - No	NA	1 - Yes	400	0	0	0	1 - Yes	1 - Yes	0 - No	1 - Yes	No	No	No	No	No	Yes	Yes	No	Yes	No	Yes	Yes	Yes	2
221	7	1 - GIRL	1 - YES	1 - YES	Biological mother	Biological father	6	STRIPES 2	1	1	3 - READ WHOLE SENTENCE	3 - READ WHOLE SENTENCE	3 - OTHER BACKWARD CASTE	1- HINDU	High school	Middle school	1 - Yes	1 - NO, child is not coming back today	1 - Yes	No	No	No	0 - No	1 - Yes	0 - No	1 - Yes	1 - Yes	600	0	0	0	1 - Yes	1 - Yes	1 - Yes	1 - Yes	No	No	No	No	No	No	Yes	No	Yes	No	Yes	Yes	Yes	2
222	7	0 - BOY	1 - YES	1 - YES	Biological mother	Biological father	8	STRIPES 2	1	1	2 - READ ONLY PART OF IT		3 - OTHER BACKWARD CASTE	1- HINDU	Primary school	Primary school	1 - Yes	2 - YES, child is here/coming back today	1 - Yes	No	No	No	1 - Yes	0 - No	0 - No	0 - No	1 - Yes	150	0	0	2000	1 - Yes	1 - Yes	1 - Yes	1 - Yes	No	No	No	No	No	No	Yes	No	Yes	No	Yes	Yes	Yes	2
223	7	0 - BOY	1 - YES	1 - YES	Biological mother	Biological father	8	STRIPES 2	1	1	3 - READ WHOLE SENTENCE		3 - OTHER BACKWARD CASTE	1- HINDU	Middle school	Middle school	1 - Yes	2 - YES, child is here/coming back today	1 - Yes	No	No	No	0 - No	0 - No	0 - No	NA	1 - Yes	400	0	0	0	1 - Yes	1 - Yes	1 - Yes	1 - Yes	No	No	No	No	No	No	Yes	No	Yes	No	Yes	Yes	Yes	2
224	7	0 - BOY	1 - YES	1 - YES	Biological mother	Biological father	7	STRIPES 2	1	1	1 - CANNOT READ AT ALL		3 - OTHER BACKWARD CASTE	1- HINDU	Illiterate	Illiterate	1 - Yes	2 - YES, child is here/coming back today	0 - No	No	No	No	0 - No	0 - No	0 - No	NA	0 - No	50	0	0	0	0 - No	0 - No	0 - No	1 - Yes	No	No	No	No	No	Yes	No	No	Yes	No	Yes	Yes	Yes	2
225	7	0 - BOY	1 - YES	1 - YES	Biological mother	Biological father	7	STRIPES 2	1	1	2 - READ ONLY PART OF IT	3 - READ WHOLE SENTENCE	3 - OTHER BACKWARD CASTE	1- HINDU	Middle school	Primary school	1 - Yes	2 - YES, child is here/coming back today	1 - Yes	No	No	No	0 - No	0 - No	0 - No	NA	1 - Yes	400	0	0	0	0 - No	0 - No	0 - No	1 - Yes	No	No	No	No	No	Yes	No	No	No	No	Yes	Yes	Yes	1
226	7	1 - GIRL	1 - YES	1 - YES	Biological mother	Biological father	6	STRIPES 2	1	1	1 - CANNOT READ AT ALL	1 - CANNOT READ AT ALL	2 - SCHEDULE TRIBE	1- HINDU	Illiterate	Primary school	1 - Yes	2 - YES, child is here/coming back today	1 - Yes	No	No	No	0 - No	0 - No	0 - No	NA	1 - Yes	500	0	0	0	1 - Yes	1 - Yes	1 - Yes	1 - Yes	No	No	No	No	No	Yes	Yes	No	No	No	Yes	Yes	Yes	1
227	7	1 - GIRL	1 - YES	1 - YES	Biological mother	Biological father	7	STRIPES 2	1	1	3 - READ WHOLE SENTENCE	3 - READ WHOLE SENTENCE	2 - SCHEDULE TRIBE	1- HINDU	Middle school	Middle school	1 - Yes	2 - YES, child is here/coming back today	1 - Yes	No	No	No	0 - No	1 - Yes	0 - No	1 - Yes	1 - Yes	300	0	0	0	1 - Yes	1 - Yes	1 - Yes	1 - Yes	No	No	No	No	No	No	Yes	Yes	No	No	Yes	Yes	Yes	2
228	7	1 - GIRL	1 - YES	1 - YES	Biological mother	Biological father	7	STRIPES 2	1	1	3 - READ WHOLE SENTENCE		3 - OTHER BACKWARD CASTE	1- HINDU	Middle school	Middle school	1 - Yes	2 - YES, child is here/coming back today	1 - Yes	No	No	No	0 - No	0 - No	0 - No	NA	1 - Yes	200	5000	600	0	1 - Yes	1 - Yes	1 - Yes	1 - Yes	No	No	No	No	No	No	Yes	No	Yes	No	Yes	Yes	Yes	1
229	7	0 - BOY	1 - YES	1 - YES	Other	Other	7	STRIPES 2	1	1	1 - CANNOT READ AT ALL	1 - CANNOT READ AT ALL	3 - OTHER BACKWARD CASTE	1- HINDU	Illiterate	Illiterate	1 - Yes	2 - YES, child is here/coming back today	1 - Yes	No	No	No	0 - No	1 - Yes	0 - No	1 - Yes	1 - Yes	150	0	0	1250	1 - Yes	1 - Yes	1 - Yes	1 - Yes	No	No	No	No	No	No	Yes	Yes	No	Yes	Yes	Yes	Yes	2
230	7	1 - GIRL	1 - YES	1 - YES	Biological mother	Biological father	8	STRIPES 2	1	1	2 - READ ONLY PART OF IT		3 - OTHER BACKWARD CASTE	1- HINDU	High school	Higher secondary school	1 - Yes	2 - YES, child is here/coming back today	1 - Yes	No	No	No	0 - No	0 - No	0 - No	NA	1 - Yes	400	5000	2100	0	1 - Yes	1 - Yes	0 - No	1 - Yes	No	No	No	No	No	Yes	Yes	Yes	No	No	Yes	Yes	Yes	3
231	7	0 - BOY	1 - YES	1 - YES	Biological mother	Biological father	7	STRIPES 2	1	1	3 - READ WHOLE SENTENCE		3 - OTHER BACKWARD CASTE	1- HINDU	High school	Middle school	1 - Yes	2 - YES, child is here/coming back today	1 - Yes	No	No	No	0 - No	1 - Yes	0 - No	1 - Yes	1 - Yes	500	0	3600	1600	1 - Yes	1 - Yes	1 - Yes	1 - Yes	No	No	No	No	No	No	Yes	Yes	Yes	No	Yes	Yes	Yes	2
232	7	1 - GIRL	1 - YES	1 - YES	Biological mother	Biological father	6	STRIPES 2	1	1			3 - OTHER BACKWARD CASTE	1- HINDU	Graduate	Graduate
233	7	1 - GIRL	1 - YES	1 - YES	Biological mother	Biological father	6	STRIPES 2	1	1	1 - CANNOT READ AT ALL	1 - CANNOT READ AT ALL	1 - SCHEDULE CASTE	1- HINDU	Primary school	Illiterate	1 - Yes	2 - YES, child is here/coming back today	1 - Yes	No	No	No	1 - Yes	0 - No	0 - No	1 - Yes	1 - Yes	400	0	0	0	1 - Yes	1 - Yes	0 - No	1 - Yes	No	No	No	No	No	No	Yes	Yes	Yes	No	Yes	Yes	Yes	1
234	7	1 - GIRL	1 - YES	1 - YES	Biological mother	Biological father	7	STRIPES 2	1	1	3 - READ WHOLE SENTENCE		3 - OTHER BACKWARD CASTE	1- HINDU	Middle school	Middle school	1 - Yes	2 - YES, child is here/coming back today	1 - Yes	No	No	No	1 - Yes	0 - No	0 - No	1 - Yes	1 - Yes	300	200	0	0	0 - No	0 - No	0 - No	1 - Yes	No	No	No	No	No	Yes	No	No	Yes	No	Yes	Yes	Yes	1
235	7	0 - BOY	1 - YES	1 - YES	Biological mother	Biological father	7	STRIPES 2	1	1	3 - READ WHOLE SENTENCE		3 - OTHER BACKWARD CASTE	1- HINDU	Primary school	Middle school	1 - Yes	2 - YES, child is here/coming back today	1 - Yes	No	No	No	1 - Yes	0 - No	0 - No	1 - Yes	1 - Yes	400	0	600	0	1 - Yes	0 - No	0 - No	1 - Yes	No	No	No	No	No	Yes	No	No	No	No	Yes	Yes	Yes	2
236	7	0 - BOY	1 - YES	1 - YES	Biological mother	Biological father	6	STRIPES 2	1	1	3 - READ WHOLE SENTENCE	3 - READ WHOLE SENTENCE	3 - OTHER BACKWARD CASTE	1- HINDU	Middle school	High school	1 - Yes	2 - YES, child is here/coming back today	1 - Yes	No	No	No	0 - No	1 - Yes	0 - No	1 - Yes	1 - Yes	1500	3000	0	0	0 - No	0 - No	1 - Yes	1 - Yes	No	No	No	No	No	Yes	No	No	Yes	No	Yes	Yes	Yes	1
237	7	1 - GIRL	1 - YES	1 - YES	Biological mother	Biological father	6	STRIPES 2	1	1	3 - READ WHOLE SENTENCE	3 - READ WHOLE SENTENCE	3 - OTHER BACKWARD CASTE	1- HINDU	Middle school	High school	1 - Yes	2 - YES, child is here/coming back today	1 - Yes	No	No	No	0 - No	1 - Yes	0 - No	1 - Yes	1 - Yes	1500	3000	0	0	0 - No	0 - No	1 - Yes	1 - Yes	No	No	No	No	No	Yes	No	No	Yes	No	Yes	Yes	Yes	1
238	7	0 - BOY	1 - YES	1 - YES	Biological mother	Biological father	6	STRIPES 2	1	1	2 - READ ONLY PART OF IT	3 - READ WHOLE SENTENCE	1 - SCHEDULE CASTE	1- HINDU	Primary school	Middle school	1 - Yes	2 - YES, child is here/coming back today	1 - Yes	No	No	No	0 - No	1 - Yes	0 - No	1 - Yes	1 - Yes	350	0	0	0	1 - Yes	0 - No	1 - Yes	1 - Yes	No	No	No	No	No	No	Yes	No	Yes	No	Yes	Yes	Yes	1
239	7	1 - GIRL	1 - YES	1 - YES	Biological mother	Biological father	7	STRIPES 2	1	1	1 - CANNOT READ AT ALL		1 - SCHEDULE CASTE	1- HINDU	Middle school	Middle school	1 - Yes	2 - YES, child is here/coming back today	1 - Yes	No	No	No	1 - Yes	0 - No	0 - No	1 - Yes	1 - Yes	150	0	2000	0	1 - Yes	0 - No	1 - Yes	1 - Yes	No	No	No	No	No	No	No	No	Yes	No	Yes	Yes	Yes	2
240	7	0 - BOY	1 - YES	1 - YES	Biological mother	Biological father	6	STRIPES 2	1	1	2 - READ ONLY PART OF IT	3 - READ WHOLE SENTENCE	1 - SCHEDULE CASTE	1- HINDU	High school	Middle school	1 - Yes	2 - YES, child is here/coming back today	1 - Yes	No	No	No	0 - No	1 - Yes	0 - No	1 - Yes	1 - Yes	500	0	3000	0	0 - No	0 - No	0 - No	1 - Yes	No	No	No	No	No	No	No	No	Yes	No	Yes	Yes	Yes	1
241	7	0 - BOY	1 - YES	1 - YES	Biological mother	Biological father	6	STRIPES 2	1	1	1 - CANNOT READ AT ALL		3 - OTHER BACKWARD CASTE	1- HINDU	Primary school	Middle school	1 - Yes	2 - YES, child is here/coming back today	1 - Yes	No	No	No	0 - No	0 - No	0 - No	NA	1 - Yes	400	5000	0	0	0 - No	1 - Yes	1 - Yes	1 - Yes	No	No	No	No	No	Yes	No	No	Yes	No	Yes	Yes	Yes	1
242	8	0 - BOY	1 - YES	1 - YES	Biological mother	Biological father	6	STRIPES 2	1	1	1 - CANNOT READ AT ALL		2 - SCHEDULE TRIBE	1- HINDU	Illiterate	Primary school	1 - Yes	2 - YES, child is here/coming back today	1 - Yes	No	No	No	0 - No	0 - No	0 - No	NA	1 - Yes	250	0	0	0	1 - Yes	0 - No	0 - No	1 - Yes	No	No	No	No	No	No	No	No	Yes	Yes	Yes	Yes	Yes	1
243	8	0 - BOY	1 - YES	1 - YES	Biological mother	Biological father	6	STRIPES 2	1	1	1 - CANNOT READ AT ALL	3 - READ WHOLE SENTENCE	2 - SCHEDULE TRIBE	1- HINDU	Primary school	Middle school	1 - Yes	2 - YES, child is here/coming back today	1 - Yes	No	No	No	1 - Yes	0 - No	0 - No	1 - Yes	1 - Yes	1000	800	0	400	1 - Yes	1 - Yes	0 - No	1 - Yes	No	No	No	No	No	No	No	No	Yes	No	Yes	Yes	Yes	Pre-primary/LKG/UKG
244	8	0 - BOY	1 - YES	1 - YES	Biological mother	Biological father	7	STRIPES 2	1	1	3 - READ WHOLE SENTENCE	3 - READ WHOLE SENTENCE	1 - SCHEDULE CASTE	1- HINDU	Higher secondary school	High school	1 - Yes	2 - YES, child is here/coming back today	1 - Yes	No	No	No	0 - No	0 - No	0 - No	NA	1 - Yes	300	0	600	0	1 - Yes	1 - Yes	0 - No	1 - Yes	Yes	No	No	No	No	Yes	No	No	Yes	No	Yes	Yes	Yes	2
245	8	1 - GIRL	1 - YES	1 - YES	Biological mother	Biological father	7	STRIPES 2	1	1	2 - READ ONLY PART OF IT	3 - READ WHOLE SENTENCE	1 - SCHEDULE CASTE	1- HINDU	Primary school	Higher secondary school	1 - Yes	2 - YES, child is here/coming back today	1 - Yes	No	Yes	No	0 - No	1 - Yes	0 - No	1 - Yes	1 - Yes	500	0	0	8000	1 - Yes	1 - Yes	1 - Yes	1 - Yes	No	No	No	Yes	No	No	No	No	Yes	No	Yes	Yes	Yes	2
246	8	0 - BOY	1 - YES	1 - YES	Biological mother	Biological father	7	STRIPES 2	1	1	3 - READ WHOLE SENTENCE	3 - READ WHOLE SENTENCE	4 - FORWARD CASTE	1- HINDU	High school	Higher secondary school	1 - Yes	2 - YES, child is here/coming back today	1 - Yes	No	No	No	0 - No	1 - Yes	0 - No	1 - Yes	1 - Yes	500	4000	0	0	0 - No	1 - Yes	1 - Yes	1 - Yes	No	No	No	No	No	Yes	No	No	Yes	No	Yes	Yes	Yes	2
247	8	1 - GIRL	1 - YES	1 - YES	Biological mother	Biological father	6	STRIPES 2	1	1	1 - CANNOT READ AT ALL		3 - OTHER BACKWARD CASTE	1- HINDU	Illiterate	High school	1 - Yes	2 - YES, child is here/coming back today	1 - Yes	Yes	No	No	0 - No	1 - Yes	0 - No	1 - Yes	1 - Yes	100	0	0	9340	1 - Yes	1 - Yes	1 - Yes	0 - No	No	No	No	No	No	No	No	No	No	No	Yes	Yes	Yes	2
248	8	1 - GIRL	1 - YES	1 - YES	Biological mother	Biological father	6	STRIPES 2	1	1	3 - READ WHOLE SENTENCE		3 - OTHER BACKWARD CASTE	1- HINDU	High school	High school	1 - Yes	1 - NO, child is not coming back today	1 - Yes	No	Yes	No	0 - No	1 - Yes	0 - No	1 - Yes	1 - Yes	1000	5000	0	9000	1 - Yes	0 - No	0 - No	1 - Yes	No	No	No	No	No	No	No	Yes	Yes	No	Yes	Yes	Yes	1
249	8	1 - GIRL	1 - YES	1 - YES	Biological mother	Biological father	6	STRIPES 2	1	1	1 - CANNOT READ AT ALL		3 - OTHER BACKWARD CASTE	1- HINDU	Illiterate	Primary school	1 - Yes	2 - YES, child is here/coming back today	1 - Yes	No	No	No	1 - Yes	0 - No	0 - No	1 - Yes	1 - Yes	60	0	0	0	1 - Yes	0 - No	0 - No	1 - Yes	No	No	No	No	No	Yes	No	No	Yes	No	Yes	Yes	Yes	2
250	8	1 - GIRL	1 - YES	1 - YES	Other	Biological father	6	STRIPES 2	1	1	3 - READ WHOLE SENTENCE		3 - OTHER BACKWARD CASTE	1- HINDU	Primary school	Middle school	1 - Yes	2 - YES, child is here/coming back today	1 - Yes	No	No	No	0 - No	1 - Yes	0 - No	1 - Yes	1 - Yes	100	0	0	0	1 - Yes	1 - Yes	1 - Yes	1 - Yes	No	No	No	No	No	Yes	Yes	No	Yes	No	Yes	Yes	Yes	2
251	8	0 - BOY	1 - YES	1 - YES	Biological mother	Biological father	8	STRIPES 2	1	1	1 - CANNOT READ AT ALL		3 - OTHER BACKWARD CASTE	1- HINDU	Illiterate	High school	1 - Yes	2 - YES, child is here/coming back today	1 - Yes	No	No	No	0 - No	1 - Yes	0 - No	1 - Yes	1 - Yes	200	0	0	0	1 - Yes	1 - Yes	1 - Yes	1 - Yes	No	No	No	No	No	Yes	Yes	No	Yes	No	Yes	Yes	Yes	3
252	8	0 - BOY	1 - YES	1 - YES	Biological mother	Biological father	7	STRIPES 2	1	1	3 - READ WHOLE SENTENCE		3 - OTHER BACKWARD CASTE	1- HINDU	Middle school	Higher secondary school	1 - Yes	2 - YES, child is here/coming back today	1 - Yes	No	No	No	0 - No	1 - Yes	0 - No	1 - Yes	1 - Yes	500	0	0	0	1 - Yes	0 - No	1 - Yes	1 - Yes	No	No	No	No	No	Yes	Yes	No	Yes	No	Yes	Yes	Yes	2
253	8	0 - BOY	1 - YES	1 - YES	Biological mother	Biological father	7	STRIPES 2	1	1	3 - READ WHOLE SENTENCE	3 - READ WHOLE SENTENCE	3 - OTHER BACKWARD CASTE	1- HINDU	High school	Higher secondary school	1 - Yes	2 - YES, child is here/coming back today	1 - Yes	No	No	No	0 - No	0 - No	0 - No	NA	1 - Yes	400	0	0	0	1 - Yes	1 - Yes	0 - No	1 - Yes	No	No	No	No	No	Yes	No	No	Yes	Yes	Yes	Yes	Yes	2
254	8	1 - GIRL	1 - YES	1 - YES	Biological mother	Biological father	7	STRIPES 2	1	1	3 - READ WHOLE SENTENCE	3 - READ WHOLE SENTENCE	2 - SCHEDULE TRIBE	1- HINDU	Middle school	Postgraduate	1 - Yes	1 - NO, child is not coming back today	1 - Yes	No	No	No	0 - No	1 - Yes	0 - No	1 - Yes	1 - Yes	800	0	0	0	1 - Yes	0 - No	0 - No	1 - Yes	No	No	No	No	No	Yes	No	Yes	No	No	Yes	Yes	Yes	3
255	8	0 - BOY	1 - YES	1 - YES	Biological mother	Biological father	6	STRIPES 2	1	1	3 - READ WHOLE SENTENCE		3 - OTHER BACKWARD CASTE	1- HINDU	Higher secondary school	High school	1 - Yes	2 - YES, child is here/coming back today	1 - Yes	No	No	No	0 - No	1 - Yes	0 - No	1 - Yes	1 - Yes	2000	0	300	0	1 - Yes	1 - Yes	0 - No	1 - Yes	No	No	No	No	No	Yes	No	No	Yes	Yes	Yes	Yes	Yes	2
256	8	0 - BOY	1 - YES	1 - YES	Biological mother	Biological father	7	STRIPES 2	1	1		3 - READ WHOLE SENTENCE	4 - FORWARD CASTE	1- HINDU	Middle school	Graduate
257	8	0 - BOY	1 - YES	1 - YES	Biological mother	Biological father	6	STRIPES 2	1	1		3 - READ WHOLE SENTENCE	4 - FORWARD CASTE	1- HINDU	Middle school	Graduate
258	8	1 - GIRL	1 - YES	1 - YES	Biological mother	Biological father	6	STRIPES 2	1	1	3 - READ WHOLE SENTENCE	3 - READ WHOLE SENTENCE	3 - OTHER BACKWARD CASTE	1- HINDU	High school	Middle school	1 - Yes	2 - YES, child is here/coming back today	1 - Yes	No	No	No	0 - No	1 - Yes	0 - No	1 - Yes	1 - Yes	300	1200	0	0	1 - Yes	1 - Yes	1 - Yes	1 - Yes	No	No	No	No	No	Yes	No	No	Yes	No	Yes	Yes	Yes	2
259	8	0 - BOY	1 - YES	1 - YES	Biological mother	Biological father	7	STRIPES 2	1	1	3 - READ WHOLE SENTENCE	3 - READ WHOLE SENTENCE	3 - OTHER BACKWARD CASTE	1- HINDU	Primary school	High school	1 - Yes	2 - YES, child is here/coming back today	1 - Yes	No	No	No	0 - No	1 - Yes	0 - No	1 - Yes	1 - Yes	300	3000	1200	0	0 - No	1 - Yes	0 - No	1 - Yes	No	No	No	No	No	Yes	No	No	Yes	No	Yes	Yes	Yes	2
260	8	0 - BOY	1 - YES	1 - YES	Biological mother	Biological father	8	STRIPES 2	1	1	3 - READ WHOLE SENTENCE		3 - OTHER BACKWARD CASTE	1- HINDU	Middle school	Higher secondary school	1 - Yes	2 - YES, child is here/coming back today	1 - Yes	No	No	No	1 - Yes	1 - Yes	0 - No	1 - Yes	1 - Yes	1000	6000	3600	0	1 - Yes	1 - Yes	1 - Yes	1 - Yes	No	No	No	No	No	No	No	No	Yes	No	Yes	Yes	Yes	2
261	8	1 - GIRL	1 - YES	1 - YES	Biological mother	Biological father	7	STRIPES 2	1	1	1 - CANNOT READ AT ALL	1 - CANNOT READ AT ALL	3 - OTHER BACKWARD CASTE	1- HINDU	Illiterate	Illiterate	1 - Yes	2 - YES, child is here/coming back today	1 - Yes	No	No	No	1 - Yes	0 - No	0 - No	1 - Yes	1 - Yes	150	0	0	0	1 - Yes	1 - Yes	1 - Yes	1 - Yes	No	No	No	No	No	Yes	No	No	Yes	No	Yes	Yes	Yes	2
262	8	1 - GIRL	1 - YES	1 - YES	Biological mother	Biological father	7	STRIPES 2	1	1		2 - READ ONLY PART OF IT	2 - SCHEDULE TRIBE	1- HINDU	Illiterate	Primary school	1 - Yes	1 - NO, child is not coming back today	1 - Yes	No	No	No	0 - No	0 - No	0 - No	NA	1 - Yes	20	0	0	0	0 - No	0 - No	0 - No	1 - Yes	No	No	No	No	No	No	Yes	No	Yes	No	Yes	Yes	Yes	3
263	8	0 - BOY	1 - YES	1 - YES	Biological mother	Biological father	7	STRIPES 2	1	1	1 - CANNOT READ AT ALL	1 - CANNOT READ AT ALL	3 - OTHER BACKWARD CASTE	1- HINDU	Illiterate	Illiterate	1 - Yes	2 - YES, child is here/coming back today	1 - Yes	No	No	No	0 - No	0 - No	0 - No	NA	1 - Yes	20	0	0	0	1 - Yes	1 - Yes	0 - No	1 - Yes	No	No	No	No	No	No	No	No	Yes	Yes	Yes	Yes	Yes	1
264	8	0 - BOY	1 - YES	1 - YES	Biological mother	Biological father	8	STRIPES 2	1	1	1 - CANNOT READ AT ALL	1 - CANNOT READ AT ALL	3 - OTHER BACKWARD CASTE	1- HINDU	Illiterate	Illiterate
265	8	0 - BOY	1 - YES	1 - YES	Biological mother	Biological father	6	STRIPES 2	1	1	1 - CANNOT READ AT ALL	1 - CANNOT READ AT ALL	3 - OTHER BACKWARD CASTE	1- HINDU	Illiterate	Illiterate
266	8	1 - GIRL	1 - YES	1 - YES	Biological mother	Biological father	7	STRIPES 2	1	1	3 - READ WHOLE SENTENCE	3 - READ WHOLE SENTENCE	3 - OTHER BACKWARD CASTE	1- HINDU	High school	Primary school	1 - Yes	2 - YES, child is here/coming back today	1 - Yes	No	No	No	1 - Yes	0 - No	0 - No	1 - Yes	1 - Yes	250	0	0	0	1 - Yes	0 - No	1 - Yes	1 - Yes	No	No	No	No	No	Yes	Yes	No	Yes	No	Yes	Yes	Yes	3
267	8	0 - BOY	1 - YES	1 - YES	Biological mother	Biological father	6	STRIPES 2	1	1	1 - CANNOT READ AT ALL	2 - READ ONLY PART OF IT	3 - OTHER BACKWARD CASTE	1- HINDU	Illiterate	High school	1 - Yes	2 - YES, child is here/coming back today	1 - Yes	No	No	No	0 - No	0 - No	0 - No	NA	1 - Yes	100	0	0	0	1 - Yes	1 - Yes	1 - Yes	1 - Yes	No	No	No	No	No	Yes	Yes	No	Yes	No	Yes	Yes	Yes	1
268	8	1 - GIRL	0 - NO	1 - YES	Other	Biological father	9	STRIPES 2	1	1		2 - READ ONLY PART OF IT	3 - OTHER BACKWARD CASTE	1- HINDU		Primary school	1 - Yes	2 - YES, child is here/coming back today	1 - Yes	No	No	No	0 - No	0 - No	0 - No	NA	1 - Yes	20	0	0	0	0 - No	0 - No	98 - Don't know	0 - No	No	No	No	No	No	No	No	No	No	No	Yes	No	No
269	8	0 - BOY	1 - YES	1 - YES	Biological mother	Biological father	7	STRIPES 2	1	1	3 - READ WHOLE SENTENCE	1 - CANNOT READ AT ALL	1 - SCHEDULE CASTE	1- HINDU	Primary school	Primary school	1 - Yes	2 - YES, child is here/coming back today	1 - Yes	No	No	No	1 - Yes	0 - No	0 - No	1 - Yes	1 - Yes	50	0	0	0	1 - Yes	1 - Yes	1 - Yes	1 - Yes	No	No	No	No	No	No	Yes	Yes	Yes	No	Yes	Yes	Yes	3
270	8	1 - GIRL	1 - YES	1 - YES	Biological mother	Biological father	8	STRIPES 2	1	1	3 - READ WHOLE SENTENCE	1 - CANNOT READ AT ALL	1 - SCHEDULE CASTE	1- HINDU	Middle school	Primary school	1 - Yes	2 - YES, child is here/coming back today	1 - Yes	No	No	No	0 - No	1 - Yes	0 - No	1 - Yes	1 - Yes	150	0	0	0	1 - Yes	1 - Yes	0 - No	1 - Yes	No	No	No	No	No	No	Yes	No	Yes	No	Yes	Yes	Yes	3
271	9	0 - BOY	1 - YES	1 - YES	Biological mother	Biological father	7	CHAMPION 2	1	1	1 - CANNOT READ AT ALL	3 - READ WHOLE SENTENCE	2 - SCHEDULE TRIBE	1- HINDU	Illiterate	Primary school
272	9	1 - GIRL	1 - YES	1 - YES	Biological mother	Biological father	7	CHAMPION 2	1	1	1 - CANNOT READ AT ALL		2 - SCHEDULE TRIBE	1- HINDU	Middle school	Illiterate	1 - Yes	2 - YES, child is here/coming back today	1 - Yes	No	No	No	0 - No	0 - No	0 - No	NA	1 - Yes	200	0	0	0	0 - No	0 - No	0 - No	1 - Yes	No	No	No	No	No	Yes	No	No	No	No	Yes	Yes	Yes	2
273	9	1 - GIRL	1 - YES	1 - YES	Biological mother	Biological father	7	CHAMPION 2	1	1	1 - CANNOT READ AT ALL	2 - READ ONLY PART OF IT	3 - OTHER BACKWARD CASTE	1- HINDU	Illiterate	Middle school	1 - Yes	2 - YES, child is here/coming back today	1 - Yes	No	No	No	0 - No	0 - No	0 - No	NA	1 - Yes	200	0	0	0	0 - No	0 - No	0 - No	1 - Yes	No	No	No	No	No	Yes	No	No	No	No	Yes	Yes	Yes	1
274	9	0 - BOY	1 - YES	1 - YES	Biological mother	Biological father	7	CHAMPION 2	1	1	2 - READ ONLY PART OF IT		3 - OTHER BACKWARD CASTE	1- HINDU	Primary school	Primary school	1 - Yes	2 - YES, child is here/coming back today	1 - Yes	No	No	No	0 - No	1 - Yes	0 - No	1 - Yes	1 - Yes	100	0	0	0	1 - Yes	0 - No	0 - No	1 - Yes	No	No	No	No	No	Yes	No	No	Yes	No	Yes	Yes	Yes	1
275	9	0 - BOY	1 - YES	1 - YES	Biological mother	Biological father	6	CHAMPION 2	1	1	1 - CANNOT READ AT ALL		2 - SCHEDULE TRIBE	1- HINDU	Primary school	Middle school
276	9	0 - BOY	1 - YES	1 - YES	Biological mother	Biological father	6	CHAMPION 2	1	1	2 - READ ONLY PART OF IT		3 - OTHER BACKWARD CASTE	1- HINDU	Primary school	Middle school	1 - Yes	1 - NO, child is not coming back today	1 - Yes	No	No	No	0 - No	0 - No	0 - No	NA	1 - Yes	400	0	0	0	0 - No	1 - Yes	0 - No	1 - Yes	No	No	No	No	No	No	No	No	Yes	No	Yes	Yes	Yes	Pre-primary/LKG/UKG
277	9	1 - GIRL	1 - YES	1 - YES	Biological mother	Biological father	6	CHAMPION 2	1	1	3 - READ WHOLE SENTENCE		3 - OTHER BACKWARD CASTE	1- HINDU	High school	Primary school	1 - Yes	2 - YES, child is here/coming back today	1 - Yes	No	No	No	1 - Yes	0 - No	0 - No	1 - Yes	1 - Yes	300	0	2400	0	0 - No	1 - Yes	0 - No	1 - Yes	No	No	No	No	No	No	No	No	Yes	No	Yes	Yes	Yes	2
278	9	0 - BOY	1 - YES	1 - YES	Biological mother	Biological father	6	CHAMPION 2	1	1	3 - READ WHOLE SENTENCE	3 - READ WHOLE SENTENCE	3 - OTHER BACKWARD CASTE	1- HINDU	Middle school	High school	1 - Yes	2 - YES, child is here/coming back today	1 - Yes	No	No	No	1 - Yes	0 - No	0 - No	1 - Yes	1 - Yes	400	0	0	0	0 - No	1 - Yes	0 - No	1 - Yes	No	No	No	No	No	Yes	No	No	No	No	Yes	Yes	Yes	1
279	9	1 - GIRL	1 - YES	1 - YES	Biological mother	Biological father	7	CHAMPION 2	1	1	1 - CANNOT READ AT ALL		3 - OTHER BACKWARD CASTE	1- HINDU	Primary school	High school	1 - Yes	2 - YES, child is here/coming back today	1 - Yes	No	No	No	0 - No	0 - No	0 - No	NA	1 - Yes	1000	0	1000	0	1 - Yes	0 - No	0 - No	1 - Yes	Yes	No	No	No	No	Yes	No	No	No	No	Yes	Yes	Yes	2
280	9	1 - GIRL	1 - YES	1 - YES	Biological mother	Biological father	6	CHAMPION 2	1	1	1 - CANNOT READ AT ALL		3 - OTHER BACKWARD CASTE	1- HINDU	Primary school	Illiterate	1 - Yes	1 - NO, child is not coming back today	1 - Yes	No	No	No	1 - Yes	0 - No	0 - No	1 - Yes	1 - Yes	300	0	450	0	0 - No	1 - Yes	0 - No	1 - Yes	No	No	No	No	No	Yes	No	No	No	No	Yes	Yes	Yes	2
281	9	1 - GIRL	1 - YES	1 - YES	Biological mother	Biological father	7	CHAMPION 2	1	1	2 - READ ONLY PART OF IT	3 - READ WHOLE SENTENCE	2 - SCHEDULE TRIBE	1- HINDU	Middle school	Middle school	1 - Yes	2 - YES, child is here/coming back today	1 - Yes	No	No	No	0 - No	1 - Yes	0 - No	1 - Yes	1 - Yes	2000	2000	3600	0	0 - No	0 - No	1 - Yes	1 - Yes	No	No	No	No	No	No	No	No	Yes	No	Yes	Yes	Yes	2
282	9	0 - BOY	1 - YES	1 - YES	Biological mother	Biological father	7	CHAMPION 2	1	1	1 - CANNOT READ AT ALL		2 - SCHEDULE TRIBE	1- HINDU	Primary school	Primary school	1 - Yes	2 - YES, child is here/coming back today	1 - Yes	No	No	No	0 - No	0 - No	0 - No	NA	1 - Yes	300	4000	1000	0	0 - No	1 - Yes	0 - No	1 - Yes	No	No	No	No	No	No	No	No	Yes	No	Yes	Yes	Yes	2
283	9	1 - GIRL	1 - YES	1 - YES	Biological mother	Biological father	7	CHAMPION 2	1	1	1 - CANNOT READ AT ALL		2 - SCHEDULE TRIBE	1- HINDU	Primary school	Primary school	1 - Yes	2 - YES, child is here/coming back today	1 - Yes	No	No	No	1 - Yes	0 - No	0 - No	1 - Yes	1 - Yes	200	0	0	0	1 - Yes	0 - No	0 - No	1 - Yes	No	No	No	No	No	Yes	No	No	No	No	Yes	Yes	Yes	1
284	9	0 - BOY	1 - YES	1 - YES	Biological mother	Biological father	7	CHAMPION 2	1	1	1 - CANNOT READ AT ALL	1 - CANNOT READ AT ALL	2 - SCHEDULE TRIBE	1- HINDU	Illiterate	Illiterate																														Dead
285	9	1 - GIRL	1 - YES	1 - YES	Biological mother	Biological father	9	CHAMPION 2	1	1	1 - CANNOT READ AT ALL	2 - READ ONLY PART OF IT	2 - SCHEDULE TRIBE	1- HINDU	Primary school	Illiterate	1 - Yes	2 - YES, child is here/coming back today	1 - Yes	No	No	No	0 - No	0 - No	0 - No	NA	1 - Yes	200	0	0	0	1 - Yes	0 - No	0 - No	1 - Yes	No	No	No	No	No	Yes	No	No	No	No	Yes	Yes	Yes	2
286	9	1 - GIRL	1 - YES	1 - YES	Biological mother	Biological father	6	CHAMPION 2	1	1	1 - CANNOT READ AT ALL	3 - READ WHOLE SENTENCE	2 - SCHEDULE TRIBE	1- HINDU	Primary school	Middle school	1 - Yes	2 - YES, child is here/coming back today	1 - Yes	No	No	No	0 - No	0 - No	0 - No	NA	1 - Yes	1500	0	0	0	0 - No	0 - No	0 - No	1 - Yes	No	No	No	No	No	No	No	No	Yes	No	Yes	Yes	Yes	2
287	9	1 - GIRL	1 - YES	1 - YES	Biological mother	Biological father	6	CHAMPION 2	1	1	3 - READ WHOLE SENTENCE	2 - READ ONLY PART OF IT	2 - SCHEDULE TRIBE	1- HINDU	Primary school	Primary school
288	9	1 - GIRL	1 - YES	1 - YES	Biological mother	Biological father	8	CHAMPION 2	1	1	1 - CANNOT READ AT ALL	1 - CANNOT READ AT ALL	2 - SCHEDULE TRIBE	1- HINDU	Illiterate	Illiterate	1 - Yes	2 - YES, child is here/coming back today	1 - Yes	No	No	No	0 - No	0 - No	0 - No	NA	1 - Yes	200	0	0	0	1 - Yes	0 - No	0 - No	1 - Yes	No	No	No	No	No	Yes	No	No	No	Yes	Yes	Yes	Yes	2
289	9	1 - GIRL	1 - YES	1 - YES	Biological mother	Biological father	7	CHAMPION 2	1	1	2 - READ ONLY PART OF IT		3 - OTHER BACKWARD CASTE	1- HINDU	High school	Graduate	1 - Yes	2 - YES, child is here/coming back today	1 - Yes	No	No	No	0 - No	0 - No	0 - No	NA	1 - Yes	500	10000	0	0	0 - No	0 - No	1 - Yes	1 - Yes	No	No	No	No	No	Yes	No	No	Yes	No	Yes	Yes	Yes	2
290	9	1 - GIRL	1 - YES	1 - YES	Biological mother	Biological father	6	CHAMPION 2	1	1	1 - CANNOT READ AT ALL		3 - OTHER BACKWARD CASTE	1- HINDU	Middle school	Middle school	1 - Yes	2 - YES, child is here/coming back today	1 - Yes	No	No	No	0 - No	0 - No	0 - No	NA	1 - Yes	500	0	1200	0	0 - No	0 - No	0 - No	1 - Yes	No	No	No	No	No	Yes	No	No	Yes	No	Yes	Yes	Yes	1
291	9	1 - GIRL	1 - YES	1 - YES	Biological mother	Biological father	6	CHAMPION 2	1	1	3 - READ WHOLE SENTENCE		3 - OTHER BACKWARD CASTE	1- HINDU	High school	Middle school	1 - Yes	2 - YES, child is here/coming back today	1 - Yes	No	No	No	0 - No	0 - No	0 - No	NA	1 - Yes	150	0	2000	150	1 - Yes	0 - No	1 - Yes	1 - Yes	No	No	No	No	No	No	No	No	Yes	No	Yes	Yes	Yes	2
292	9	1 - GIRL	1 - YES	1 - YES	Biological mother	Biological father	7	CHAMPION 2	1	1	1 - CANNOT READ AT ALL	3 - READ WHOLE SENTENCE	3 - OTHER BACKWARD CASTE	1- HINDU	Illiterate	Middle school	1 - Yes	2 - YES, child is here/coming back today	1 - Yes	No	No	No	0 - No	0 - No	0 - No	NA	1 - Yes	200	0	0	0	1 - Yes	1 - Yes	0 - No	1 - Yes	No	No	No	No	No	Yes	No	No	No	No	Yes	Yes	Yes	2
293	9	1 - GIRL	1 - YES	1 - YES	Biological mother	Biological father	7	CHAMPION 2	1	1	3 - READ WHOLE SENTENCE	3 - READ WHOLE SENTENCE	3 - OTHER BACKWARD CASTE	1- HINDU	High school	Middle school	1 - Yes	2 - YES, child is here/coming back today	1 - Yes	No	No	No	0 - No	0 - No	0 - No	NA	1 - Yes	300	0	0	0	1 - Yes	1 - Yes	0 - No	1 - Yes	No	No	No	No	No	No	No	No	Yes	No	Yes	Yes	Yes	2
294	9	0 - BOY	1 - YES	1 - YES	Biological mother	Biological father	7	CHAMPION 2	1	1	2 - READ ONLY PART OF IT		4 - FORWARD CASTE	1- HINDU	Middle school	Higher secondary school	1 - Yes	2 - YES, child is here/coming back today	1 - Yes	No	No	No	0 - No	0 - No	0 - No	NA	1 - Yes	200	0	0	0	1 - Yes	0 - No	0 - No	1 - Yes	No	No	No	No	No	No	No	No	Yes	No	Yes	Yes	Yes	2
295	9	0 - BOY	1 - YES	1 - YES	Biological mother	Biological father	7	CHAMPION 2	1	1	1 - CANNOT READ AT ALL	3 - READ WHOLE SENTENCE	2 - SCHEDULE TRIBE	1- HINDU	Primary school	High school	1 - Yes	2 - YES, child is here/coming back today	1 - Yes	No	No	No	1 - Yes	0 - No	0 - No	1 - Yes	1 - Yes	500	0	2000	0	1 - Yes	1 - Yes	0 - No	1 - Yes	No	No	No	No	No	Yes	No	No	Yes	No	Yes	Yes	Yes	2
296	9	1 - GIRL	1 - YES	1 - YES	Biological mother	Biological father	6	CHAMPION 2	1	1	2 - READ ONLY PART OF IT		2 - SCHEDULE TRIBE	1- HINDU	Middle school	Primary school	1 - Yes	2 - YES, child is here/coming back today	1 - Yes	No	No	No	0 - No	1 - Yes	0 - No	1 - Yes	1 - Yes	200	0	400	0	1 - Yes	1 - Yes	0 - No	1 - Yes	No	No	No	No	No	No	No	No	Yes	No	Yes	Yes	Yes	1
297	9	1 - GIRL	1 - YES	1 - YES	Biological mother	Biological father	6	CHAMPION 2	1	1	1 - CANNOT READ AT ALL	1 - CANNOT READ AT ALL	2 - SCHEDULE TRIBE	1- HINDU	Illiterate	Illiterate	1 - Yes	2 - YES, child is here/coming back today	1 - Yes	No	No	No	0 - No	0 - No	0 - No	NA	1 - Yes	200	0	0	0	1 - Yes	0 - No	0 - No	1 - Yes	No	No	No	No	No	Yes	No	No	Yes	No	Yes	Yes	Yes	2
298	9	0 - BOY	1 - YES	1 - YES	Biological mother	Biological father	7	CHAMPION 2	1	1	3 - READ WHOLE SENTENCE		4 - FORWARD CASTE	1- HINDU	High school	High school	1 - Yes	2 - YES, child is here/coming back today	1 - Yes	No	No	No	0 - No	0 - No	0 - No	NA	1 - Yes	500	4000	0	0	0 - No	0 - No	1 - Yes	1 - Yes	Yes	No	No	No	No	No	No	No	Yes	Yes	Yes	Yes	Yes	3
299	9	0 - BOY	1 - YES	1 - YES	Biological mother	Biological father	6	CHAMPION 2	1	1	1 - CANNOT READ AT ALL	2 - READ ONLY PART OF IT	3 - OTHER BACKWARD CASTE	1- HINDU	Illiterate	Middle school	1 - Yes	2 - YES, child is here/coming back today	1 - Yes	No	No	No	0 - No	0 - No	0 - No	NA	1 - Yes	400	0	0	0	0 - No	1 - Yes	0 - No	1 - Yes	No	No	No	No	No	No	No	No	Yes	No	Yes	Yes	Yes	1
300	9	0 - BOY	1 - YES	1 - YES	Biological mother	Biological father	6	CHAMPION 2	1	1	3 - READ WHOLE SENTENCE		3 - OTHER BACKWARD CASTE	1- HINDU	Middle school	Middle school	1 - Yes	2 - YES, child is here/coming back today	1 - Yes	No	No	No	0 - No	0 - No	0 - No	NA	1 - Yes	400	350	1800	0	1 - Yes	0 - No	0 - No	1 - Yes	No	No	No	No	No	No	No	No	Yes	No	Yes	Yes	Yes	2
301	9	0 - BOY	1 - YES	1 - YES	Biological mother	Biological father	7	CHAMPION 2	1	1	2 - READ ONLY PART OF IT	3 - READ WHOLE SENTENCE	4 - FORWARD CASTE	1- HINDU	High school	High school	1 - Yes	2 - YES, child is here/coming back today	1 - Yes	No	No	No	0 - No	1 - Yes	0 - No	1 - Yes	1 - Yes	1000	1800	0	0	0 - No	0 - No	0 - No	1 - Yes	No	No	No	No	No	No	No	No	Yes	Yes	Yes	Yes	Yes	2
302	9	1 - GIRL	1 - YES	1 - YES	Biological mother	Biological father	8	CHAMPION 2	1	1	1 - CANNOT READ AT ALL	2 - READ ONLY PART OF IT	1 - SCHEDULE CASTE	1- HINDU	Primary school	Primary school	1 - Yes	2 - YES, child is here/coming back today	1 - Yes	No	No	No	0 - No	0 - No	0 - No	NA	1 - Yes	200	13000	300	0	1 - Yes	0 - No	0 - No	1 - Yes	Yes	No	No	No	No	No	No	Yes	Yes	No	Yes	Yes	Yes	3
303	9	1 - GIRL	1 - YES	1 - YES	Biological mother	Biological father	7	CHAMPION 2	1	1	2 - READ ONLY PART OF IT	3 - READ WHOLE SENTENCE	1 - SCHEDULE CASTE	1- HINDU	Primary school	High school	1 - Yes	2 - YES, child is here/coming back today	1 - Yes	No	No	No	0 - No	1 - Yes	0 - No	1 - Yes	1 - Yes	400	0	1000	0	1 - Yes	0 - No	0 - No	1 - Yes	No	No	No	No	No	Yes	No	No	No	No	Yes	Yes	Yes	2
304	10	0 - BOY	1 - YES	1 - YES	Biological mother	Biological father	7	STRIPES 2	1	1	1 - CANNOT READ AT ALL		1 - SCHEDULE CASTE	1- HINDU	Illiterate	High school	1 - Yes	2 - YES, child is here/coming back today	1 - Yes	No	No	No	0 - No	0 - No	0 - No	NA	1 - Yes	100	0	0	0	1 - Yes	1 - Yes	0 - No	1 - Yes	No	No	No	No	No	Yes	Yes	Yes	Yes	No	Yes	Yes	Yes	Anganwadi
305	10	0 - BOY	1 - YES	1 - YES	Biological mother	Biological father	7	STRIPES 2	1	1	1 - CANNOT READ AT ALL	3 - READ WHOLE SENTENCE	3 - OTHER BACKWARD CASTE	1- HINDU	Illiterate	High school	1 - Yes	2 - YES, child is here/coming back today	1 - Yes	No	No	No	0 - No	0 - No	0 - No	NA	1 - Yes	300	0	0	0	1 - Yes	1 - Yes	0 - No	1 - Yes	No	No	No	No	No	No	Yes	Yes	No	Yes	Yes	Yes	Yes	1
306	10	0 - BOY	1 - YES	1 - YES	Biological mother	Biological father	7	STRIPES 2	1	1	1 - CANNOT READ AT ALL		3 - OTHER BACKWARD CASTE	1- HINDU	Illiterate	Primary school	1 - Yes	2 - YES, child is here/coming back today	1 - Yes	No	No	No	0 - No	0 - No	0 - No	NA	1 - Yes	300	0	400	1500	1 - Yes	1 - Yes	1 - Yes	1 - Yes	No	No	No	No	No	No	Yes	Yes	Yes	No	Yes	Yes	Yes	1
307	10	0 - BOY	1 - YES	1 - YES	Biological mother	Biological father	8	STRIPES 2	1	1	2 - READ ONLY PART OF IT		1 - SCHEDULE CASTE	1- HINDU	Middle school	Middle school	1 - Yes	2 - YES, child is here/coming back today	1 - Yes	No	No	No	0 - No	0 - No	0 - No	NA	1 - Yes	100	0	0	0	1 - Yes	1 - Yes	0 - No	1 - Yes	No	No	No	No	No	Yes	Yes	Yes	Yes	No	Yes	Yes	Yes	2
308	10	0 - BOY	1 - YES	1 - YES	Biological mother	Biological father	9	STRIPES 2	1	1	1 - CANNOT READ AT ALL		2 - SCHEDULE TRIBE	1- HINDU	Illiterate		1 - Yes	2 - YES, child is here/coming back today	1 - Yes	No	No	No	0 - No	0 - No	0 - No	NA	1 - Yes	100	0	0	0	1 - Yes	1 - Yes	0 - No	1 - Yes	No	No	No	No	No	Yes	Yes	Yes	Yes	No	Yes	Yes	Yes	3
309	10	0 - BOY	1 - YES	1 - YES	Biological mother	Biological father	7	STRIPES 2	1	1	2 - READ ONLY PART OF IT	2 - READ ONLY PART OF IT	3 - OTHER BACKWARD CASTE	1- HINDU	Middle school	Middle school	1 - Yes	2 - YES, child is here/coming back today	1 - Yes	No	No	No	0 - No	0 - No	0 - No	NA	1 - Yes	200	3500	0	0	1 - Yes	1 - Yes	0 - No	1 - Yes	No	No	No	No	No	No	Yes	No	Yes	No	Yes	Yes	Yes	1
310	10	0 - BOY	1 - YES	1 - YES	Biological mother	Biological father	7	STRIPES 2	1	1	3 - READ WHOLE SENTENCE		3 - OTHER BACKWARD CASTE	1- HINDU	High school	High school	1 - Yes	2 - YES, child is here/coming back today	1 - Yes	No	No	No	0 - No	0 - No	0 - No	NA	1 - Yes	1000	0	10000	0	1 - Yes	0 - No	1 - Yes	1 - Yes	No	No	No	No	No	Yes	No	No	No	No	Yes	Yes	Yes	1
311	10	1 - GIRL	1 - YES	1 - YES	Biological mother	Biological father	7	STRIPES 2	1	1	3 - READ WHOLE SENTENCE		4 - FORWARD CASTE	1- HINDU	Middle school	Higher secondary school	1 - Yes	2 - YES, child is here/coming back today	1 - Yes	No	No	No	0 - No	1 - Yes	0 - No	1 - Yes	1 - Yes	500	0	0	0	1 - Yes	1 - Yes	1 - Yes	1 - Yes	No	No	No	No	No	No	Yes	No	Yes	No	Yes	Yes	Yes	1
312	10	0 - BOY	1 - YES	1 - YES	Biological mother	Biological father	7	STRIPES 2	1	1	3 - READ WHOLE SENTENCE	3 - READ WHOLE SENTENCE	4 - FORWARD CASTE	1- HINDU	Graduate	Higher secondary school
313	10	0 - BOY	1 - YES	1 - YES	Biological mother	Biological father	7	STRIPES 2	1	1	3 - READ WHOLE SENTENCE		4 - FORWARD CASTE	1- HINDU	High school	High school	1 - Yes	2 - YES, child is here/coming back today	1 - Yes	No	No	No	0 - No	0 - No	0 - No	NA	1 - Yes	2500	10000	750	3000	1 - Yes	1 - Yes	1 - Yes	1 - Yes	No	No	No	No	No	No	Yes	No	Yes	No	Yes	Yes	Yes	2
314	10	1 - GIRL	1 - YES	1 - YES	Biological mother	Biological father	7	STRIPES 2	1	1	3 - READ WHOLE SENTENCE		3 - OTHER BACKWARD CASTE	1- HINDU	Middle school	Middle school	1 - Yes	2 - YES, child is here/coming back today	1 - Yes	No	No	No	0 - No	1 - Yes	0 - No	1 - Yes	1 - Yes	500	0	300	0	1 - Yes	1 - Yes	0 - No	1 - Yes	No	No	No	No	No	No	Yes	No	No	No	Yes	Yes	Yes	1
315	10	1 - GIRL	1 - YES	1 - YES	Biological mother	Biological father	6	STRIPES 2	1	1	1 - CANNOT READ AT ALL	1 - CANNOT READ AT ALL	3 - OTHER BACKWARD CASTE	1- HINDU	Primary school	Illiterate	1 - Yes	2 - YES, child is here/coming back today	1 - Yes	No	No	No	0 - No	0 - No	0 - No	NA	1 - Yes	500	300	0	0	1 - Yes	1 - Yes	0 - No	1 - Yes	Yes	No	No	No	No	No	No	No	Yes	No	Yes	Yes	Yes	1
316	10	0 - BOY	1 - YES	1 - YES	Biological mother	Biological father	7	STRIPES 2	1	1	2 - READ ONLY PART OF IT		3 - OTHER BACKWARD CASTE	1- HINDU	Middle school	Primary school	1 - Yes	2 - YES, child is here/coming back today	1 - Yes	No	No	No	0 - No	0 - No	0 - No	NA	1 - Yes	200	0	0	0	0 - No	0 - No	0 - No	1 - Yes	No	No	No	No	No	Yes	No	No	No	No	Yes	Yes	Yes	1
317	10	1 - GIRL	1 - YES	1 - YES	Biological mother	Biological father	7	STRIPES 2	1	1	3 - READ WHOLE SENTENCE	3 - READ WHOLE SENTENCE	4 - FORWARD CASTE	1- HINDU	Higher secondary school	High school	1 - Yes	2 - YES, child is here/coming back today	1 - Yes	No	No	No	1 - Yes	1 - Yes	0 - No	1 - Yes	1 - Yes	500	0	300	0	1 - Yes	1 - Yes	0 - No	1 - Yes	No	No	No	No	No	Yes	Yes	No	No	No	Yes	Yes	Yes	3
318	10	1 - GIRL	1 - YES	1 - YES	Biological mother	Biological father	6	STRIPES 2	1	1	1 - CANNOT READ AT ALL		2 - SCHEDULE TRIBE	1- HINDU	Illiterate	Middle school	1 - Yes	2 - YES, child is here/coming back today	1 - Yes	No	No	No	1 - Yes	0 - No	0 - No	0 - No	1 - Yes	250	0	0	0	1 - Yes	1 - Yes	1 - Yes	1 - Yes	No	No	No	No	No	No	Yes	No	No	No	Yes	Yes	Yes	2
319	10	1 - GIRL	1 - YES	1 - YES	Biological mother	Biological father	8	STRIPES 2	1	1	2 - READ ONLY PART OF IT	3 - READ WHOLE SENTENCE	2 - SCHEDULE TRIBE	1- HINDU	Middle school	High school	1 - Yes	2 - YES, child is here/coming back today	1 - Yes	No	No	No	0 - No	0 - No	0 - No	NA	1 - Yes	150	0	0	0	1 - Yes	1 - Yes	1 - Yes	1 - Yes	No	No	No	No	No	Yes	Yes	No	No	No	Yes	Yes	Yes	3
320	10	0 - BOY	1 - YES	1 - YES	Biological mother	Biological father	6	STRIPES 2	1	1	1 - CANNOT READ AT ALL		3 - OTHER BACKWARD CASTE	1- HINDU	Illiterate	High school
321	10	0 - BOY	1 - YES	1 - YES	Biological mother	Biological father	6	STRIPES 2	1	1	3 - READ WHOLE SENTENCE	3 - READ WHOLE SENTENCE	4 - FORWARD CASTE	1- HINDU	High school	High school	1 - Yes	1 - NO, child is not coming back today	1 - Yes	No	No	No	0 - No	1 - Yes	0 - No	0 - No	1 - Yes	500	0	250	1500	1 - Yes	1 - Yes	1 - Yes	1 - Yes	No	No	No	No	No	Yes	Yes	No	No	No	Yes	Yes	Yes	1
322	10	0 - BOY	1 - YES	1 - YES	Other	Biological father	7	STRIPES 2	1	1	3 - READ WHOLE SENTENCE	3 - READ WHOLE SENTENCE	4 - FORWARD CASTE	1- HINDU	Middle school	High school	1 - Yes	2 - YES, child is here/coming back today	1 - Yes	No	No	No	0 - No	1 - Yes	0 - No	1 - Yes	1 - Yes	500	0	3000	1500	1 - Yes	1 - Yes	1 - Yes	1 - Yes	No	No	No	No	No	No	Yes	Yes	No	No	Yes	Yes	Yes	1
323	10	1 - GIRL	1 - YES	1 - YES	Biological mother	Biological father	6	STRIPES 2	1	1	1 - CANNOT READ AT ALL		1 - SCHEDULE CASTE	1- HINDU	Primary school	Primary school	1 - Yes	2 - YES, child is here/coming back today	1 - Yes	No	No	No	0 - No	0 - No	0 - No	NA	1 - Yes	150	0	0	0	1 - Yes	1 - Yes	1 - Yes	1 - Yes	No	No	No	No	No	Yes	Yes	No	Yes	No	Yes	Yes	Yes	1
324	10	0 - BOY	1 - YES	1 - YES	Biological mother	Biological father	7	STRIPES 2	1	1
325	10	1 - GIRL	1 - YES	1 - YES	Biological mother	Biological father	7	STRIPES 2	1	1	1 - CANNOT READ AT ALL	1 - CANNOT READ AT ALL	1 - SCHEDULE CASTE	1- HINDU	Illiterate	Illiterate	1 - Yes	2 - YES, child is here/coming back today	1 - Yes	No	No	No	0 - No	0 - No	0 - No	NA	1 - Yes	300	0	0	0	1 - Yes	1 - Yes	1 - Yes	1 - Yes	No	No	No	No	No	Yes	Yes	Yes	No	No	Yes	Yes	Yes	2
326	10	0 - BOY	1 - YES	1 - YES	Biological mother	Biological father	9	STRIPES 2	1	1	1 - CANNOT READ AT ALL		1 - SCHEDULE CASTE	1- HINDU	Primary school	Illiterate
327	10	1 - GIRL	1 - YES	1 - YES	Biological mother	Biological father	7	STRIPES 2	1	1	1 - CANNOT READ AT ALL		1 - SCHEDULE CASTE	1- HINDU	Primary school	Illiterate
328	10	1 - GIRL	1 - YES	1 - YES	Biological mother	Biological father	7	STRIPES 2	1	1	3 - READ WHOLE SENTENCE		1 - SCHEDULE CASTE	1- HINDU	Middle school	High school	1 - Yes	2 - YES, child is here/coming back today	1 - Yes	No	No	No	0 - No	0 - No	0 - No	NA	1 - Yes	400	0	0	0	1 - Yes	1 - Yes	1 - Yes	1 - Yes	No	No	No	No	No	No	Yes	Yes	Yes	No	Yes	Yes	Yes	2
329	10	1 - GIRL	1 - YES	1 - YES	Biological mother	Biological father	7	STRIPES 2	1	1	3 - READ WHOLE SENTENCE	3 - READ WHOLE SENTENCE	1 - SCHEDULE CASTE	1- HINDU	Primary school	Middle school
330	10	1 - GIRL	1 - YES	1 - YES	Biological mother	Biological father	7	STRIPES 2	1	1		3 - READ WHOLE SENTENCE	1 - SCHEDULE CASTE	1- HINDU	Illiterate	High school	1 - Yes	2 - YES, child is here/coming back today	1 - Yes	No	No	No	1 - Yes	0 - No	0 - No	0 - No	1 - Yes	400	0	0	0	1 - Yes	1 - Yes	0 - No	1 - Yes	No	No	No	No	No	Yes	Yes	Yes	Yes	No	Yes	Yes	Yes	2
331	10	0 - BOY	1 - YES	1 - YES	Biological mother	Biological father	7	STRIPES 2	1	1							1 - Yes	2 - YES, child is here/coming back today	1 - Yes	No	No	No	1 - Yes	0 - No	0 - No	0 - No	1 - Yes	400	1000	0	0	1 - Yes	1 - Yes	0 - No	1 - Yes	No	No	No	No	No	Yes	Yes	Yes	Yes	No	Yes	Yes	Yes	1
332	10	1 - GIRL	0 - NO	1 - YES	Step mother	Biological father	8	STRIPES 2	1	1	3 - READ WHOLE SENTENCE	1 - CANNOT READ AT ALL	1 - SCHEDULE CASTE	1- HINDU	High school	Primary school	1 - Yes	2 - YES, child is here/coming back today	1 - Yes	No	No	No	0 - No	0 - No	0 - No	NA	1 - Yes	500	0	0	0	1 - Yes	1 - Yes	0 - No	1 - Yes	No	No	No	No	No	Yes	Yes	Yes	No	No	Yes	Yes	Yes	2
333	10	1 - GIRL	1 - YES	0 - NO	Biological mother	Step father	7	STRIPES 2	1	1	3 - READ WHOLE SENTENCE	1 - CANNOT READ AT ALL	1 - SCHEDULE CASTE	1- HINDU	High school	Primary school
334	10	1 - GIRL	1 - YES	1 - YES	Biological mother	Biological father	8	STRIPES 2	1	1	3 - READ WHOLE SENTENCE		1 - SCHEDULE CASTE	1- HINDU	Middle school	High school	1 - Yes	2 - YES, child is here/coming back today	1 - Yes	No	No	No	1 - Yes	0 - No	0 - No	0 - No	1 - Yes	400	0	0	2000	1 - Yes	1 - Yes	1 - Yes	1 - Yes	No	No	No	No	No	Yes	Yes	No	No	No	Yes	Yes	Yes	2
335	10	1 - GIRL	1 - YES	1 - YES	Biological mother	Biological father	9	STRIPES 2	1	1	1 - CANNOT READ AT ALL		1 - SCHEDULE CASTE	1- HINDU	Illiterate	Middle school	1 - Yes	2 - YES, child is here/coming back today	1 - Yes	No	No	No	1 - Yes	0 - No	0 - No	0 - No	1 - Yes	500	0	0	0	1 - Yes	1 - Yes	1 - Yes	1 - Yes	No	No	No	No	No	No	Yes	No	No	Yes	Yes	Yes	Yes	2
336	10	1 - GIRL	1 - YES	1 - YES	Biological mother	Biological father	7	STRIPES 2	1	1	1 - CANNOT READ AT ALL		1 - SCHEDULE CASTE	1- HINDU	Illiterate	High school	1 - Yes	2 - YES, child is here/coming back today	1 - Yes	No	No	No	0 - No	1 - Yes	0 - No	1 - Yes	1 - Yes	250	0	0	0	1 - Yes	1 - Yes	1 - Yes	1 - Yes	No	No	No	No	No	No	Yes	Yes	No	No	Yes	Yes	Yes	2
337	10	0 - BOY	1 - YES	1 - YES	Biological mother	Biological father	9	STRIPES 2	1	1	1 - CANNOT READ AT ALL		1 - SCHEDULE CASTE	1- HINDU	Illiterate	High school	1 - Yes	2 - YES, child is here/coming back today	1 - Yes	No	No	No	0 - No	1 - Yes	0 - No	1 - Yes	1 - Yes	250	0	0	0	1 - Yes	1 - Yes	1 - Yes	1 - Yes	No	No	No	No	No	No	Yes	Yes	No	No	Yes	Yes	Yes	2
338	10	0 - BOY	1 - YES	1 - YES	Biological mother	Biological father	9	STRIPES 2	1	1			2 - SCHEDULE TRIBE	1- HINDU	Primary school	Middle school	1 - Yes	2 - YES, child is here/coming back today	1 - Yes	No	No	No	1 - Yes	0 - No	0 - No	1 - Yes	1 - Yes	200	0	0	0	1 - Yes	1 - Yes	0 - No	1 - Yes	No	No	No	No	No	No	No	No	Yes	No	Yes	Yes	Yes	1
339	10	1 - GIRL	1 - YES	1 - YES	Biological mother	Biological father	9	STRIPES 2	1	1	1 - CANNOT READ AT ALL	1 - CANNOT READ AT ALL	2 - SCHEDULE TRIBE	1- HINDU	Illiterate	Illiterate	1 - Yes	2 - YES, child is here/coming back today	1 - Yes	No	No	No	0 - No	0 - No	0 - No	NA	1 - Yes	200	0	0	0	0 - No	0 - No	0 - No	1 - Yes	No	No	No	No	No	No	No	No	Yes	No	Yes	No	Yes
340	10	0 - BOY	1 - YES	1 - YES	Biological mother	Biological father	7	STRIPES 2	1	1	1 - CANNOT READ AT ALL	1 - CANNOT READ AT ALL	2 - SCHEDULE TRIBE	1- HINDU	Illiterate	Illiterate
341	10	1 - GIRL	1 - YES	1 - YES	Biological mother	Biological father	7	STRIPES 2	1	1							1 - Yes	2 - YES, child is here/coming back today	1 - Yes	No	No	No	0 - No	0 - No	0 - No	NA	1 - Yes	200	0	0	0	0 - No	0 - No	0 - No	1 - Yes	No	No	No	No	No	No	No	No	Yes	No	Yes	Yes	Yes	2
342	10	1 - GIRL	1 - YES	1 - YES	Biological mother	Biological father	9	STRIPES 2	1	1	1 - CANNOT READ AT ALL	2 - READ ONLY PART OF IT	2 - SCHEDULE TRIBE	1- HINDU	Illiterate	Middle school	1 - Yes	2 - YES, child is here/coming back today	1 - Yes	No	No	No	0 - No	0 - No	0 - No	NA	1 - Yes	300	0	0	0	1 - Yes	1 - Yes	0 - No	1 - Yes	No	No	No	No	No	Yes	Yes	Yes	Yes	Yes	Yes	Yes	Yes	2
343	10	0 - BOY	1 - YES	1 - YES	Biological mother	Biological father	6	STRIPES 2	1	1	1 - CANNOT READ AT ALL	2 - READ ONLY PART OF IT	2 - SCHEDULE TRIBE	1- HINDU	Illiterate	Middle school	1 - Yes	2 - YES, child is here/coming back today	1 - Yes	No	No	No	0 - No	0 - No	0 - No	NA	1 - Yes	50	0	0	0	1 - Yes	1 - Yes	0 - No	1 - Yes	No	No	No	No	No	Yes	Yes	Yes	Yes	Yes	Yes	Yes	Yes	1
344	10	0 - BOY	1 - YES	1 - YES	Biological mother	Biological father	8	STRIPES 2	1	1							1 - Yes	2 - YES, child is here/coming back today	1 - Yes	No	No	No	0 - No	0 - No	0 - No	NA	1 - Yes	200	2000	0	0	0 - No	0 - No	1 - Yes	1 - Yes	No	No	No	No	No	No	No	No	Yes	No	Yes	Yes	Yes	2
345	10	1 - GIRL	1 - YES	1 - YES	Biological mother	Biological father	8	STRIPES 2	1	1	1 - CANNOT READ AT ALL	3 - READ WHOLE SENTENCE	4 - FORWARD CASTE	1- HINDU	Illiterate	Middle school	1 - Yes	1 - NO, child is not coming back today	1 - Yes	No	No	No	0 - No	0 - No	0 - No	NA	1 - Yes	2000	7000	0	1000	0 - No	0 - No	1 - Yes	0 - No	No	No	No	No	No	No	No	No	No	No	Yes	Yes	Yes	2
346	10	1 - GIRL	1 - YES	1 - YES	Biological mother	Biological father	8	STRIPES 2	1	1	3 - READ WHOLE SENTENCE	3 - READ WHOLE SENTENCE	3 - OTHER BACKWARD CASTE	1- HINDU	Higher secondary school	Higher secondary school	1 - Yes	1 - NO, child is not coming back today	1 - Yes	No	No	No	0 - No	1 - Yes	0 - No	1 - Yes	1 - Yes	1000	4600	1800	0	1 - Yes	1 - Yes	1 - Yes	1 - Yes	No	No	No	No	No	Yes	No	No	No	No	Yes	Yes	Yes	3
347	10	0 - BOY	1 - YES	1 - YES	Biological mother	Biological father	7	STRIPES 2	1	1	2 - READ ONLY PART OF IT	3 - READ WHOLE SENTENCE	4 - FORWARD CASTE	1- HINDU	High school	Higher secondary school	1 - Yes	2 - YES, child is here/coming back today	1 - Yes	No	No	No	0 - No	0 - No	0 - No	NA	1 - Yes	700	5500	1500	0	1 - Yes	1 - Yes	1 - Yes	1 - Yes	No	No	No	No	No	Yes	Yes	No	No	No	Yes	Yes	Yes	Pre-primary/LKG/UKG
348	10	0 - BOY	1 - YES	1 - YES	Biological mother	Biological father	6	STRIPES 2	1	1	3 - READ WHOLE SENTENCE	3 - READ WHOLE SENTENCE	4 - FORWARD CASTE	1- HINDU	Primary school	Higher secondary school	1 - Yes	2 - YES, child is here/coming back today	1 - Yes	No	No	No	0 - No	1 - Yes	0 - No	1 - Yes	1 - Yes	1800	2000	1500	200	1 - Yes	1 - Yes	1 - Yes	1 - Yes	No	No	No	No	No	Yes	Yes	No	No	No	Yes	Yes	Yes	1
349	10	1 - GIRL	1 - YES	0 - NO	No female caregier	Grandfather	7	STRIPES 2	1	1		3 - READ WHOLE SENTENCE	4 - FORWARD CASTE	1- HINDU		High school	1 - Yes	2 - YES, child is here/coming back today	1 - Yes	No	No	No	0 - No	1 - Yes	0 - No	1 - Yes	1 - Yes	500	0	1750	0	1 - Yes	1 - Yes	1 - Yes	1 - Yes	No	No	No	No	No	Yes	Yes	Yes	No	No	Yes	Yes	Yes	2
350	10	0 - BOY	1 - YES	1 - YES	Biological mother	Biological father	8	STRIPES 2	1	1	2 - READ ONLY PART OF IT		3 - OTHER BACKWARD CASTE	1- HINDU	Primary school	Middle school	1 - Yes	1 - NO, child is not coming back today	1 - Yes	No	No	No	0 - No	1 - Yes	0 - No	1 - Yes	1 - Yes	300	4000	2400	0	1 - Yes	1 - Yes	1 - Yes	1 - Yes	No	No	No	No	No	No	Yes	No	Yes	No	Yes	Yes	Yes	3
351	10	1 - GIRL	1 - YES	1 - YES	Biological mother	Biological father	8	STRIPES 2	1	1	1 - CANNOT READ AT ALL		3 - OTHER BACKWARD CASTE	1- HINDU	Illiterate	Illiterate	1 - Yes	2 - YES, child is here/coming back today	1 - Yes	No	No	No	1 - Yes	0 - No	0 - No	0 - No	1 - Yes	500	2000	2400	0	1 - Yes	1 - Yes	1 - Yes	1 - Yes	No	No	No	No	No	No	Yes	No	Yes	No	Yes	Yes	Yes	2
352	10	0 - BOY	1 - YES	1 - YES	Biological mother	Biological father	7	STRIPES 2	1	1	3 - READ WHOLE SENTENCE	3 - READ WHOLE SENTENCE	2 - SCHEDULE TRIBE	1- HINDU	Graduate	High school	1 - Yes	1 - NO, child is not coming back today	1 - Yes	No	No	No	0 - No	1 - Yes	0 - No	98 - Don't know	1 - Yes	400	5500	900	0	1 - Yes	1 - Yes	0 - No	1 - Yes	No	No	No	No	No	Yes	No	No	Yes	No	Yes	Yes	Yes	3
353	10	1 - GIRL	1 - YES	1 - YES	Biological mother	Biological father	6	STRIPES 2	1	1	2 - READ ONLY PART OF IT	3 - READ WHOLE SENTENCE	3 - OTHER BACKWARD CASTE	1- HINDU	Middle school	Postgraduate	1 - Yes	2 - YES, child is here/coming back today	1 - Yes	No	No	No	0 - No	0 - No	0 - No	NA	1 - Yes	500	0	400	0	1 - Yes	1 - Yes	0 - No	1 - Yes	No	No	No	No	No	Yes	Yes	No	No	No	Yes	Yes	Yes	2
354	10	0 - BOY	1 - YES	1 - YES	Biological mother	Biological father	7	STRIPES 2	1	1							1 - Yes	2 - YES, child is here/coming back today	1 - Yes	No	No	No	0 - No	0 - No	0 - No	NA	1 - Yes	100	0	0	0	1 - Yes	1 - Yes	0 - No	1 - Yes	No	No	No	No	No	Yes	Yes	Yes	Yes	No	Yes	Yes	Yes	1
355	10	1 - GIRL	1 - YES	1 - YES	Biological mother	Biological father	8	STRIPES 2	1	1	3 - READ WHOLE SENTENCE		3 - OTHER BACKWARD CASTE	1- HINDU	High school	Middle school	1 - Yes	2 - YES, child is here/coming back today	1 - Yes	No	No	No	1 - Yes	0 - No	0 - No	0 - No	1 - Yes	200	0	0	0	1 - Yes	1 - Yes	1 - Yes	1 - Yes	No	No	No	No	No	No	No	Yes	No	Yes	Yes	Yes	Yes	3
356	10	0 - BOY	1 - YES	1 - YES	Biological mother	Biological father	8	STRIPES 2	1	1	1 - CANNOT READ AT ALL		1 - SCHEDULE CASTE	1- HINDU	Illiterate	Primary school	1 - Yes	2 - YES, child is here/coming back today	1 - Yes	No	No	No	0 - No	0 - No	0 - No	NA	1 - Yes	500	0	0	0	1 - Yes	1 - Yes	0 - No	1 - Yes	No	No	No	No	No	No	No	Yes	Yes	Yes	Yes	Yes	Yes	1
357	10	0 - BOY	1 - YES	1 - YES	Biological mother	Biological father	7	STRIPES 2	1	1	2 - READ ONLY PART OF IT		3 - OTHER BACKWARD CASTE	1- HINDU	Primary school	High school	1 - Yes	2 - YES, child is here/coming back today	1 - Yes	No	No	No	0 - No	0 - No	0 - No	NA	1 - Yes	300	6500	0	0	1 - Yes	1 - Yes	0 - No	1 - Yes	No	No	No	No	No	Yes	No	No	Yes	No	Yes	Yes	Yes	1
358	10	0 - BOY	1 - YES	1 - YES	Biological mother	Biological father	7	STRIPES 2	1	1	1 - CANNOT READ AT ALL		1 - SCHEDULE CASTE	1- HINDU	Illiterate	Illiterate	1 - Yes	2 - YES, child is here/coming back today	1 - Yes	No	No	No	0 - No	0 - No	0 - No	NA	1 - Yes	100	0	0	0	1 - Yes	1 - Yes	0 - No	1 - Yes	No	No	No	No	No	Yes	Yes	No	No	No	Yes	Yes	Yes	2
359	10	0 - BOY	1 - YES	1 - YES	Biological mother	Biological father	8	STRIPES 2	1	1	2 - READ ONLY PART OF IT	2 - READ ONLY PART OF IT	1 - SCHEDULE CASTE	1- HINDU	Primary school	Primary school	1 - Yes	2 - YES, child is here/coming back today	0 - No	No	No	No	0 - No	0 - No	0 - No	NA	0 - No	0	0	0	0	0 - No	0 - No	0 - No	1 - Yes	No	No	No	No	No	No	Yes	No	Yes	No	Yes	Yes	Yes	3
360	10	0 - BOY	1 - YES	1 - YES	Biological mother	Biological father	8	STRIPES 2	1	1	2 - READ ONLY PART OF IT		3 - OTHER BACKWARD CASTE	1- HINDU	Middle school	Middle school	1 - Yes	2 - YES, child is here/coming back today	1 - Yes	No	No	No	0 - No	0 - No	0 - No	NA	1 - Yes	200	0	0	0	1 - Yes	0 - No	1 - Yes	1 - Yes	No	No	No	No	No	Yes	Yes	No	Yes	Yes	Yes	Yes	Yes	1
361	10	1 - GIRL	1 - YES	1 - YES	Biological mother	Biological father	7	STRIPES 2	1	1	1 - CANNOT READ AT ALL	1 - CANNOT READ AT ALL	1 - SCHEDULE CASTE	1- HINDU	Illiterate	Illiterate	1 - Yes	2 - YES, child is here/coming back today	1 - Yes	No	No	No	0 - No	0 - No	0 - No	NA	1 - Yes	200	0	0	0	1 - Yes	1 - Yes	0 - No	1 - Yes	No	No	No	No	No	Yes	Yes	Yes	No	No	Yes	Yes	Yes	3
362	10	0 - BOY	1 - YES	1 - YES	Biological mother	Biological father	7	STRIPES 2	1	1	1 - CANNOT READ AT ALL		1 - SCHEDULE CASTE	1- HINDU	Illiterate	High school	1 - Yes	2 - YES, child is here/coming back today	1 - Yes	No	No	No	1 - Yes	0 - No	0 - No	1 - Yes	1 - Yes	150	0	0	0	1 - Yes	1 - Yes	0 - No	1 - Yes	No	No	No	No	No	No	Yes	No	Yes	Yes	Yes	Yes	Yes	1
363	10	0 - BOY	1 - YES	1 - YES	Biological mother	Biological father	8	STRIPES 2	1	1	1 - CANNOT READ AT ALL	2 - READ ONLY PART OF IT	1 - SCHEDULE CASTE	1- HINDU	Illiterate	Middle school	1 - Yes	2 - YES, child is here/coming back today	1 - Yes	No	No	No	1 - Yes	0 - No	0 - No	1 - Yes	1 - Yes	250	0	0	0	1 - Yes	1 - Yes	1 - Yes	1 - Yes	No	No	No	No	No	No	No	Yes	No	Yes	Yes	Yes	Yes	2
364	10	1 - GIRL	1 - YES	1 - YES	Biological mother	Biological father	7	STRIPES 2	1	1	1 - CANNOT READ AT ALL	2 - READ ONLY PART OF IT	1 - SCHEDULE CASTE	1- HINDU	Illiterate	Middle school	1 - Yes	2 - YES, child is here/coming back today	1 - Yes	No	No	No	1 - Yes	0 - No	0 - No	1 - Yes	1 - Yes	500	0	0	0	1 - Yes	1 - Yes	1 - Yes	1 - Yes	No	No	No	No	No	No	No	Yes	No	Yes	Yes	Yes	Yes	2
365	10	0 - BOY	1 - YES	1 - YES	Biological mother	Biological father	6	STRIPES 2	1	1	1 - CANNOT READ AT ALL		3 - OTHER BACKWARD CASTE	1- HINDU	Primary school	High school	1 - Yes	2 - YES, child is here/coming back today	1 - Yes	No	No	No	0 - No	0 - No	0 - No	NA	1 - Yes	200	0	0	300	0 - No	0 - No	0 - No	1 - Yes	No	No	No	No	No	Yes	Yes	No	Yes	No	Yes	Yes	Yes	2
366	10	0 - BOY	1 - YES	1 - YES	Other	Other	8	STRIPES 2	1	1	3 - READ WHOLE SENTENCE	3 - READ WHOLE SENTENCE	4 - FORWARD CASTE	1- HINDU	Middle school	Higher secondary school	1 - Yes	2 - YES, child is here/coming back today	1 - Yes	No	No	No	1 - Yes	0 - No	0 - No	0 - No	1 - Yes	400	0	0	0	1 - Yes	1 - Yes	0 - No	1 - Yes	No	No	No	No	No	Yes	Yes	No	No	No	Yes	Yes	Yes	3
367	10	0 - BOY	1 - YES	1 - YES	Biological mother	Biological father	9	STRIPES 2	1	1	1 - CANNOT READ AT ALL	3 - READ WHOLE SENTENCE	4 - FORWARD CASTE	1- HINDU	Primary school	Middle school	1 - Yes	2 - YES, child is here/coming back today	1 - Yes	No	No	No	0 - No	0 - No	0 - No	NA	1 - Yes	1000	0	2000	0	1 - Yes	1 - Yes	0 - No	1 - Yes	No	No	No	No	No	Yes	Yes	No	Yes	No	Yes	Yes	Yes	2
368	10	0 - BOY	1 - YES	1 - YES	Biological mother	Biological father	6	STRIPES 2	1	1	1 - CANNOT READ AT ALL	3 - READ WHOLE SENTENCE	4 - FORWARD CASTE	1- HINDU	Primary school	Middle school	1 - Yes	2 - YES, child is here/coming back today	1 - Yes	No	No	No	0 - No	0 - No	0 - No	NA	1 - Yes	400	0	800	0	1 - Yes	1 - Yes	0 - No	1 - Yes	No	No	No	No	No	Yes	Yes	No	Yes	No	Yes	Yes	Yes	Pre-primary/LKG/UKG
369	10	1 - GIRL	1 - YES	1 - YES	Biological mother	Biological father	6	STRIPES 2	1	1	3 - READ WHOLE SENTENCE		3 - OTHER BACKWARD CASTE	1- HINDU	High school	High school	1 - Yes	1 - NO, child is not coming back today	1 - Yes	No	No	No	1 - Yes	0 - No	0 - No	0 - No	1 - Yes	500	3000	0	0	1 - Yes	1 - Yes	0 - No	0 - No	No	No	No	No	No	No	No	No	No	No	Yes	Yes	Yes	Pre-primary/LKG/UKG
370	10	0 - BOY	1 - YES	1 - YES	Biological mother	Biological father	6	STRIPES 2	1	1	3 - READ WHOLE SENTENCE		1 - SCHEDULE CASTE	1- HINDU	High school	Middle school
371	10	0 - BOY	1 - YES	1 - YES	Biological mother	Biological father	6	STRIPES 2	1	1	3 - READ WHOLE SENTENCE		1 - SCHEDULE CASTE	1- HINDU	Primary school	Middle school	1 - Yes	2 - YES, child is here/coming back today	1 - Yes	No	No	No	0 - No	0 - No	0 - No	NA	1 - Yes	400	0	0	0	1 - Yes	0 - No	1 - Yes	1 - Yes	No	No	No	No	No	Yes	Yes	Yes	Yes	No	Yes	Yes	Yes	2
372	10	1 - GIRL	1 - YES	1 - YES	Biological mother	Biological father	7	STRIPES 2	1	1	2 - READ ONLY PART OF IT		1 - SCHEDULE CASTE	1- HINDU	Primary school	Middle school	1 - Yes	2 - YES, child is here/coming back today	1 - Yes	No	No	No	1 - Yes	0 - No	0 - No	0 - No	1 - Yes	500	0	0	0	1 - Yes	1 - Yes	1 - Yes	1 - Yes	No	No	No	No	No	No	Yes	No	Yes	No	Yes	Yes	Yes	3
373	10	1 - GIRL	1 - YES	1 - YES	Biological mother	Biological father	6	STRIPES 2	1	1	1 - CANNOT READ AT ALL		2 - SCHEDULE TRIBE	1- HINDU	Illiterate	Primary school	1 - Yes	2 - YES, child is here/coming back today	1 - Yes	No	No	No	0 - No	0 - No	0 - No	NA	1 - Yes	200	0	0	0	1 - Yes	1 - Yes	0 - No	1 - Yes	No	No	No	No	No	Yes	Yes	No	No	No	Yes	Yes	Yes	1
374	10	1 - GIRL	1 - YES	1 - YES	Biological mother	Biological father	7	STRIPES 2	1	1	1 - CANNOT READ AT ALL	1 - CANNOT READ AT ALL	1 - SCHEDULE CASTE	1- HINDU	Primary school	Illiterate	1 - Yes	2 - YES, child is here/coming back today	1 - Yes	No	No	No	0 - No	0 - No	0 - No	NA	1 - Yes	200	0	400	0	1 - Yes	1 - Yes	1 - Yes	1 - Yes	No	No	No	No	No	No	Yes	Yes	No	No	Yes	Yes	Yes	3
375	10	0 - BOY	1 - YES	1 - YES	Biological mother	Biological father	7	STRIPES 2	1	1	1 - CANNOT READ AT ALL		3 - OTHER BACKWARD CASTE	1- HINDU	Illiterate	Primary school	1 - Yes	2 - YES, child is here/coming back today	1 - Yes	No	No	No	0 - No	0 - No	0 - No	NA	1 - Yes	25	0	0	0	1 - Yes	1 - Yes	1 - Yes	1 - Yes	Yes	No	No	No	No	No	Yes	No	No	No	Yes	Yes	Yes	2
376	10	0 - BOY	1 - YES	1 - YES	Biological mother	Biological father	7	STRIPES 2	1	1	3 - READ WHOLE SENTENCE		4 - FORWARD CASTE	1- HINDU	Middle school	Graduate	1 - Yes	2 - YES, child is here/coming back today	1 - Yes	No	No	No	0 - No	0 - No	0 - No	NA	1 - Yes	30	3600	1400	1500	1 - Yes	1 - Yes	1 - Yes	1 - Yes	No	No	No	No	No	Yes	No	No	Yes	No	Yes	Yes	Yes	2
377	10	1 - GIRL	1 - YES	1 - YES	Biological mother	Biological father	7	STRIPES 2	1	1	1 - CANNOT READ AT ALL		2 - SCHEDULE TRIBE	1- HINDU	Primary school	Primary school	1 - Yes	2 - YES, child is here/coming back today	1 - Yes	No	No	No	0 - No	0 - No	0 - No	NA	1 - Yes	300	0	200	0	1 - Yes	1 - Yes	1 - Yes	1 - Yes	No	No	No	No	No	Yes	Yes	Yes	No	No	Yes	Yes	Yes	2
378	10	0 - BOY	1 - YES	1 - YES	Biological mother	Biological father	7	STRIPES 2	1	1							1 - Yes	2 - YES, child is here/coming back today	1 - Yes	No	No	No	0 - No	1 - Yes	0 - No	1 - Yes	1 - Yes	600	0	300	0	0 - No	0 - No	0 - No	1 - Yes	No	No	No	No	No	Yes	Yes	No	No	No	Yes	Yes	Yes	1
379	10	0 - BOY	1 - YES	1 - YES	Biological mother	Biological father	7	STRIPES 2	1	1	2 - READ ONLY PART OF IT		1 - SCHEDULE CASTE	1- HINDU	Middle school	Middle school	1 - Yes	2 - YES, child is here/coming back today	1 - Yes	No	No	No	1 - Yes	0 - No	0 - No	0 - No	1 - Yes	500	6500	0	0	1 - Yes	1 - Yes	0 - No	1 - Yes	No	No	No	No	No	Yes	No	Yes	No	No	Yes	Yes	Yes	1
380	10	1 - GIRL	1 - YES	1 - YES	Biological mother	Biological father	7	STRIPES 2	1	1	1 - CANNOT READ AT ALL		1 - SCHEDULE CASTE	1- HINDU	Primary school	Middle school	1 - Yes	2 - YES, child is here/coming back today	1 - Yes	No	No	No	0 - No	0 - No	0 - No	NA	1 - Yes	150	0	0	0	1 - Yes	1 - Yes	0 - No	1 - Yes	No	No	No	No	No	No	No	Yes	No	Yes	Yes	Yes	Yes	3
381	10	0 - BOY	1 - YES	1 - YES	Biological mother	Biological father	7	STRIPES 2	1	1	1 - CANNOT READ AT ALL		3 - OTHER BACKWARD CASTE	1- HINDU	Illiterate		1 - Yes	2 - YES, child is here/coming back today	1 - Yes	No	No	No	1 - Yes	0 - No	0 - No	1 - Yes	1 - Yes	100	0	0	0	1 - Yes	1 - Yes	0 - No	1 - Yes	No	No	No	No	No	Yes	No	No	Yes	No	Yes	Yes	Yes	1
382	10	0 - BOY	1 - YES	1 - YES	Biological mother	Biological father	6	STRIPES 2	1	1	1 - CANNOT READ AT ALL		3 - OTHER BACKWARD CASTE	1- HINDU	Primary school	Middle school	1 - Yes	2 - YES, child is here/coming back today	1 - Yes	No	No	No	0 - No	0 - No	0 - No	NA	1 - Yes	200	7000	0	0	1 - Yes	1 - Yes	0 - No	1 - Yes	Yes	No	No	No	No	No	No	No	No	No	Yes	Yes	Yes	1
383	10	0 - BOY	1 - YES	1 - YES	Biological mother	Biological father	7	STRIPES 2	1	1	3 - READ WHOLE SENTENCE		4 - FORWARD CASTE	1- HINDU	Higher secondary school	Graduate	1 - Yes	1 - NO, child is not coming back today	1 - Yes	No	No	No	0 - No	0 - No	0 - No	NA	1 - Yes	500	0	0	0	1 - Yes	1 - Yes	1 - Yes	1 - Yes	No	No	No	No	No	Yes	Yes	No	No	No	Yes	Yes	Yes	Anganwadi
384	10	1 - GIRL	1 - YES	1 - YES	Biological mother	Biological father	7	STRIPES 2	1	1	3 - READ WHOLE SENTENCE		3 - OTHER BACKWARD CASTE	1- HINDU	High school	High school	1 - Yes	2 - YES, child is here/coming back today	1 - Yes	No	No	No	1 - Yes	0 - No	0 - No	0 - No	1 - Yes	900	3600	2400	0	1 - Yes	1 - Yes	1 - Yes	1 - Yes	Yes	No	No	No	No	No	Yes	No	No	No	Yes	Yes	Yes	2
385	10	1 - GIRL	1 - YES	1 - YES	Biological mother	Biological father	6	STRIPES 2	1	1	3 - READ WHOLE SENTENCE		4 - FORWARD CASTE	1- HINDU	Higher secondary school	Higher secondary school	1 - Yes	2 - YES, child is here/coming back today	1 - Yes	No	No	No	0 - No	1 - Yes	0 - No	1 - Yes	1 - Yes	1000	14500	12000	0	1 - Yes	1 - Yes	1 - Yes	1 - Yes	No	No	No	No	No	No	No	Yes	No	No	Yes	Yes	Yes	Pre-primary/LKG/UKG
386	11	0 - BOY	1 - YES	1 - YES	Biological mother	Biological father	7	STRIPES 2	0	0	1 - CANNOT READ AT ALL		1 - SCHEDULE CASTE	1- HINDU	Primary school	Primary school	1 - Yes	2 - YES, child is here/coming back today	1 - Yes	Yes	No	No	1 - Yes	0 - No	0 - No	1 - Yes	1 - Yes	300	0	300	2000	1 - Yes	1 - Yes	0 - No	1 - Yes	No	No	No	No	No	No	No	No	Yes	No	Yes	Yes	Yes	2
387	11	1 - GIRL	1 - YES	1 - YES	Biological mother	Biological father	7	STRIPES 2	0	0	1 - CANNOT READ AT ALL		1 - SCHEDULE CASTE	1- HINDU	Illiterate	Primary school	1 - Yes	2 - YES, child is here/coming back today	1 - Yes	No	No	No	0 - No	1 - Yes	0 - No	1 - Yes	1 - Yes	200	0	0	0	1 - Yes	0 - No	0 - No	1 - Yes	No	No	No	No	No	No	No	No	Yes	No	Yes	Yes	Yes	2
388	11	0 - BOY	1 - YES	1 - YES	Biological mother	Biological father	7	STRIPES 2	0	0	2 - READ ONLY PART OF IT	3 - READ WHOLE SENTENCE	3 - OTHER BACKWARD CASTE	1- HINDU	Middle school	High school	1 - Yes	2 - YES, child is here/coming back today	1 - Yes	No	No	No	0 - No	1 - Yes	0 - No	1 - Yes	1 - Yes	400	0	800	0	1 - Yes	1 - Yes	0 - No	1 - Yes	No	No	No	No	No	No	No	No	Yes	No	Yes	Yes	Yes	2
389	11	0 - BOY	1 - YES	1 - YES	Biological mother	Biological father	6	STRIPES 2	0	0	2 - READ ONLY PART OF IT		3 - OTHER BACKWARD CASTE	1- HINDU	Middle school	High school	1 - Yes	2 - YES, child is here/coming back today	1 - Yes	No	No	No	0 - No	0 - No	0 - No	NA	1 - Yes	200	0	0	0	1 - Yes	1 - Yes	0 - No	1 - Yes	No	No	No	No	No	No	No	No	Yes	No	Yes	Yes	Yes	2
390	11	1 - GIRL	1 - YES	1 - YES	Biological mother	Biological father	7	STRIPES 2	0	0	1 - CANNOT READ AT ALL		1 - SCHEDULE CASTE	1- HINDU	Illiterate	High school	1 - Yes	2 - YES, child is here/coming back today	1 - Yes	No	No	No	1 - Yes	0 - No	0 - No	1 - Yes	1 - Yes	300	0	0	0	1 - Yes	1 - Yes	0 - No	1 - Yes	No	No	No	No	No	No	No	No	Yes	No	Yes	Yes	Yes	2
391	11	0 - BOY	1 - YES	1 - YES	Biological mother	Biological father	6	STRIPES 2	0	0	1 - CANNOT READ AT ALL	3 - READ WHOLE SENTENCE	3 - OTHER BACKWARD CASTE	1- HINDU	Illiterate	Primary school	1 - Yes	2 - YES, child is here/coming back today	1 - Yes	No	No	No	0 - No	0 - No	0 - No	NA	1 - Yes	400	0	0	0	1 - Yes	0 - No	0 - No	1 - Yes	No	No	No	No	No	Yes	No	No	Yes	No	Yes	Yes	Yes	1
392	11	1 - GIRL	1 - YES	1 - YES	Biological mother	Biological father	6	STRIPES 2	0	0	1 - CANNOT READ AT ALL		2 - SCHEDULE TRIBE	1- HINDU	Illiterate	Primary school	1 - Yes	0 - NO, child passed away		No	No	No	NA	NA	NA	NA	NA					NA	NA	NA		No	No	No	No	No	No	No	No	No	No	Dead
393	11	0 - BOY	1 - YES	1 - YES	Other	Other	7	STRIPES 2	0	0	1 - CANNOT READ AT ALL		3 - OTHER BACKWARD CASTE	1- HINDU	Illiterate	Illiterate	1 - Yes	2 - YES, child is here/coming back today	1 - Yes	No	No	No	0 - No	1 - Yes	0 - No	1 - Yes	1 - Yes	200	0	0	0	1 - Yes	0 - No	0 - No	1 - Yes	No	No	No	No	No	Yes	No	No	No	No	Yes	Yes	Yes	2
394	11	0 - BOY	1 - YES	1 - YES	Biological mother	Biological father	7	STRIPES 2	0	0	2 - READ ONLY PART OF IT	3 - READ WHOLE SENTENCE	3 - OTHER BACKWARD CASTE	1- HINDU	Primary school	High school	1 - Yes	2 - YES, child is here/coming back today	1 - Yes	No	No	No	0 - No	1 - Yes	0 - No	1 - Yes	1 - Yes	100	1500	3000	0	1 - Yes	0 - No	1 - Yes	1 - Yes	No	No	No	No	No	Yes	No	No	No	No	Yes	Yes	Yes	Pre-primary/LKG/UKG
395	11	1 - GIRL	1 - YES	1 - YES	Biological mother	Biological father	7	STRIPES 2	0	0	3 - READ WHOLE SENTENCE		3 - OTHER BACKWARD CASTE	1- HINDU	Middle school	High school	1 - Yes	2 - YES, child is here/coming back today	1 - Yes	No	No	No	0 - No	1 - Yes	1 - Yes	1 - Yes	1 - Yes	400	0	0	0	1 - Yes	1 - Yes	0 - No	1 - Yes	No	No	No	No	No	Yes	No	No	Yes	No	Yes	Yes	Yes	2
396	11	0 - BOY	1 - YES	1 - YES	Biological mother	Biological father	7	STRIPES 2	0	0	2 - READ ONLY PART OF IT		1 - SCHEDULE CASTE	1- HINDU	Middle school	Middle school	1 - Yes	1 - NO, child is not coming back today	1 - Yes	No	No	No	0 - No	0 - No	0 - No	NA	1 - Yes	300	0	0	0	1 - Yes	1 - Yes	0 - No	1 - Yes	No	No	No	No	No	No	No	No	Yes	No	Yes	Yes	Yes	1
397	11	1 - GIRL	1 - YES	1 - YES	Biological mother	Biological father	7	STRIPES 2	0	0	1 - CANNOT READ AT ALL		1 - SCHEDULE CASTE	1- HINDU	Illiterate	Primary school	1 - Yes	2 - YES, child is here/coming back today	1 - Yes	No	No	No	0 - No	0 - No	0 - No	NA	1 - Yes	300	0	0	0	1 - Yes	0 - No	0 - No	1 - Yes	No	No	No	No	No	Yes	No	No	No	Yes	Yes	Yes	Yes	3
398	11	1 - GIRL	1 - YES	1 - YES	Biological mother	Biological father	8	STRIPES 2	0	0	1 - CANNOT READ AT ALL		1 - SCHEDULE CASTE	1- HINDU	Illiterate	Illiterate	1 - Yes	2 - YES, child is here/coming back today	1 - Yes	No	No	No	0 - No	0 - No	0 - No	NA	1 - Yes	200	0	0	0	1 - Yes	0 - No	0 - No	1 - Yes	No	No	No	No	No	No	No	No	Yes	No	Yes	Yes	Yes	2
399	11	1 - GIRL	1 - YES	1 - YES	Biological mother	Biological father	6	STRIPES 2	0	0	3 - READ WHOLE SENTENCE		3 - OTHER BACKWARD CASTE	1- HINDU	Middle school	Illiterate
400	11	1 - GIRL	1 - YES	1 - YES	Biological mother	Biological father	8	STRIPES 2	0	0	3 - READ WHOLE SENTENCE		3 - OTHER BACKWARD CASTE	1- HINDU	Middle school	Illiterate
401	11	1 - GIRL	1 - YES	1 - YES	Biological mother	Biological father	8	STRIPES 2	0	0	1 - CANNOT READ AT ALL	1 - CANNOT READ AT ALL	2 - SCHEDULE TRIBE	1- HINDU	Illiterate	Illiterate
402	11	0 - BOY	1 - YES	1 - YES	Biological mother	Biological father	7	STRIPES 2	0	0	1 - CANNOT READ AT ALL		3 - OTHER BACKWARD CASTE	1- HINDU	Middle school	Middle school	1 - Yes	2 - YES, child is here/coming back today	1 - Yes	No	No	No	0 - No	1 - Yes	0 - No	1 - Yes	1 - Yes	200	0	0	0	1 - Yes	1 - Yes	0 - No	1 - Yes	No	No	No	No	No	Yes	No	No	No	No	Yes	Yes	Yes	2
403	11	0 - BOY	1 - YES	1 - YES	Biological mother	Biological father	7	STRIPES 2	0	0	1 - CANNOT READ AT ALL		2 - SCHEDULE TRIBE	1- HINDU	Illiterate		1 - Yes	2 - YES, child is here/coming back today	1 - Yes	No	No	No	0 - No	0 - No	0 - No	NA	1 - Yes	300	0	0	0	1 - Yes	1 - Yes	0 - No	1 - Yes	No	No	No	No	No	No	No	No	Yes	No	Yes	Yes	Yes	2
404	11	0 - BOY	1 - YES	1 - YES	Biological mother	Biological father	6	STRIPES 2	0	0		2 - READ ONLY PART OF IT	2 - SCHEDULE TRIBE	1- HINDU	Illiterate	Illiterate	1 - Yes	2 - YES, child is here/coming back today	1 - Yes	No	No	No	1 - Yes	0 - No	0 - No	1 - Yes	1 - Yes	200	0	0	0	1 - Yes	1 - Yes	0 - No	1 - Yes	No	No	No	No	No	Yes	No	No	Yes	No	Yes	Yes	Yes	2
405	11	0 - BOY	1 - YES	1 - YES	Biological mother	Biological father	6	STRIPES 2	0	0	3 - READ WHOLE SENTENCE	3 - READ WHOLE SENTENCE	3 - OTHER BACKWARD CASTE	1- HINDU	High school	Middle school
406	11	1 - GIRL	1 - YES	1 - YES	Biological mother	Biological father	6	STRIPES 2	0	0			1 - SCHEDULE CASTE	1- HINDU	Primary school	Primary school	1 - Yes	2 - YES, child is here/coming back today	1 - Yes	No	No	No	0 - No	0 - No	0 - No	NA	1 - Yes	200	0	0	0	1 - Yes	1 - Yes	0 - No	1 - Yes	No	No	No	No	No	No	No	No	Yes	Yes	Yes	Yes	Yes	1
407	11	0 - BOY	1 - YES	1 - YES	Biological mother	Biological father	6	STRIPES 2	0	0	1 - CANNOT READ AT ALL	1 - CANNOT READ AT ALL	1 - SCHEDULE CASTE	1- HINDU	Illiterate	Illiterate	1 - Yes	2 - YES, child is here/coming back today	1 - Yes	No	No	No	0 - No	0 - No	0 - No	NA	1 - Yes	200	0	0	0	1 - Yes	0 - No	0 - No	1 - Yes	No	No	No	No	No	Yes	No	No	No	No	Yes	Yes	Yes	2
408	11	0 - BOY	1 - YES	1 - YES	Biological mother	Biological father	6	STRIPES 2	0	0	3 - READ WHOLE SENTENCE		1 - SCHEDULE CASTE	1- HINDU	Middle school	Middle school	1 - Yes	2 - YES, child is here/coming back today	1 - Yes	No	No	No	0 - No	0 - No	0 - No	NA	1 - Yes	200	0	0	0	1 - Yes	0 - No	0 - No	1 - Yes	No	No	No	No	No	Yes	No	No	Yes	No	Yes	Yes	Yes	3
409	11	1 - GIRL	1 - YES	1 - YES	Biological mother	Biological father	7	STRIPES 2	0	0	1 - CANNOT READ AT ALL		1 - SCHEDULE CASTE	1- HINDU	Illiterate	Primary school	1 - Yes	2 - YES, child is here/coming back today	1 - Yes	No	No	No	1 - Yes	0 - No	0 - No	1 - Yes	1 - Yes	300	0	0	0	1 - Yes	1 - Yes	0 - No	1 - Yes	No	No	No	No	No	No	No	No	Yes	No	Yes	Yes	Yes	2
410	11	0 - BOY	1 - YES	1 - YES	Biological mother	Biological father	6	STRIPES 2	0	0	3 - READ WHOLE SENTENCE		1 - SCHEDULE CASTE	1- HINDU	Middle school	High school	1 - Yes	2 - YES, child is here/coming back today	1 - Yes	No	No	No	1 - Yes	0 - No	0 - No	1 - Yes	1 - Yes	300	0	0	0	1 - Yes	1 - Yes	0 - No	1 - Yes	No	No	No	No	No	No	No	No	Yes	No	Yes	Yes	Yes	1
411	11	0 - BOY	1 - YES	1 - YES	Biological mother	Biological father	6	STRIPES 2	0	0	1 - CANNOT READ AT ALL		1 - SCHEDULE CASTE	1- HINDU	Middle school	Middle school	1 - Yes	2 - YES, child is here/coming back today	1 - Yes	No	No	No	0 - No	0 - No	0 - No	NA	1 - Yes	150	0	0	0	1 - Yes	1 - Yes	0 - No	1 - Yes	No	No	No	No	No	Yes	No	No	No	No	Yes	Yes	Yes	3
412	11	1 - GIRL	1 - YES	1 - YES	Biological mother	Biological father	8	STRIPES 2	0	0	1 - CANNOT READ AT ALL		1 - SCHEDULE CASTE	1- HINDU	Middle school	Middle school	1 - Yes	2 - YES, child is here/coming back today	1 - Yes	No	No	No	0 - No	0 - No	0 - No	NA	1 - Yes	200	0	0	0	1 - Yes	1 - Yes	0 - No	1 - Yes	No	No	No	No	No	Yes	No	No	No	No	Yes	Yes	Yes	1
413	11	0 - BOY	1 - YES	1 - YES	Biological mother	Biological father	7	STRIPES 2	0	0	1 - CANNOT READ AT ALL		1 - SCHEDULE CASTE	1- HINDU	Illiterate	Middle school	1 - Yes	2 - YES, child is here/coming back today	1 - Yes	No	No	No	1 - Yes	0 - No	0 - No	1 - Yes	1 - Yes	300	0	0	0	1 - Yes	0 - No	0 - No	1 - Yes	No	No	No	No	No	Yes	No	No	Yes	No	Yes	Yes	No	1
414	11	0 - BOY	1 - YES	0 - NO	Biological mother	No male caregier	6	STRIPES 2	0	0	1 - CANNOT READ AT ALL		2 - SCHEDULE TRIBE	1- HINDU	Illiterate	Illiterate	1 - Yes	2 - YES, child is here/coming back today	1 - Yes	No	No	No	0 - No	0 - No	0 - No	NA	1 - Yes	150	0	0	0	1 - Yes	0 - No	0 - No	1 - Yes	No	No	No	No	No	Yes	No	No	No	No	Yes	Yes	Yes	Pre-primary/LKG/UKG
415	11	1 - GIRL	0 - NO	1 - YES	No female caregier	Biological father	7	STRIPES 2	0	0		1 - CANNOT READ AT ALL	2 - SCHEDULE TRIBE	1- HINDU		Illiterate	1 - Yes	2 - YES, child is here/coming back today	1 - Yes	No	No	No	0 - No	0 - No	0 - No	NA	1 - Yes	200	0	0	0	1 - Yes	1 - Yes	0 - No	1 - Yes	No	No	No	No	No	Yes	No	No	No	No	Yes	Yes	Yes	1
416	11	1 - GIRL	1 - YES	1 - YES	Biological mother	Biological father	7	STRIPES 2	0	0	1 - CANNOT READ AT ALL	2 - READ ONLY PART OF IT	1 - SCHEDULE CASTE	1- HINDU	Illiterate	Middle school	1 - Yes	2 - YES, child is here/coming back today	1 - Yes	No	No	No	0 - No	0 - No	0 - No	NA	1 - Yes	100	0	0	0	1 - Yes	0 - No	0 - No	1 - Yes	No	No	No	No	No	Yes	No	No	Yes	No	Yes	Yes	Yes	1
417	11	0 - BOY	1 - YES	1 - YES	Biological mother	Biological father	7	STRIPES 2	0	0	2 - READ ONLY PART OF IT		1 - SCHEDULE CASTE	1- HINDU	Middle school	Middle school	1 - Yes	2 - YES, child is here/coming back today	1 - Yes	No	No	No	0 - No	0 - No	0 - No	NA	1 - Yes	200	0	0	0	0 - No	1 - Yes	0 - No	1 - Yes	No	No	No	No	No	Yes	No	No	No	No	Yes	Yes	Yes	2
418	11	1 - GIRL	1 - YES	1 - YES	Biological mother	Biological father	6	STRIPES 2	0	0	1 - CANNOT READ AT ALL		2 - SCHEDULE TRIBE	1- HINDU	Illiterate	Illiterate	1 - Yes	2 - YES, child is here/coming back today	1 - Yes	No	No	No	1 - Yes	0 - No	0 - No	1 - Yes	1 - Yes	200	0	0	0	1 - Yes	0 - No	0 - No	1 - Yes	No	No	No	No	No	No	No	No	Yes	No	Yes	Yes	Yes	1
419	11	0 - BOY	1 - YES	1 - YES	Biological mother	Biological father	7	STRIPES 2	0	0	1 - CANNOT READ AT ALL		1 - SCHEDULE CASTE	1- HINDU	Illiterate	High school	1 - Yes	2 - YES, child is here/coming back today	1 - Yes	No	No	No	1 - Yes	0 - No	0 - No	1 - Yes	1 - Yes	300	0	0	0	1 - Yes	0 - No	0 - No	1 - Yes	No	No	No	No	No	Yes	No	No	No	No	Yes	Yes	Yes	4
420	11	0 - BOY	1 - YES	1 - YES	Biological mother	Biological father	7	STRIPES 2	0	0	1 - CANNOT READ AT ALL		1 - SCHEDULE CASTE	1- HINDU	Illiterate	High school	1 - Yes	2 - YES, child is here/coming back today	1 - Yes	No	No	No	0 - No	0 - No	0 - No	NA	1 - Yes	200	0	0	0	1 - Yes	0 - No	0 - No	1 - Yes	No	No	No	No	No	Yes	No	No	No	No	Yes	Yes	Yes	3
421	11	1 - GIRL	1 - YES	1 - YES	Biological mother	Biological father	6	STRIPES 2	0	0	2 - READ ONLY PART OF IT		1 - SCHEDULE CASTE	1- HINDU	Middle school	Primary school	1 - Yes	2 - YES, child is here/coming back today	1 - Yes	No	No	No	1 - Yes	0 - No	0 - No	1 - Yes	1 - Yes	200	0	0	0	1 - Yes	0 - No	0 - No	1 - Yes	No	No	No	No	No	No	No	No	Yes	No	Yes	Yes	Yes	1
422	11	0 - BOY	1 - YES	1 - YES	Biological mother	Biological father	7	STRIPES 2	0	0	1 - CANNOT READ AT ALL	1 - CANNOT READ AT ALL	1 - SCHEDULE CASTE	1- HINDU	Illiterate	Illiterate	1 - Yes	2 - YES, child is here/coming back today	1 - Yes	No	No	No	0 - No	0 - No	0 - No	NA	1 - Yes	200	0	0	0	1 - Yes	0 - No	0 - No	1 - Yes	No	No	No	No	No	Yes	No	No	No	No	Yes	Yes	Yes	1
423	11	0 - BOY	1 - YES	1 - YES	Biological mother	Biological father	6	STRIPES 2	0	0	1 - CANNOT READ AT ALL	2 - READ ONLY PART OF IT	3 - OTHER BACKWARD CASTE	1- HINDU	Illiterate	Middle school	1 - Yes	2 - YES, child is here/coming back today	1 - Yes	No	No	No	0 - No	0 - No	0 - No	NA	1 - Yes	200	0	0	0	1 - Yes	0 - No	0 - No	1 - Yes	No	No	No	No	No	No	No	No	Yes	No	Yes	Yes	No	1
424	11	1 - GIRL	1 - YES	1 - YES	Biological mother	Biological father	8	STRIPES 2	0	0	1 - CANNOT READ AT ALL	2 - READ ONLY PART OF IT	3 - OTHER BACKWARD CASTE	1- HINDU	Illiterate	Middle school	1 - Yes	2 - YES, child is here/coming back today	1 - Yes	No	No	No	0 - No	0 - No	0 - No	NA	1 - Yes	200	0	0	0	1 - Yes	0 - No	0 - No	1 - Yes	No	No	No	No	No	No	No	No	Yes	Yes	Yes	Yes	Yes	2
425	12	0 - BOY	1 - YES	1 - YES	Biological mother	Biological father	7	CHAMPION 2	1	0	1 - CANNOT READ AT ALL		2 - SCHEDULE TRIBE	1- HINDU	Primary school	Middle school	1 - Yes	1 - NO, child is not coming back today	1 - Yes	No	No	No	0 - No	0 - No	0 - No	NA	1 - Yes	400	0	0	0	0 - No	0 - No	0 - No	1 - Yes	No	No	No	No	No	No	No	No	Yes	No	Yes	Yes	Yes	2
426	12	1 - GIRL	1 - YES	1 - YES	Biological mother	Biological father	7	CHAMPION 2	1	0	1 - CANNOT READ AT ALL	3 - READ WHOLE SENTENCE	2 - SCHEDULE TRIBE	1- HINDU	Illiterate	Middle school	1 - Yes	2 - YES, child is here/coming back today	1 - Yes	No	No	No	0 - No	0 - No	0 - No	NA	1 - Yes	300	0	0	0	0 - No	0 - No	0 - No	1 - Yes	No	No	No	No	No	Yes	Yes	No	Yes	No	Yes	Yes	Yes	2
427	12	0 - BOY	1 - YES	1 - YES	Biological mother	Biological father	7	CHAMPION 2	1	0	1 - CANNOT READ AT ALL	3 - READ WHOLE SENTENCE	2 - SCHEDULE TRIBE	1- HINDU	Illiterate	Primary school	1 - Yes	1 - NO, child is not coming back today	1 - Yes	No	No	No	0 - No	0 - No	0 - No	NA	1 - Yes	200	0	0	0	0 - No	1 - Yes	0 - No	1 - Yes	No	No	No	No	No	Yes	No	No	No	No	Yes	Yes	Yes	1
428	12	0 - BOY	1 - YES	1 - YES	Biological mother	Biological father	6	CHAMPION 2	1	0	1 - CANNOT READ AT ALL	3 - READ WHOLE SENTENCE	2 - SCHEDULE TRIBE	1- HINDU	Illiterate	Primary school	1 - Yes	2 - YES, child is here/coming back today	1 - Yes	No	No	No	0 - No	0 - No	0 - No	NA	1 - Yes	200	0	0	0	0 - No	1 - Yes	0 - No	1 - Yes	No	No	No	No	No	Yes	No	No	Yes	No	Yes	Yes	Yes	1
429	12	0 - BOY	1 - YES	1 - YES	Biological mother	Biological father	6	CHAMPION 2	1	0	1 - CANNOT READ AT ALL		2 - SCHEDULE TRIBE	1- HINDU	Middle school	Primary school	1 - Yes	2 - YES, child is here/coming back today	1 - Yes	No	No	No	0 - No	0 - No	0 - No	NA	1 - Yes	200	0	0	0	1 - Yes	1 - Yes	0 - No	1 - Yes	No	No	No	No	No	Yes	No	No	No	No	Yes	Yes	Yes	1
430	12	1 - GIRL	1 - YES	1 - YES	Biological mother	Biological father	7	CHAMPION 2	1	0	3 - READ WHOLE SENTENCE	1 - CANNOT READ AT ALL	2 - SCHEDULE TRIBE	1- HINDU	Middle school	Primary school	1 - Yes	2 - YES, child is here/coming back today	1 - Yes	No	No	No	1 - Yes	0 - No	0 - No	1 - Yes	1 - Yes	150	0	0	0	0 - No	1 - Yes	0 - No	1 - Yes	No	No	No	No	No	Yes	No	No	No	No	Yes	Yes	Yes	2
431	12	0 - BOY	1 - YES	1 - YES	Biological mother	Biological father	7	CHAMPION 2	1	0	1 - CANNOT READ AT ALL	1 - CANNOT READ AT ALL	3 - OTHER BACKWARD CASTE	1- HINDU	Illiterate	Illiterate
432	12	0 - BOY	1 - YES	1 - YES	Biological mother	Biological father	7	CHAMPION 2	1	0		1 - CANNOT READ AT ALL	2 - SCHEDULE TRIBE	1- HINDU	Illiterate	Illiterate	1 - Yes	2 - YES, child is here/coming back today	0 - No	No	No	No	0 - No	0 - No	0 - No	NA	0 - No	0	0	0	0	0 - No	0 - No	0 - No	1 - Yes	No	No	No	No	No	Yes	Yes	Yes	Yes	No	Yes	Yes	Yes	3
433	12	0 - BOY	1 - YES	0 - NO	Biological mother	Grandfather	7	CHAMPION 2	1	0	1 - CANNOT READ AT ALL	1 - CANNOT READ AT ALL	2 - SCHEDULE TRIBE	1- HINDU	Primary school	Illiterate	1 - Yes	2 - YES, child is here/coming back today	0 - No	No	No	No	0 - No	0 - No	0 - No	NA	0 - No	100	0	0	0	0 - No	0 - No	0 - No	1 - Yes	No	No	No	No	No	No	No	No	Yes	No	Yes	Yes	Yes	2
434	12	1 - GIRL	1 - YES	1 - YES	Biological mother	Biological father	6	CHAMPION 2	1	0	3 - READ WHOLE SENTENCE		3 - OTHER BACKWARD CASTE	1- HINDU	High school	Higher secondary school	1 - Yes	2 - YES, child is here/coming back today	1 - Yes	No	No	No	0 - No	1 - Yes	0 - No	1 - Yes	1 - Yes	500	0	2200	0	1 - Yes	1 - Yes	0 - No	1 - Yes	No	No	No	No	No	Yes	No	No	No	No	Yes	Yes	Yes	1
435	12	1 - GIRL	1 - YES	1 - YES	Other	Other	8	CHAMPION 2	1	0	3 - READ WHOLE SENTENCE		3 - OTHER BACKWARD CASTE	1- HINDU	Graduate	High school	1 - Yes	2 - YES, child is here/coming back today	1 - Yes	No	No	No	1 - Yes	0 - No	0 - No	1 - Yes	1 - Yes	200	0	0	0	1 - Yes	0 - No	0 - No	1 - Yes	No	No	No	No	No	Yes	No	No	No	No	Yes	Yes	Yes	2
436	12	1 - GIRL	1 - YES	1 - YES	Grandmother	Grandfather	7	CHAMPION 2	1	0	1 - CANNOT READ AT ALL		3 - OTHER BACKWARD CASTE	1- HINDU	Illiterate	High school	1 - Yes	2 - YES, child is here/coming back today	1 - Yes	No	No	No	0 - No	0 - No	0 - No	NA	1 - Yes	200	0	0	0	0 - No	0 - No	0 - No	1 - Yes	No	No	No	No	No	No	No	No	Yes	No	Yes	Yes	Yes	2
437	12	0 - BOY	1 - YES	1 - YES	Biological mother	Biological father	6	CHAMPION 2	1	0	3 - READ WHOLE SENTENCE		3 - OTHER BACKWARD CASTE	1- HINDU	Middle school	Middle school
438	12	0 - BOY	1 - YES	0 - NO	Biological mother	Other male family member	7	CHAMPION 2	1	0	3 - READ WHOLE SENTENCE		4 - FORWARD CASTE	1- HINDU	Middle school	Postgraduate	1 - Yes	2 - YES, child is here/coming back today	1 - Yes	No	No	No	0 - No	0 - No	0 - No	NA	1 - Yes	400	1000	1000	0	1 - Yes	0 - No	0 - No	1 - Yes	Yes	No	No	No	No	No	Yes	No	Yes	Yes	Yes	Yes	Yes	2
439	12	0 - BOY	1 - YES	1 - YES	Biological mother	Biological father	8	CHAMPION 2	1	0	1 - CANNOT READ AT ALL		3 - OTHER BACKWARD CASTE	1- HINDU	Illiterate	Illiterate	1 - Yes	2 - YES, child is here/coming back today	1 - Yes	No	No	No	1 - Yes	0 - No	0 - No	1 - Yes	1 - Yes	200	0	0	0	0 - No	0 - No	0 - No	1 - Yes	No	No	No	No	No	No	No	No	No	Yes	Yes	Yes	Yes	2
440	12	0 - BOY	1 - YES	1 - YES	Biological mother	Biological father	7	CHAMPION 2	1	0	3 - READ WHOLE SENTENCE		3 - OTHER BACKWARD CASTE	1- HINDU	High school	Higher secondary school
441	12	0 - BOY	1 - YES	1 - YES	Biological mother	Biological father	6	CHAMPION 2	1	0	3 - READ WHOLE SENTENCE		3 - OTHER BACKWARD CASTE	1- HINDU	High school	High school	1 - Yes	2 - YES, child is here/coming back today	1 - Yes	No	No	No	0 - No	1 - Yes	0 - No	0 - No	1 - Yes	1500	11000	0	0	0 - No	0 - No	1 - Yes	1 - Yes	No	No	No	No	No	Yes	No	No	No	No	Yes	Yes	Yes	1
442	12	0 - BOY	1 - YES	1 - YES	Biological mother	Biological father	7	CHAMPION 2	1	0	3 - READ WHOLE SENTENCE	3 - READ WHOLE SENTENCE	3 - OTHER BACKWARD CASTE	1- HINDU	Middle school	High school	1 - Yes	2 - YES, child is here/coming back today	1 - Yes	No	No	No	0 - No	1 - Yes	0 - No	1 - Yes	1 - Yes	500	13000	3000	3500	1 - Yes	1 - Yes	1 - Yes	0 - No	No	No	No	No	No	No	No	No	No	No	Yes	Yes	Yes	1
443	12	0 - BOY	1 - YES	1 - YES	Biological mother	Biological father	6	CHAMPION 2	1	0	2 - READ ONLY PART OF IT		3 - OTHER BACKWARD CASTE	1- HINDU	Primary school	High school	1 - Yes	2 - YES, child is here/coming back today	1 - Yes	No	No	No	0 - No	0 - No	0 - No	NA	1 - Yes	500	0	2000	0	1 - Yes	1 - Yes	98 - Don't know	1 - Yes	Yes	No	No	No	No	No	No	No	No	No	Yes	Yes	Yes	1
444	12	1 - GIRL	1 - YES	1 - YES	Biological mother	Biological father	7	CHAMPION 2	1	0	3 - READ WHOLE SENTENCE	3 - READ WHOLE SENTENCE	3 - OTHER BACKWARD CASTE	1- HINDU	Higher secondary school	Graduate	1 - Yes	1 - NO, child is not coming back today	1 - Yes	No	No	No	0 - No	1 - Yes	0 - No	1 - Yes	1 - Yes	500	0	2000	0	1 - Yes	1 - Yes	1 - Yes	1 - Yes	No	No	No	No	No	Yes	No	No	Yes	No	Yes	Yes	Yes	2
445	12	1 - GIRL	1 - YES	1 - YES	Biological mother	Biological father	7	CHAMPION 2	1	0	3 - READ WHOLE SENTENCE		3 - OTHER BACKWARD CASTE	1- HINDU	High school	Primary school	1 - Yes	2 - YES, child is here/coming back today	1 - Yes	No	No	No	0 - No	1 - Yes	0 - No	1 - Yes	1 - Yes	200	0	0	0	1 - Yes	1 - Yes	1 - Yes	1 - Yes	No	No	No	No	No	No	No	No	Yes	No	Yes	Yes	Yes	3
446	12	0 - BOY	1 - YES	1 - YES	Biological mother	Biological father	7	CHAMPION 2	1	0	3 - READ WHOLE SENTENCE	3 - READ WHOLE SENTENCE	3 - OTHER BACKWARD CASTE	1- HINDU	High school	Graduate	1 - Yes	2 - YES, child is here/coming back today	1 - Yes	No	No	No	0 - No	1 - Yes	0 - No	1 - Yes	1 - Yes	1400	5000	1800	150	1 - Yes	1 - Yes	1 - Yes	1 - Yes	No	No	No	No	No	Yes	No	No	No	No	Yes	Yes	Yes	1
447	12	0 - BOY	1 - YES	1 - YES	Biological mother	Biological father	7	CHAMPION 2	1	0	3 - READ WHOLE SENTENCE	3 - READ WHOLE SENTENCE	4 - FORWARD CASTE	1- HINDU	High school	Graduate	1 - Yes	2 - YES, child is here/coming back today	1 - Yes	No	No	No	0 - No	0 - No	0 - No	NA	1 - Yes	500	1500	1500	0	1 - Yes	1 - Yes	0 - No	1 - Yes	No	No	No	No	No	No	No	No	Yes	No	Yes	Yes	Yes	2
448	12	1 - GIRL	1 - YES	1 - YES	Biological mother	Biological father	6	CHAMPION 2	1	0	3 - READ WHOLE SENTENCE		3 - OTHER BACKWARD CASTE	1- HINDU	High school	Middle school	1 - Yes	2 - YES, child is here/coming back today	1 - Yes	No	No	No	0 - No	1 - Yes	0 - No	0 - No	1 - Yes	150	0	400	1100	0 - No	1 - Yes	0 - No	1 - Yes	No	No	No	No	No	Yes	No	No	No	No	Yes	Yes	Yes	1
449	12	0 - BOY	1 - YES	1 - YES	Biological mother	Biological father	7	CHAMPION 2	1	0	3 - READ WHOLE SENTENCE		4 - FORWARD CASTE	1- HINDU	High school	High school	1 - Yes	2 - YES, child is here/coming back today	1 - Yes	No	No	No	0 - No	1 - Yes	0 - No	1 - Yes	1 - Yes	500	0	0	0	1 - Yes	1 - Yes	1 - Yes	1 - Yes	No	No	No	No	No	Yes	No	No	Yes	No	Yes	Yes	Yes	2
450	12	1 - GIRL	1 - YES	1 - YES	Grandmother	Grandfather	7	CHAMPION 2	1	0	1 - CANNOT READ AT ALL		3 - OTHER BACKWARD CASTE	1- HINDU	Illiterate	Illiterate
451	12	0 - BOY	1 - YES	1 - YES	Biological mother	Biological father	7	CHAMPION 2	1	0	2 - READ ONLY PART OF IT	3 - READ WHOLE SENTENCE	3 - OTHER BACKWARD CASTE	1- HINDU	Middle school	Middle school	1 - Yes	2 - YES, child is here/coming back today	1 - Yes	No	No	No	0 - No	0 - No	0 - No	NA	1 - Yes	400	0	150	0	0 - No	0 - No	0 - No	1 - Yes	No	No	No	No	No	Yes	Yes	No	No	No	Yes	Yes	Yes	Pre-primary/LKG/UKG
452	12	1 - GIRL	1 - YES	1 - YES	Biological mother	Biological father	6	CHAMPION 2	1	0	3 - READ WHOLE SENTENCE		2 - SCHEDULE TRIBE	1- HINDU	Middle school	Middle school	1 - Yes	2 - YES, child is here/coming back today	1 - Yes	No	No	No	0 - No	0 - No	0 - No	NA	1 - Yes	400	0	0	0	1 - Yes	0 - No	0 - No	1 - Yes	No	No	No	No	No	Yes	No	No	Yes	No	Yes	Yes	Yes	2
453	12	1 - GIRL	1 - YES	1 - YES	Biological mother	Biological father	7	CHAMPION 2	1	0	1 - CANNOT READ AT ALL		2 - SCHEDULE TRIBE	1- HINDU	Illiterate	Illiterate	1 - Yes	2 - YES, child is here/coming back today	1 - Yes	No	No	No	0 - No	0 - No	0 - No	NA	1 - Yes	50	0	0	0	0 - No	0 - No	0 - No	1 - Yes	No	No	No	No	No	Yes	Yes	Yes	Yes	No	Yes	Yes	Yes	2
454	12	1 - GIRL	0 - NO	1 - YES	Grandmother	Biological father	7	CHAMPION 2	1	0	2 - READ ONLY PART OF IT		3 - OTHER BACKWARD CASTE	1- HINDU	Primary school	Middle school	1 - Yes	2 - YES, child is here/coming back today	1 - Yes	No	No	No	0 - No	1 - Yes	0 - No	1 - Yes	1 - Yes	100	0	0	0	0 - No	0 - No	0 - No	1 - Yes	No	No	No	No	No	Yes	No	No	No	No	Yes	Yes	Yes	2
455	12	1 - GIRL	1 - YES	1 - YES	Biological mother	Biological father	7	CHAMPION 2	1	0	3 - READ WHOLE SENTENCE	3 - READ WHOLE SENTENCE	3 - OTHER BACKWARD CASTE	1- HINDU	Primary school	Middle school	1 - Yes	2 - YES, child is here/coming back today	1 - Yes	No	No	No	0 - No	0 - No	0 - No	NA	1 - Yes	300	0	0	0	1 - Yes	1 - Yes	1 - Yes	1 - Yes	No	No	No	No	No	Yes	No	No	Yes	No	Yes	Yes	Yes	3
456	12	1 - GIRL	1 - YES	1 - YES	Biological mother	Biological father	6	CHAMPION 2	1	0	3 - READ WHOLE SENTENCE	3 - READ WHOLE SENTENCE	3 - OTHER BACKWARD CASTE	1- HINDU	High school	High school	1 - Yes	2 - YES, child is here/coming back today	1 - Yes	No	No	No	1 - Yes	0 - No	0 - No	1 - Yes	1 - Yes	300	0	0	0	1 - Yes	1 - Yes	1 - Yes	1 - Yes	No	No	No	No	No	No	No	No	Yes	No	Yes	Yes	Yes	2
457	12	0 - BOY	1 - YES	1 - YES	Biological mother	Biological father	6	CHAMPION 2	1	0	3 - READ WHOLE SENTENCE		3 - OTHER BACKWARD CASTE	1- HINDU	Middle school	Graduate
458	12	0 - BOY	1 - YES	1 - YES	Biological mother	Biological father	8	CHAMPION 2	1	0	3 - READ WHOLE SENTENCE		3 - OTHER BACKWARD CASTE	1- HINDU	High school	Middle school	1 - Yes	2 - YES, child is here/coming back today	1 - Yes	No	No	No	0 - No	0 - No	0 - No	NA	1 - Yes	500	0	800	2000	1 - Yes	1 - Yes	1 - Yes	1 - Yes	No	No	No	No	No	No	No	No	No	No	Yes	Yes	Yes	2
459	12	0 - BOY	1 - YES	1 - YES	Biological mother	Biological father	6	CHAMPION 2	1	0	1 - CANNOT READ AT ALL	3 - READ WHOLE SENTENCE	3 - OTHER BACKWARD CASTE	1- HINDU	Illiterate	High school	1 - Yes	2 - YES, child is here/coming back today	0 - No	No	No	No	0 - No	0 - No	0 - No	NA	0 - No	100	0	0	0	0 - No	0 - No	0 - No	1 - Yes	No	No	No	No	No	No	No	No	Yes	No	Yes	Yes	Yes	3
460	12	0 - BOY	1 - YES	1 - YES	Biological mother	Biological father	7	CHAMPION 2	1	0		3 - READ WHOLE SENTENCE	3 - OTHER BACKWARD CASTE	1- HINDU	Middle school	Middle school
461	12	1 - GIRL	1 - YES	1 - YES	Biological mother	Biological father	6	CHAMPION 2	1	0	3 - READ WHOLE SENTENCE		3 - OTHER BACKWARD CASTE	1- HINDU	High school	High school	1 - Yes	2 - YES, child is here/coming back today	1 - Yes	No	No	No	0 - No	0 - No	0 - No	NA	1 - Yes	500	1200	0	500	0 - No	0 - No	0 - No	1 - Yes	No	No	No	No	No	Yes	No	No	Yes	No	Yes	Yes	Yes	1
462	13	0 - BOY	1 - YES	1 - YES	Biological mother	Biological father	6	STRIPES 2	1	0	2 - READ ONLY PART OF IT	3 - READ WHOLE SENTENCE	3 - OTHER BACKWARD CASTE	1- HINDU	Middle school	High school	1 - Yes	1 - NO, child is not coming back today	1 - Yes	No	No	No	1 - Yes	0 - No	0 - No	1 - Yes	1 - Yes	600	0	1000	0	1 - Yes	1 - Yes	0 - No	1 - Yes	No	No	No	No	No	Yes	No	No	Yes	No	Yes	Yes	Yes	1
463	13	0 - BOY	1 - YES	1 - YES	Biological mother	Biological father	6	STRIPES 2	1	0	3 - READ WHOLE SENTENCE		4 - FORWARD CASTE	1- HINDU	Middle school	Higher secondary school	1 - Yes	2 - YES, child is here/coming back today	1 - Yes	No	No	No	0 - No	0 - No	0 - No	NA	1 - Yes	50	0	0	0	1 - Yes	0 - No	1 - Yes	1 - Yes	No	No	No	No	No	No	Yes	No	Yes	Yes	Yes	Yes	Yes	2
464	13	0 - BOY	1 - YES	1 - YES	Biological mother	Biological father	7	STRIPES 2	1	0	3 - READ WHOLE SENTENCE		3 - OTHER BACKWARD CASTE	1- HINDU	Higher secondary school	High school
465	13	1 - GIRL	1 - YES	1 - YES	Biological mother	Biological father	6	STRIPES 2	1	0	1 - CANNOT READ AT ALL	3 - READ WHOLE SENTENCE	3 - OTHER BACKWARD CASTE	1- HINDU	Illiterate	Middle school	1 - Yes	2 - YES, child is here/coming back today	1 - Yes	No	No	No	0 - No	1 - Yes	0 - No	1 - Yes	1 - Yes	300	2000	0	0	1 - Yes	1 - Yes	1 - Yes	1 - Yes	No	No	No	No	No	Yes	No	No	Yes	No	Yes	Yes	Yes	1
466	13	0 - BOY	1 - YES	1 - YES	Biological mother	Biological father	8	STRIPES 2	1	0	1 - CANNOT READ AT ALL		3 - OTHER BACKWARD CASTE	1- HINDU	Illiterate	Primary school	1 - Yes	2 - YES, child is here/coming back today	1 - Yes	No	No	No	1 - Yes	1 - Yes	0 - No	1 - Yes	1 - Yes	50	0	0	0	1 - Yes	1 - Yes	1 - Yes	1 - Yes	No	No	No	No	No	Yes	No	No	Yes	Yes	Yes	Yes	Yes	1
467	13	1 - GIRL	1 - YES	1 - YES	Grandmother	Grandfather	7	STRIPES 2	1	0	1 - CANNOT READ AT ALL	3 - READ WHOLE SENTENCE	3 - OTHER BACKWARD CASTE	1- HINDU	Illiterate	Graduate
468	13	0 - BOY	1 - YES	1 - YES	Biological mother	Biological father	8	STRIPES 2	1	0	3 - READ WHOLE SENTENCE	3 - READ WHOLE SENTENCE	3 - OTHER BACKWARD CASTE	1- HINDU	High school	Middle school	1 - Yes	2 - YES, child is here/coming back today	1 - Yes	No	No	No	1 - Yes	0 - No	0 - No	1 - Yes	1 - Yes	200	0	0	0	1 - Yes	1 - Yes	1 - Yes	1 - Yes	No	No	Yes	No	No	Yes	No	No	Yes	No	Yes	Yes	Yes	3
469	13	0 - BOY	1 - YES	1 - YES	Biological mother	Biological father	7	STRIPES 2	1	0	1 - CANNOT READ AT ALL	3 - READ WHOLE SENTENCE	3 - OTHER BACKWARD CASTE	1- HINDU	Illiterate	High school
470	13	1 - GIRL	1 - YES	1 - YES	Biological mother	Biological father	7	STRIPES 2	1	0	1 - CANNOT READ AT ALL	1 - CANNOT READ AT ALL	3 - OTHER BACKWARD CASTE	1- HINDU	Illiterate	Primary school	1 - Yes	2 - YES, child is here/coming back today	1 - Yes	Yes	No	No	1 - Yes	0 - No	0 - No	1 - Yes	1 - Yes	1000	0	0	0	1 - Yes	1 - Yes	0 - No	1 - Yes	No	No	No	No	No	No	No	No	Yes	No	Yes	Yes	Yes	3
471	13	0 - BOY	1 - YES	1 - YES	Biological mother	Biological father	7	STRIPES 2	1	0	1 - CANNOT READ AT ALL		3 - OTHER BACKWARD CASTE	1- HINDU	Illiterate	Middle school	1 - Yes	2 - YES, child is here/coming back today	1 - Yes	No	No	No	1 - Yes	1 - Yes	0 - No	1 - Yes	1 - Yes	200	3500	500	0	1 - Yes	1 - Yes	0 - No	1 - Yes	No	No	No	No	No	No	Yes	No	No	Yes	Yes	Yes	Yes	1
472	13	0 - BOY	1 - YES	1 - YES	Biological mother	Biological father	7	STRIPES 2	1	0	3 - READ WHOLE SENTENCE		4 - FORWARD CASTE	1- HINDU	Higher secondary school	Middle school	1 - Yes	2 - YES, child is here/coming back today	1 - Yes	No	No	No	0 - No	1 - Yes	0 - No	1 - Yes	1 - Yes	600	0	0	0	1 - Yes	1 - Yes	0 - No	1 - Yes	No	No	No	No	No	Yes	No	Yes	Yes	No	Yes	Yes	Yes	2
473	13	0 - BOY	1 - YES	1 - YES	Biological mother	Biological father	7	STRIPES 2	1	0	3 - READ WHOLE SENTENCE		3 - OTHER BACKWARD CASTE	1- HINDU	Middle school	High school	1 - Yes	2 - YES, child is here/coming back today	1 - Yes	No	Yes	No	1 - Yes	1 - Yes	0 - No	1 - Yes	1 - Yes	800	0	0	9000	1 - Yes	1 - Yes	0 - No	1 - Yes	No	No	No	No	No	Yes	No	No	Yes	No	Yes	Yes	Yes	1
474	13	1 - GIRL	0 - NO	1 - YES	Other	Other	9	STRIPES 2	1	0	1 - CANNOT READ AT ALL		4 - FORWARD CASTE	1- HINDU	Illiterate	High school	1 - Yes	2 - YES, child is here/coming back today	1 - Yes	No	No	No	0 - No	0 - No	0 - No	NA	1 - Yes	300	0	0	0	1 - Yes	1 - Yes	0 - No	0 - No	No	No	No	No	No	No	No	No	No	No	No	Yes	Yes	2
475	13	0 - BOY	1 - YES	1 - YES	Biological mother	Biological father	7	STRIPES 2	1	0	3 - READ WHOLE SENTENCE	3 - READ WHOLE SENTENCE	3 - OTHER BACKWARD CASTE	1- HINDU	Middle school	Graduate	1 - Yes	2 - YES, child is here/coming back today	1 - Yes	No	No	No	0 - No	1 - Yes	0 - No	1 - Yes	1 - Yes	1500	0	0	0	1 - Yes	1 - Yes	0 - No	1 - Yes	No	No	No	No	No	Yes	Yes	No	Yes	No	Yes	Yes	Yes	2
476	13	0 - BOY	1 - YES	1 - YES	Biological mother	Biological father	7	STRIPES 2	1	0	2 - READ ONLY PART OF IT		3 - OTHER BACKWARD CASTE	1- HINDU	Middle school	Primary school	1 - Yes	2 - YES, child is here/coming back today	1 - Yes	No	No	No	0 - No	0 - No	0 - No	NA	1 - Yes	800	0	800	0	1 - Yes	0 - No	1 - Yes	1 - Yes	No	No	No	No	No	Yes	Yes	No	Yes	No	Yes	Yes	Yes	2
477	13	1 - GIRL	1 - YES	1 - YES	Biological mother	Biological father	6	STRIPES 2	1	0	3 - READ WHOLE SENTENCE	3 - READ WHOLE SENTENCE	3 - OTHER BACKWARD CASTE	1- HINDU	Middle school	High school
478	13	0 - BOY	1 - YES	1 - YES	Biological mother	Biological father	7	STRIPES 2	1	0	3 - READ WHOLE SENTENCE	3 - READ WHOLE SENTENCE	3 - OTHER BACKWARD CASTE	1- HINDU	Middle school	High school	1 - Yes	2 - YES, child is here/coming back today	1 - Yes	No	No	No	0 - No	1 - Yes	0 - No	1 - Yes	1 - Yes	200	0	0	0	1 - Yes	1 - Yes	1 - Yes	1 - Yes	No	No	No	No	No	Yes	Yes	No	Yes	No	Yes	Yes	Yes	2
479	13	1 - GIRL	1 - YES	1 - YES	Biological mother	Biological father	7	STRIPES 2	1	0	3 - READ WHOLE SENTENCE		3 - OTHER BACKWARD CASTE	1- HINDU	High school	High school	1 - Yes	2 - YES, child is here/coming back today	1 - Yes	No	No	No	0 - No	0 - No	0 - No	NA	1 - Yes	1000	9000	0	0	1 - Yes	1 - Yes	1 - Yes	1 - Yes	No	No	No	No	No	Yes	No	Yes	Yes	No	Yes	Yes	Yes	1
480	13	0 - BOY	1 - YES	1 - YES	Biological mother	Biological father	7	STRIPES 2	1	0	3 - READ WHOLE SENTENCE		3 - OTHER BACKWARD CASTE	1- HINDU	Middle school	High school	1 - Yes	2 - YES, child is here/coming back today	1 - Yes	No	No	No	1 - Yes	0 - No	0 - No	1 - Yes	1 - Yes	300	600	600	0	1 - Yes	1 - Yes	0 - No	1 - Yes	No	No	No	No	No	No	Yes	No	Yes	No	Yes	Yes	Yes	2
481	13	1 - GIRL	1 - YES	1 - YES	Biological mother	Biological father	6	STRIPES 2	1	0	3 - READ WHOLE SENTENCE	3 - READ WHOLE SENTENCE	3 - OTHER BACKWARD CASTE	1- HINDU	High school	High school	1 - Yes	2 - YES, child is here/coming back today	1 - Yes	No	No	No	1 - Yes	0 - No	0 - No	1 - Yes	1 - Yes	200	0	0	0	1 - Yes	0 - No	1 - Yes	1 - Yes	No	No	No	No	No	Yes	No	Yes	Yes	No	Yes	Yes	Yes	1
482	13	0 - BOY	1 - YES	1 - YES	Biological mother	Biological father	7	STRIPES 2	1	0	2 - READ ONLY PART OF IT	3 - READ WHOLE SENTENCE	3 - OTHER BACKWARD CASTE	1- HINDU	Middle school	High school	1 - Yes	2 - YES, child is here/coming back today	1 - Yes	No	No	No	1 - Yes	0 - No	0 - No	0 - No	1 - Yes	300	600	600	0	1 - Yes	0 - No	0 - No	1 - Yes	No	No	No	Yes	No	No	Yes	No	No	Yes	Yes	Yes	Yes	2
483	13	1 - GIRL	1 - YES	1 - YES	Biological mother	Biological father	7	STRIPES 2	1	0	1 - CANNOT READ AT ALL		3 - OTHER BACKWARD CASTE	1- HINDU	Primary school	Middle school	1 - Yes	2 - YES, child is here/coming back today	1 - Yes	No	No	No	1 - Yes	0 - No	0 - No	0 - No	1 - Yes	1000	0	400	0	1 - Yes	1 - Yes	0 - No	0 - No	No	No	No	No	No	No	No	No	No	No	Yes	Yes	Yes	2
484	13	0 - BOY	1 - YES	1 - YES	Biological mother	Biological father	9	STRIPES 2	1	0	1 - CANNOT READ AT ALL		3 - OTHER BACKWARD CASTE	1- HINDU	Primary school	Primary school	1 - Yes	2 - YES, child is here/coming back today	1 - Yes	No	No	No	1 - Yes	0 - No	0 - No	1 - Yes	1 - Yes	600	0	0	0	1 - Yes	1 - Yes	1 - Yes	1 - Yes	No	No	No	No	No	Yes	Yes	No	Yes	No	Yes	Yes	Yes	3
485	13	0 - BOY	1 - YES	1 - YES	Biological mother	Biological father	7	STRIPES 2	1	0	1 - CANNOT READ AT ALL		3 - OTHER BACKWARD CASTE	1- HINDU	Middle school	High school	1 - Yes	2 - YES, child is here/coming back today	1 - Yes	No	No	No	0 - No	0 - No	0 - No	NA	1 - Yes	500	0	0	0	0 - No	1 - Yes	1 - Yes	1 - Yes	Yes	No	No	No	No	No	Yes	No	No	No	Yes	Yes	Yes	3
486	13	0 - BOY	1 - YES	1 - YES	Biological mother	Biological father	8	STRIPES 2	1	0	2 - READ ONLY PART OF IT		3 - OTHER BACKWARD CASTE	1- HINDU	Middle school	High school	1 - Yes	2 - YES, child is here/coming back today	1 - Yes	No	No	No	0 - No	0 - No	0 - No	NA	1 - Yes	2000	1000	0	0	0 - No	1 - Yes	1 - Yes	1 - Yes	Yes	No	No	No	No	No	No	No	Yes	No	Yes	Yes	Yes	2
487	13	0 - BOY	1 - YES	1 - YES	Biological mother	Biological father	7	STRIPES 2	1	0	1 - CANNOT READ AT ALL		3 - OTHER BACKWARD CASTE	1- HINDU	Primary school	High school	1 - Yes	2 - YES, child is here/coming back today	1 - Yes	No	No	No	1 - Yes	1 - Yes	0 - No	1 - Yes	1 - Yes	500	0	0	0	1 - Yes	1 - Yes	1 - Yes	1 - Yes	No	No	No	No	No	No	Yes	No	Yes	No	Yes	Yes	Yes	2
488	13	0 - BOY	1 - YES	1 - YES	Biological mother	Biological father	7	STRIPES 2	1	0	1 - CANNOT READ AT ALL	3 - READ WHOLE SENTENCE	3 - OTHER BACKWARD CASTE	1- HINDU	Primary school	Middle school	1 - Yes	2 - YES, child is here/coming back today	1 - Yes	No	No	No	0 - No	1 - Yes	0 - No	0 - No	1 - Yes	350	0	0	0	1 - Yes	0 - No	0 - No	1 - Yes	No	No	Yes	No	No	No	No	No	Yes	Yes	Yes	Yes	Yes	2
489	13	0 - BOY	1 - YES	1 - YES	Biological mother	Biological father	8	STRIPES 2	1	0	1 - CANNOT READ AT ALL	1 - CANNOT READ AT ALL	3 - OTHER BACKWARD CASTE	1- HINDU	Illiterate	Illiterate	1 - Yes	2 - YES, child is here/coming back today	1 - Yes	No	No	No	0 - No	0 - No	0 - No	NA	1 - Yes	50	0	0	0	0 - No	1 - Yes	1 - Yes	1 - Yes	No	No	No	No	No	Yes	No	No	Yes	No	Yes	Yes	Yes	3
490	13	0 - BOY	1 - YES	1 - YES	Biological mother	Biological father	7	STRIPES 2	1	0	3 - READ WHOLE SENTENCE		1 - SCHEDULE CASTE	1- HINDU	High school	High school	1 - Yes	2 - YES, child is here/coming back today	1 - Yes	No	No	No	0 - No	0 - No	0 - No	NA	1 - Yes	200	1500	1200	0	1 - Yes	1 - Yes	1 - Yes	1 - Yes	No	No	No	No	No	No	Yes	No	Yes	No	Yes	Yes	Yes	1
491	13	0 - BOY	1 - YES	1 - YES	Biological mother	Biological father	7	STRIPES 2	1	0	3 - READ WHOLE SENTENCE		1 - SCHEDULE CASTE	1- HINDU	Middle school	Higher secondary school	1 - Yes	2 - YES, child is here/coming back today	1 - Yes	No	No	No	0 - No	1 - Yes	0 - No	1 - Yes	1 - Yes	400	0	0	0	1 - Yes	0 - No	1 - Yes	1 - Yes	No	No	No	No	No	No	Yes	No	Yes	No	Yes	Yes	Yes	2
492	13	1 - GIRL	1 - YES	1 - YES	Biological mother	Biological father	8	STRIPES 2	1	0	2 - READ ONLY PART OF IT		1 - SCHEDULE CASTE	1- HINDU	Middle school	Middle school	1 - Yes	1 - NO, child is not coming back today	1 - Yes	No	No	No	0 - No	0 - No	0 - No	NA	1 - Yes	50	0	0	0	1 - Yes	0 - No	1 - Yes	1 - Yes	No	No	No	No	No	Yes	No	No	Yes	Yes	Yes	Yes	Yes	1
493	13	0 - BOY	1 - YES	1 - YES	Biological mother	Biological father	7	STRIPES 2	1	0	2 - READ ONLY PART OF IT		1 - SCHEDULE CASTE	1- HINDU	Middle school	Middle school	1 - Yes	1 - NO, child is not coming back today	1 - Yes	No	No	No	0 - No	0 - No	0 - No	NA	1 - Yes	20	0	0	0	1 - Yes	0 - No	1 - Yes	1 - Yes	No	No	No	No	No	Yes	Yes	No	Yes	No	Yes	Yes	Yes	1
494	13	0 - BOY	1 - YES	1 - YES	No female caregier	Grandfather	9	STRIPES 2	1	0		1 - CANNOT READ AT ALL	1 - SCHEDULE CASTE	1- HINDU		Illiterate	1 - Yes	2 - YES, child is here/coming back today	1 - Yes	No	No	No	0 - No	1 - Yes	0 - No	1 - Yes	1 - Yes	100	0	0	0	1 - Yes	0 - No	1 - Yes	1 - Yes	No	No	No	No	No	Yes	No	No	Yes	No	Yes	Yes	Yes	2
495	13	0 - BOY	1 - YES	1 - YES	Biological mother	Biological father	8	STRIPES 2	1	0	1 - CANNOT READ AT ALL	2 - READ ONLY PART OF IT	2 - SCHEDULE TRIBE	1- HINDU	Illiterate	Primary school	1 - Yes	2 - YES, child is here/coming back today	1 - Yes	No	No	No	0 - No	1 - Yes	0 - No	1 - Yes	1 - Yes	300	0	0	0	1 - Yes	1 - Yes	1 - Yes	0 - No	No	No	No	No	No	No	No	No	No	No	Yes	Yes	Yes	2
496	13	0 - BOY	1 - YES	1 - YES	Biological mother	Biological father	7	STRIPES 2	1	0	1 - CANNOT READ AT ALL		2 - SCHEDULE TRIBE	1- HINDU	Illiterate	Primary school
497	13	1 - GIRL	1 - YES	1 - YES	Biological mother	Biological father	8	STRIPES 2	1	0	1 - CANNOT READ AT ALL		2 - SCHEDULE TRIBE	1- HINDU	Primary school	Illiterate
498	14	0 - BOY	1 - YES	1 - YES	Biological mother	Biological father	7	CHAMPION 2	0	0	3 - READ WHOLE SENTENCE	3 - READ WHOLE SENTENCE	4 - FORWARD CASTE	1- HINDU	High school	High school	1 - Yes	1 - NO, child is not coming back today	1 - Yes	No	No	No	0 - No	0 - No	0 - No	NA	1 - Yes	300	0	0	0	1 - Yes	1 - Yes	0 - No	1 - Yes	No	No	No	No	No	Yes	No	No	Yes	No	Yes	Yes	Yes	1
499	14	1 - GIRL	1 - YES	1 - YES	Biological mother	Biological father	7	CHAMPION 2	0	0	1 - CANNOT READ AT ALL		3 - OTHER BACKWARD CASTE	1- HINDU	Primary school	Primary school	1 - Yes	2 - YES, child is here/coming back today	1 - Yes	No	No	No	0 - No	0 - No	0 - No	NA	1 - Yes	300	0	0	0	1 - Yes	0 - No	0 - No	1 - Yes	No	No	No	No	No	No	No	No	Yes	No	Yes	Yes	Yes	2
500	14	0 - BOY	1 - YES	0 - NO	Biological mother	No male caregier	7	CHAMPION 2	0	0	1 - CANNOT READ AT ALL	2 - READ ONLY PART OF IT	2 - SCHEDULE TRIBE	1- HINDU	Illiterate		1 - Yes	2 - YES, child is here/coming back today	1 - Yes	No	No	No	0 - No	0 - No	0 - No	NA	1 - Yes	150	0	0	0	1 - Yes	0 - No	0 - No	1 - Yes	No	No	No	No	No	Yes	No	No	No	No	Yes	Yes	Yes	2
501	14	0 - BOY	1 - YES	1 - YES	Biological mother	Biological father	7	CHAMPION 2	0	0	3 - READ WHOLE SENTENCE	3 - READ WHOLE SENTENCE	1 - SCHEDULE CASTE	1- HINDU	Primary school	Primary school	1 - Yes	0 - NO, child passed away		No	No	No	NA	NA	NA	NA	NA					NA	NA	NA		No	No	No	No	No	No	No	No	No	No	Dead
502	14	1 - GIRL	1 - YES	0 - NO	Biological mother	No male caregier	8	CHAMPION 2	0	0	1 - CANNOT READ AT ALL		2 - SCHEDULE TRIBE	1- HINDU	Illiterate		1 - Yes	2 - YES, child is here/coming back today	1 - Yes	No	No	No	0 - No	0 - No	0 - No	NA	1 - Yes	300	0	0	0	1 - Yes	0 - No	0 - No	1 - Yes	No	No	No	No	No	Yes	No	No	No	No	Yes	Yes	Yes	3
503	14	0 - BOY	1 - YES	1 - YES	Biological mother	Biological father	7	CHAMPION 2	0	0	1 - CANNOT READ AT ALL		2 - SCHEDULE TRIBE	1- HINDU	Illiterate	Illiterate	1 - Yes	1 - NO, child is not coming back today	0 - No	No	No	No	0 - No	0 - No	0 - No	NA	0 - No	0	0	0	0	0 - No	0 - No	0 - No	0 - No	No	No	No	No	No	No	No	No	No	No	Yes	No	No
504	14	0 - BOY	1 - YES	1 - YES	Biological mother	Biological father	7	CHAMPION 2	0	0	3 - READ WHOLE SENTENCE	3 - READ WHOLE SENTENCE	1 - SCHEDULE CASTE	1- HINDU	Middle school	High school	1 - Yes	1 - NO, child is not coming back today	1 - Yes	Yes	No	No	1 - Yes	0 - No	0 - No	1 - Yes	1 - Yes	200	0	0	2100	1 - Yes	0 - No	0 - No	1 - Yes	No	No	No	No	No	Yes	No	No	Yes	No	Yes	Yes	Yes	3
505	14	1 - GIRL	1 - YES	1 - YES	Biological mother	Biological father	7	CHAMPION 2	0	0	1 - CANNOT READ AT ALL		3 - OTHER BACKWARD CASTE	1- HINDU	Illiterate	Illiterate	1 - Yes	2 - YES, child is here/coming back today	1 - Yes	No	No	No	0 - No	0 - No	0 - No	NA	1 - Yes	300	0	0	0	1 - Yes	0 - No	0 - No	1 - Yes	No	No	No	No	No	No	No	No	Yes	No	Yes	Yes	Yes	1
506	14	1 - GIRL	1 - YES	1 - YES	Biological mother	Biological father	7	CHAMPION 2	0	0	2 - READ ONLY PART OF IT		1 - SCHEDULE CASTE	1- HINDU	Primary school	Graduate	1 - Yes	2 - YES, child is here/coming back today	1 - Yes	No	No	No	0 - No	0 - No	0 - No	NA	1 - Yes	200	0	0	0	0 - No	1 - Yes	0 - No	1 - Yes	No	No	No	No	No	Yes	No	No	Yes	No	Yes	Yes	Yes	2
507	14	1 - GIRL	1 - YES	1 - YES	Biological mother	Biological father	7	CHAMPION 2	0	0	1 - CANNOT READ AT ALL		2 - SCHEDULE TRIBE	1- HINDU	Illiterate	Middle school	1 - Yes	2 - YES, child is here/coming back today	1 - Yes	No	No	No	0 - No	0 - No	0 - No	NA	1 - Yes	200	0	0	0	1 - Yes	0 - No	0 - No	1 - Yes	No	No	No	No	No	Yes	No	No	No	No	Yes	Yes	Yes	2
508	14	1 - GIRL	1 - YES	1 - YES	Biological mother	Biological father	6	CHAMPION 2	0	0	1 - CANNOT READ AT ALL		2 - SCHEDULE TRIBE	1- HINDU	Illiterate	Illiterate	1 - Yes	2 - YES, child is here/coming back today	1 - Yes	No	No	No	0 - No	0 - No	0 - No	NA	1 - Yes	150	0	0	0	0 - No	1 - Yes	0 - No	1 - Yes	No	No	No	No	No	Yes	No	No	No	No	Yes	Yes	Yes	Anganwadi
509	14	1 - GIRL	1 - YES	1 - YES	Biological mother	Biological father	8	CHAMPION 2	0	0	1 - CANNOT READ AT ALL	1 - CANNOT READ AT ALL	2 - SCHEDULE TRIBE	1- HINDU	Illiterate	Illiterate	1 - Yes	2 - YES, child is here/coming back today	1 - Yes	No	No	No	1 - Yes	0 - No	0 - No	1 - Yes	1 - Yes	150	0	0	0	1 - Yes	0 - No	0 - No	1 - Yes	No	No	No	No	No	Yes	No	No	No	No	Yes	Yes	Yes	3
510	14	0 - BOY	1 - YES	1 - YES	Biological mother	Biological father	7	CHAMPION 2	0	0	1 - CANNOT READ AT ALL		2 - SCHEDULE TRIBE	1- HINDU	Illiterate	Middle school	1 - Yes	2 - YES, child is here/coming back today	1 - Yes	No	No	No	0 - No	0 - No	0 - No	NA	1 - Yes	300	0	0	0	1 - Yes	0 - No	0 - No	1 - Yes	No	No	No	No	No	No	No	No	Yes	No	Yes	Yes	Yes	Anganwadi
511	14	0 - BOY	1 - YES	1 - YES	Biological mother	Biological father	8	CHAMPION 2	0	0	1 - CANNOT READ AT ALL	2 - READ ONLY PART OF IT	2 - SCHEDULE TRIBE	1- HINDU	Illiterate	Primary school	1 - Yes	2 - YES, child is here/coming back today	1 - Yes	No	No	No	0 - No	0 - No	0 - No	NA	1 - Yes	100	0	0	0	0 - No	0 - No	0 - No	1 - Yes	No	No	No	No	No	Yes	No	No	No	No	Yes	Yes	No	Anganwadi
512	14	0 - BOY	1 - YES	1 - YES	Biological mother	Biological father	8	CHAMPION 2	0	0	1 - CANNOT READ AT ALL		2 - SCHEDULE TRIBE	1- HINDU	Illiterate	Primary school	1 - Yes	2 - YES, child is here/coming back today	1 - Yes	No	No	No	0 - No	0 - No	0 - No	NA	1 - Yes	300	0	0	0	0 - No	1 - Yes	0 - No	1 - Yes	No	No	No	No	No	Yes	No	No	No	No	Yes	Yes	Yes	2
513	14	1 - GIRL	1 - YES	1 - YES	Biological mother	Biological father	7	CHAMPION 2	0	0	3 - READ WHOLE SENTENCE		2 - SCHEDULE TRIBE	1- HINDU	Middle school	Primary school	1 - Yes	2 - YES, child is here/coming back today	1 - Yes	No	No	No	0 - No	0 - No	0 - No	NA	1 - Yes	100	0	0	0	0 - No	1 - Yes	0 - No	1 - Yes	No	No	No	No	No	Yes	No	No	No	No	Yes	Yes	Yes	Anganwadi
514	14	0 - BOY	1 - YES	1 - YES	Biological mother	Biological father	6	CHAMPION 2	0	0		2 - READ ONLY PART OF IT	2 - SCHEDULE TRIBE	1- HINDU	High school	Primary school	1 - Yes	2 - YES, child is here/coming back today	1 - Yes	No	No	No	0 - No	0 - No	0 - No	NA	1 - Yes	150	0	0	0	1 - Yes	0 - No	0 - No	1 - Yes	No	No	No	No	No	No	No	No	Yes	No	Yes	Yes	Yes	2
515	14	0 - BOY	1 - YES	1 - YES	Biological mother	Biological father	9	CHAMPION 2	0	0	1 - CANNOT READ AT ALL		2 - SCHEDULE TRIBE	1- HINDU	Illiterate	Primary school	1 - Yes	2 - YES, child is here/coming back today	1 - Yes	No	No	No	0 - No	0 - No	0 - No	NA	1 - Yes	150	0	0	0	1 - Yes	0 - No	0 - No	1 - Yes	No	No	No	No	No	Yes	No	No	No	No	Yes	Yes	Yes	1
516	14	1 - GIRL	1 - YES	1 - YES	Biological mother	Biological father	8	CHAMPION 2	0	0	1 - CANNOT READ AT ALL	1 - CANNOT READ AT ALL	2 - SCHEDULE TRIBE	1- HINDU	Illiterate	Primary school	1 - Yes	2 - YES, child is here/coming back today	1 - Yes	No	No	No	0 - No	0 - No	0 - No	NA	1 - Yes	200	0	0	0	1 - Yes	0 - No	0 - No	1 - Yes	No	No	No	No	No	Yes	No	No	No	No	Yes	Yes	Yes	2
517	14	0 - BOY	0 - NO	1 - YES	Step mother	Biological father	8	CHAMPION 2	0	0	1 - CANNOT READ AT ALL		1 - SCHEDULE CASTE	1- HINDU	Primary school	Middle school	1 - Yes	2 - YES, child is here/coming back today	1 - Yes	No	No	No	0 - No	0 - No	0 - No	NA	1 - Yes	300	0	0	0	1 - Yes	0 - No	0 - No	1 - Yes	No	No	No	No	No	No	No	No	Yes	No	Yes	Yes	Yes	3
518	14	0 - BOY	1 - YES	1 - YES	Biological mother	Biological father	7	CHAMPION 2	0	0	1 - CANNOT READ AT ALL		1 - SCHEDULE CASTE	1- HINDU	Primary school	Middle school	1 - Yes	2 - YES, child is here/coming back today	1 - Yes	No	No	No	0 - No	0 - No	0 - No	NA	1 - Yes	300	0	0	0	1 - Yes	0 - No	0 - No	1 - Yes	No	No	No	No	No	Yes	No	No	No	No	Yes	Yes	Yes	3
519	14	1 - GIRL	1 - YES	1 - YES	Biological mother	Biological father	7	CHAMPION 2	0	0	1 - CANNOT READ AT ALL	1 - CANNOT READ AT ALL	2 - SCHEDULE TRIBE	1- HINDU	Illiterate	Primary school	1 - Yes	2 - YES, child is here/coming back today	1 - Yes	No	No	No	0 - No	0 - No	0 - No	NA	1 - Yes	200	0	0	0	1 - Yes	0 - No	0 - No	1 - Yes	No	No	No	No	No	Yes	No	No	No	No	Yes	Yes	Yes	2
520	14	1 - GIRL	1 - YES	1 - YES	Biological mother	Biological father	7	CHAMPION 2	0	0	1 - CANNOT READ AT ALL	3 - READ WHOLE SENTENCE	2 - SCHEDULE TRIBE	1- HINDU	Illiterate	High school	1 - Yes	2 - YES, child is here/coming back today	1 - Yes	No	No	No	0 - No	0 - No	0 - No	NA	1 - Yes	200	0	0	0	1 - Yes	0 - No	0 - No	1 - Yes	No	No	No	No	No	Yes	No	No	No	No	Yes	Yes	Yes	2
521	14	0 - BOY	1 - YES	1 - YES	Biological mother	Biological father	7	CHAMPION 2	0	0	2 - READ ONLY PART OF IT		2 - SCHEDULE TRIBE	1- HINDU	Middle school	Higher secondary school	1 - Yes	2 - YES, child is here/coming back today	1 - Yes	No	No	No	0 - No	0 - No	0 - No	NA	1 - Yes	300	0	0	0	1 - Yes	0 - No	0 - No	1 - Yes	No	No	No	No	No	Yes	No	No	No	No	Yes	Yes	Yes	2
522	14	1 - GIRL	1 - YES	1 - YES	Biological mother	Biological father	7	CHAMPION 2	0	0	1 - CANNOT READ AT ALL		2 - SCHEDULE TRIBE	1- HINDU	Illiterate	Middle school	1 - Yes	2 - YES, child is here/coming back today	1 - Yes	No	No	No	0 - No	0 - No	0 - No	NA	1 - Yes	200	0	0	0	1 - Yes	0 - No	0 - No	1 - Yes	No	No	No	No	No	Yes	No	No	No	No	Yes	Yes	Yes	2
523	14	1 - GIRL	1 - YES	1 - YES	Biological mother	Biological father	7	CHAMPION 2	0	0	2 - READ ONLY PART OF IT	3 - READ WHOLE SENTENCE	2 - SCHEDULE TRIBE	1- HINDU	Middle school	Higher secondary school	1 - Yes	2 - YES, child is here/coming back today	1 - Yes	No	No	No	0 - No	0 - No	0 - No	NA	1 - Yes	200	0	0	0	1 - Yes	0 - No	0 - No	1 - Yes	No	No	No	No	No	Yes	No	No	Yes	No	Yes	Yes	Yes	2
524	14	1 - GIRL	1 - YES	1 - YES	Biological mother	Biological father	7	CHAMPION 2	0	0	1 - CANNOT READ AT ALL		2 - SCHEDULE TRIBE	1- HINDU	Illiterate	Illiterate	1 - Yes	2 - YES, child is here/coming back today	1 - Yes	No	No	No	1 - Yes	0 - No	0 - No	1 - Yes	1 - Yes	150	0	0	0	1 - Yes	1 - Yes	0 - No	1 - Yes	No	No	No	No	No	Yes	No	No	No	No	Yes	Yes	Yes	2
525	14	1 - GIRL	1 - YES	1 - YES	Biological mother	Biological father	8	CHAMPION 2	0	0	1 - CANNOT READ AT ALL	1 - CANNOT READ AT ALL	2 - SCHEDULE TRIBE	1- HINDU	Illiterate	Illiterate	1 - Yes	2 - YES, child is here/coming back today	1 - Yes	No	No	No	0 - No	0 - No	0 - No	NA	1 - Yes	200	0	0	0	1 - Yes	0 - No	0 - No	1 - Yes	No	No	No	No	No	Yes	No	No	Yes	No	Yes	Yes	Yes	2
526	14	0 - BOY	1 - YES	1 - YES	Biological mother	Biological father	7	CHAMPION 2	0	0	1 - CANNOT READ AT ALL	3 - READ WHOLE SENTENCE	2 - SCHEDULE TRIBE	1- HINDU	Middle school	High school	1 - Yes	1 - NO, child is not coming back today	1 - Yes	No	No	No	0 - No	0 - No	0 - No	NA	1 - Yes	300	0	0	0	0 - No	1 - Yes	0 - No	1 - Yes	No	No	No	No	No	Yes	No	No	No	Yes	Yes	Yes	Yes	2
527	14	0 - BOY	1 - YES	1 - YES	Biological mother	Biological father	8	CHAMPION 2	0	0	3 - READ WHOLE SENTENCE		2 - SCHEDULE TRIBE	1- HINDU	Middle school	Higher secondary school	1 - Yes	1 - NO, child is not coming back today	1 - Yes	No	No	No	0 - No	0 - No	0 - No	NA	1 - Yes	200	0	0	0	1 - Yes	0 - No	0 - No	1 - Yes	No	No	No	No	No	Yes	No	No	Yes	No	Yes	Yes	Yes	2
528	15	0 - BOY	1 - YES	1 - YES	Biological mother	Biological father	7	STRIPES 2	1	0			3 - OTHER BACKWARD CASTE	1- HINDU	Illiterate	Middle school	1 - Yes	2 - YES, child is here/coming back today	1 - Yes	No	No	No	0 - No	0 - No	0 - No	NA	1 - Yes	900	0	300	0	1 - Yes	0 - No	1 - Yes	1 - Yes	No	No	No	No	No	Yes	Yes	No	Yes	No	Yes	Yes	Yes	Pre-primary/LKG/UKG
529	15	0 - BOY	1 - YES	1 - YES	Biological mother	Biological father	8	STRIPES 2	1	0	1 - CANNOT READ AT ALL		3 - OTHER BACKWARD CASTE	1- HINDU	Primary school	Illiterate	1 - Yes	2 - YES, child is here/coming back today	1 - Yes	No	No	No	1 - Yes	0 - No	0 - No	0 - No	1 - Yes	500	0	0	200	1 - Yes	0 - No	1 - Yes	1 - Yes	No	No	No	No	No	No	Yes	No	Yes	No	Yes	Yes	Yes	2
530	15	0 - BOY	1 - YES	1 - YES	Biological mother	Biological father	8	STRIPES 2	1	0	1 - CANNOT READ AT ALL		3 - OTHER BACKWARD CASTE	1- HINDU	Illiterate	High school	1 - Yes	2 - YES, child is here/coming back today	1 - Yes	No	No	No	0 - No	0 - No	0 - No	NA	1 - Yes	400	0	600	0	1 - Yes	1 - Yes	1 - Yes	1 - Yes	No	No	No	No	No	Yes	Yes	No	Yes	No	Yes	Yes	Yes	2
531	15	0 - BOY	1 - YES	1 - YES	Biological mother	Biological father	6	STRIPES 2	1	0	3 - READ WHOLE SENTENCE		4 - FORWARD CASTE	1- HINDU	Higher secondary school	High school	1 - Yes	2 - YES, child is here/coming back today	1 - Yes	No	No	No	1 - Yes	0 - No	0 - No	0 - No	1 - Yes	1600	6000	500	0	1 - Yes	1 - Yes	1 - Yes	1 - Yes	No	No	No	No	No	No	Yes	No	Yes	No	Yes	Yes	Yes	1
532	15	0 - BOY	1 - YES	1 - YES	Biological mother	Biological father	7	STRIPES 2	1	0	2 - READ ONLY PART OF IT		3 - OTHER BACKWARD CASTE	1- HINDU	Middle school	High school	1 - Yes	2 - YES, child is here/coming back today	1 - Yes	No	No	No	0 - No	1 - Yes	0 - No	0 - No	1 - Yes	150	0	0	0	1 - Yes	1 - Yes	1 - Yes	1 - Yes	No	No	No	No	No	Yes	No	No	Yes	No	Yes	Yes	Yes	1
533	15	1 - GIRL	1 - YES	1 - YES	Biological mother	Biological father	6	STRIPES 2	1	0	2 - READ ONLY PART OF IT	3 - READ WHOLE SENTENCE	3 - OTHER BACKWARD CASTE	1- HINDU	Middle school	Middle school	1 - Yes	2 - YES, child is here/coming back today	1 - Yes	No	No	No	0 - No	0 - No	0 - No	NA	1 - Yes	500	0	0	50	98 - Don't know	1 - Yes	0 - No	1 - Yes	No	No	No	No	No	No	Yes	No	No	Yes	Yes	Yes	Yes	2
534	15	1 - GIRL	1 - YES	1 - YES	Biological mother	Biological father	6	STRIPES 2	1	0	2 - READ ONLY PART OF IT		3 - OTHER BACKWARD CASTE	1- HINDU	Primary school	Middle school	1 - Yes	2 - YES, child is here/coming back today	1 - Yes	No	No	No	0 - No	1 - Yes	0 - No	1 - Yes	1 - Yes	100	0	400	0	0 - No	1 - Yes	0 - No	1 - Yes	No	No	No	No	No	No	No	No	Yes	Yes	Yes	Yes	Yes	Anganwadi
535	15	1 - GIRL	1 - YES	1 - YES	Biological mother	Biological father	7	STRIPES 2	1	0	3 - READ WHOLE SENTENCE		3 - OTHER BACKWARD CASTE	1- HINDU	Middle school	Primary school	1 - Yes	2 - YES, child is here/coming back today	1 - Yes	No	No	No	0 - No	1 - Yes	0 - No	1 - Yes	1 - Yes	600	0	1200	0	1 - Yes	0 - No	1 - Yes	1 - Yes	No	No	No	No	No	Yes	Yes	No	Yes	No	Yes	Yes	Yes	1
536	15	0 - BOY	1 - YES	0 - NO	Biological mother	No male caregier	9	STRIPES 2	1	0	1 - CANNOT READ AT ALL	1 - CANNOT READ AT ALL	3 - OTHER BACKWARD CASTE	1- HINDU	Illiterate		1 - Yes	2 - YES, child is here/coming back today	1 - Yes	No	No	No	0 - No	0 - No	0 - No	NA	1 - Yes	800	0	1800	0	1 - Yes	1 - Yes	1 - Yes	1 - Yes	Yes	No	No	No	No	Yes	No	No	No	No	Yes	Yes	Yes	2
537	15	0 - BOY	1 - YES	1 - YES	Biological mother	Biological father	8	STRIPES 2	1	0	3 - READ WHOLE SENTENCE	3 - READ WHOLE SENTENCE	3 - OTHER BACKWARD CASTE	1- HINDU	Middle school	Higher secondary school	1 - Yes	2 - YES, child is here/coming back today	1 - Yes	No	No	No	1 - Yes	1 - Yes	0 - No	1 - Yes	1 - Yes	200	0	300	0	1 - Yes	1 - Yes	1 - Yes	1 - Yes	No	No	No	No	No	Yes	Yes	Yes	Yes	No	Yes	Yes	Yes	2
538	15	1 - GIRL	1 - YES	1 - YES	Biological mother	Biological father	7	STRIPES 2	1	0	2 - READ ONLY PART OF IT		3 - OTHER BACKWARD CASTE	1- HINDU	Middle school	Illiterate	1 - Yes	2 - YES, child is here/coming back today	1 - Yes	No	No	No	0 - No	1 - Yes	0 - No	1 - Yes	1 - Yes	150	0	0	0	1 - Yes	1 - Yes	1 - Yes	1 - Yes	No	No	No	No	No	Yes	No	No	Yes	Yes	Yes	Yes	Yes	2
539	15	1 - GIRL	1 - YES	1 - YES	Biological mother	Biological father	7	STRIPES 2	1	0	1 - CANNOT READ AT ALL		1 - SCHEDULE CASTE	1- HINDU	Middle school	High school	1 - Yes	2 - YES, child is here/coming back today	1 - Yes	No	Yes	No	0 - No	1 - Yes	0 - No	1 - Yes	1 - Yes	90	0	0	5000	1 - Yes	1 - Yes	1 - Yes	1 - Yes	No	No	No	No	No	Yes	Yes	No	Yes	No	Yes	Yes	Yes	2
540	15	0 - BOY	1 - YES	1 - YES	Biological mother	Biological father	6	STRIPES 2	1	0	3 - READ WHOLE SENTENCE	3 - READ WHOLE SENTENCE	1 - SCHEDULE CASTE	1- HINDU	Middle school	Higher secondary school	1 - Yes	2 - YES, child is here/coming back today	1 - Yes	No	No	No	0 - No	1 - Yes	0 - No	1 - Yes	1 - Yes	600	0	800	0	1 - Yes	1 - Yes	0 - No	1 - Yes	No	No	No	No	No	Yes	Yes	No	Yes	No	Yes	Yes	Yes	Pre-primary/LKG/UKG
541	15	1 - GIRL	1 - YES	1 - YES	Biological mother	Biological father	6	STRIPES 2	1	0	3 - READ WHOLE SENTENCE		4 - FORWARD CASTE	1- HINDU	High school	Primary school	1 - Yes	2 - YES, child is here/coming back today	1 - Yes	No	No	No	0 - No	0 - No	0 - No	NA	1 - Yes	400	0	0	0	1 - Yes	1 - Yes	1 - Yes	1 - Yes	No	No	No	No	No	Yes	Yes	No	Yes	No	Yes	Yes	Yes	1
542	15	1 - GIRL	1 - YES	1 - YES	Biological mother	Biological father	7	STRIPES 2	1	0	3 - READ WHOLE SENTENCE	3 - READ WHOLE SENTENCE	3 - OTHER BACKWARD CASTE	1- HINDU	Middle school	High school	1 - Yes	2 - YES, child is here/coming back today	1 - Yes	No	No	No	0 - No	0 - No	0 - No	NA	1 - Yes	500	0	0	0	1 - Yes	0 - No	1 - Yes	1 - Yes	No	No	No	No	No	Yes	Yes	No	Yes	No	Yes	Yes	Yes	2
543	15	0 - BOY	1 - YES	1 - YES	Biological mother	Biological father	6	STRIPES 2	1	0	3 - READ WHOLE SENTENCE		4 - FORWARD CASTE	1- HINDU	High school	Graduate	1 - Yes	2 - YES, child is here/coming back today	1 - Yes	No	Yes	No	0 - No	1 - Yes	0 - No	1 - Yes	1 - Yes	400	0	0	1500	1 - Yes	1 - Yes	0 - No	1 - Yes	No	No	No	No	No	Yes	No	Yes	Yes	No	Yes	Yes	Yes	2
544	15	0 - BOY	1 - YES	1 - YES	Biological mother	Biological father	6	STRIPES 2	1	0	3 - READ WHOLE SENTENCE		4 - FORWARD CASTE	1- HINDU	Middle school	Middle school	1 - Yes	2 - YES, child is here/coming back today	1 - Yes	No	Yes	No	0 - No	1 - Yes	0 - No	1 - Yes	1 - Yes	150	0	600	1000	1 - Yes	1 - Yes	1 - Yes	1 - Yes	No	No	No	No	No	Yes	Yes	Yes	Yes	No	Yes	Yes	Yes	3
545	15	1 - GIRL	1 - YES	1 - YES	Biological mother	Biological father	7	STRIPES 2	1	0	3 - READ WHOLE SENTENCE	3 - READ WHOLE SENTENCE	4 - FORWARD CASTE	1- HINDU	Higher secondary school	Graduate	1 - Yes	2 - YES, child is here/coming back today	1 - Yes	No	No	No	0 - No	0 - No	0 - No	NA	1 - Yes	100	5000	0	0	1 - Yes	1 - Yes	1 - Yes	1 - Yes	Yes	No	No	No	No	Yes	No	No	No	No	Yes	Yes	Yes	2
546	15	0 - BOY	1 - YES	1 - YES	Biological mother	Biological father	7	STRIPES 2	1	0	3 - READ WHOLE SENTENCE		3 - OTHER BACKWARD CASTE	1- HINDU	Primary school	Middle school	1 - Yes	2 - YES, child is here/coming back today	1 - Yes	No	No	No	0 - No	1 - Yes	0 - No	1 - Yes	1 - Yes	50	0	0	0	1 - Yes	0 - No	1 - Yes	0 - No	No	No	No	No	No	No	No	No	No	No	Yes	Yes	Yes	2
547	15	1 - GIRL	1 - YES	1 - YES	Biological mother	Biological father	8	STRIPES 2	1	0	1 - CANNOT READ AT ALL	3 - READ WHOLE SENTENCE	3 - OTHER BACKWARD CASTE	1- HINDU	Illiterate	High school	1 - Yes	2 - YES, child is here/coming back today	1 - Yes	No	No	No	0 - No	1 - Yes	0 - No	1 - Yes	1 - Yes	250	0	0	0	1 - Yes	0 - No	0 - No	1 - Yes	No	No	No	No	No	Yes	Yes	No	Yes	No	Yes	Yes	Yes	5
548	15	1 - GIRL	1 - YES	1 - YES	Biological mother	Biological father	8	STRIPES 2	1	0	2 - READ ONLY PART OF IT	3 - READ WHOLE SENTENCE	1 - SCHEDULE CASTE	1- HINDU	Primary school	High school	1 - Yes	2 - YES, child is here/coming back today	1 - Yes	No	No	No	0 - No	1 - Yes	0 - No	1 - Yes	1 - Yes	2000	0	0	0	1 - Yes	0 - No	1 - Yes	1 - Yes	No	No	No	No	No	Yes	No	No	Yes	No	Yes	Yes	Yes	2
549	15	0 - BOY	1 - YES	1 - YES	Biological mother	Biological father	6	STRIPES 2	1	0	2 - READ ONLY PART OF IT	2 - READ ONLY PART OF IT	2 - SCHEDULE TRIBE	1- HINDU	Middle school	Middle school	1 - Yes	2 - YES, child is here/coming back today	1 - Yes	No	No	No	0 - No	0 - No	0 - No	NA	1 - Yes	50	0	0	0	1 - Yes	0 - No	0 - No	1 - Yes	No	No	No	No	No	Yes	Yes	No	Yes	No	Yes	Yes	Yes	2
550	15	1 - GIRL	1 - YES	1 - YES	Biological mother	Biological father	6	STRIPES 2	1	0	2 - READ ONLY PART OF IT		3 - OTHER BACKWARD CASTE	1- HINDU	High school	Higher secondary school	1 - Yes	2 - YES, child is here/coming back today	1 - Yes	No	No	No	0 - No	0 - No	0 - No	NA	1 - Yes	150	0	0	0	1 - Yes	0 - No	1 - Yes	1 - Yes	No	No	No	No	No	Yes	No	No	Yes	No	Yes	Yes	Yes	2
551	15	1 - GIRL	1 - YES	1 - YES	Biological mother	Biological father	9	STRIPES 2	1	0	1 - CANNOT READ AT ALL	1 - CANNOT READ AT ALL	1 - SCHEDULE CASTE	1- HINDU	Illiterate	Illiterate	1 - Yes	2 - YES, child is here/coming back today	1 - Yes	No	No	No	0 - No	1 - Yes	0 - No	1 - Yes	1 - Yes	700	0	600	0	1 - Yes	1 - Yes	0 - No	1 - Yes	No	No	No	No	No	Yes	No	No	Yes	Yes	Yes	Yes	Yes	2
552	15	0 - BOY	1 - YES	1 - YES	Biological mother	Biological father	7	STRIPES 2	1	0	2 - READ ONLY PART OF IT		1 - SCHEDULE CASTE	1- HINDU	Middle school	High school	1 - Yes	2 - YES, child is here/coming back today	1 - Yes	No	No	No	0 - No	0 - No	0 - No	NA	1 - Yes	150	0	0	0	1 - Yes	1 - Yes	1 - Yes	1 - Yes	No	No	No	No	No	Yes	Yes	No	Yes	Yes	Yes	Yes	Yes	2
553	15	1 - GIRL	1 - YES	1 - YES	Biological mother	Biological father	7	STRIPES 2	1	0	3 - READ WHOLE SENTENCE		1 - SCHEDULE CASTE	1- HINDU	Primary school	Postgraduate	1 - Yes	2 - YES, child is here/coming back today	1 - Yes	No	No	No	0 - No	0 - No	0 - No	NA	1 - Yes	1500	0	0	0	1 - Yes	1 - Yes	1 - Yes	1 - Yes	Yes	No	No	No	No	No	No	No	Yes	No	Yes	Yes	Yes	1
554	15	1 - GIRL	1 - YES	1 - YES	Biological mother	Biological father	6	STRIPES 2	1	0	1 - CANNOT READ AT ALL	3 - READ WHOLE SENTENCE	1 - SCHEDULE CASTE	1- HINDU	Illiterate	High school	1 - Yes	2 - YES, child is here/coming back today	1 - Yes	No	No	No	0 - No	0 - No	0 - No	NA	1 - Yes	50	0	0	0	0 - No	1 - Yes	1 - Yes	1 - Yes	No	No	No	No	No	Yes	No	No	Yes	No	Yes	Yes	Yes	2
555	15	1 - GIRL	1 - YES	1 - YES	Biological mother	Biological father	7	STRIPES 2	1	0	3 - READ WHOLE SENTENCE	3 - READ WHOLE SENTENCE	3 - OTHER BACKWARD CASTE	1- HINDU	Middle school	Higher secondary school	1 - Yes	2 - YES, child is here/coming back today	1 - Yes	No	Yes	No	0 - No	1 - Yes	0 - No	1 - Yes	1 - Yes	1000	0	1000	8000	1 - Yes	0 - No	1 - Yes	1 - Yes	No	No	No	No	No	Yes	Yes	No	No	Yes	Yes	Yes	Yes	2
556	16	0 - BOY	1 - YES	1 - YES	Biological mother	Biological father	7	STRIPES 2	1	0	1 - CANNOT READ AT ALL		1 - SCHEDULE CASTE	1- HINDU	Primary school	High school	1 - Yes	2 - YES, child is here/coming back today	1 - Yes	No	No	No	0 - No	0 - No	0 - No	NA	1 - Yes	50	0	0	0	1 - Yes	1 - Yes	1 - Yes	1 - Yes	No	No	No	No	No	No	No	No	Yes	Yes	Yes	Yes	Yes	1
557	16	0 - BOY	1 - YES	1 - YES	Biological mother	Biological father	8	STRIPES 2	1	0	1 - CANNOT READ AT ALL	2 - READ ONLY PART OF IT	1 - SCHEDULE CASTE	1- HINDU	Primary school	Middle school	1 - Yes	2 - YES, child is here/coming back today	1 - Yes	No	No	No	0 - No	1 - Yes	0 - No	1 - Yes	1 - Yes	250	0	0	0	1 - Yes	1 - Yes	1 - Yes	1 - Yes	No	No	No	No	No	Yes	No	Yes	Yes	No	Yes	Yes	Yes	3
558	16	0 - BOY	1 - YES	1 - YES	Biological mother	Biological father	7	STRIPES 2	1	0	1 - CANNOT READ AT ALL		1 - SCHEDULE CASTE	1- HINDU	Primary school	Middle school	1 - Yes	2 - YES, child is here/coming back today	1 - Yes	No	No	No	0 - No	0 - No	0 - No	NA	1 - Yes	100	0	0	0	1 - Yes	1 - Yes	1 - Yes	1 - Yes	No	No	No	No	No	Yes	No	No	Yes	No	Yes	Yes	Yes	1
559	16	0 - BOY	1 - YES	1 - YES	Biological mother	Biological father	9	STRIPES 2	1	0	2 - READ ONLY PART OF IT	2 - READ ONLY PART OF IT	3 - OTHER BACKWARD CASTE	1- HINDU	Middle school	Middle school	1 - Yes	2 - YES, child is here/coming back today	1 - Yes	No	Yes	No	0 - No	1 - Yes	0 - No	1 - Yes	1 - Yes	150	0	0	800	1 - Yes	1 - Yes	0 - No	1 - Yes	No	No	No	No	No	No	Yes	No	Yes	No	Yes	Yes	Yes	2
560	16	1 - GIRL	1 - YES	1 - YES	Biological mother	Biological father	6	STRIPES 2	1	0	3 - READ WHOLE SENTENCE	3 - READ WHOLE SENTENCE	1 - SCHEDULE CASTE	1- HINDU	Middle school	High school	1 - Yes	2 - YES, child is here/coming back today	1 - Yes	No	No	No	0 - No	1 - Yes	0 - No	1 - Yes	1 - Yes	200	0	0	0	1 - Yes	0 - No	0 - No	1 - Yes	No	No	No	No	No	Yes	Yes	No	Yes	No	Yes	Yes	Yes	2
561	16	1 - GIRL	1 - YES	1 - YES	Biological mother	Biological father	6	STRIPES 2	1	0	3 - READ WHOLE SENTENCE	3 - READ WHOLE SENTENCE	4 - FORWARD CASTE	1- HINDU	Middle school	High school	1 - Yes	2 - YES, child is here/coming back today	1 - Yes	No	No	No	1 - Yes	0 - No	0 - No	1 - Yes	1 - Yes	100	0	300	0	1 - Yes	1 - Yes	0 - No	1 - Yes	No	No	No	No	No	No	Yes	No	Yes	No	Yes	Yes	Yes	2
562	16	1 - GIRL	1 - YES	1 - YES	Biological mother	Biological father	8	STRIPES 2	1	0	3 - READ WHOLE SENTENCE		3 - OTHER BACKWARD CASTE	1- HINDU	High school	Graduate	1 - Yes	2 - YES, child is here/coming back today	1 - Yes	No	No	No	0 - No	1 - Yes	0 - No	1 - Yes	1 - Yes	400	0	0	0	1 - Yes	1 - Yes	1 - Yes	1 - Yes	No	No	No	No	No	Yes	No	Yes	Yes	No	Yes	Yes	Yes	2
563	16	0 - BOY	1 - YES	1 - YES	Biological mother	Biological father	7	STRIPES 2	1	0							1 - Yes	2 - YES, child is here/coming back today	1 - Yes	No	No	No	1 - Yes	0 - No	0 - No	1 - Yes	1 - Yes	250	3000	0	0	1 - Yes	1 - Yes	1 - Yes	1 - Yes	No	No	No	No	No	Yes	No	No	Yes	Yes	Yes	Yes	Yes	2
564	16	0 - BOY	1 - YES	1 - YES	Biological mother	Biological father	8	STRIPES 2	1	0	1 - CANNOT READ AT ALL		3 - OTHER BACKWARD CASTE	1- HINDU	Illiterate	High school	1 - Yes	2 - YES, child is here/coming back today	1 - Yes	No	No	No	0 - No	1 - Yes	0 - No	1 - Yes	1 - Yes	600	0	750	0	1 - Yes	0 - No	0 - No	1 - Yes	No	No	No	No	No	Yes	No	No	Yes	No	Yes	Yes	Yes	3
565	16	1 - GIRL	1 - YES	1 - YES	Biological mother	Biological father	8	STRIPES 2	1	0	1 - CANNOT READ AT ALL		3 - OTHER BACKWARD CASTE	1- HINDU	Primary school	High school	1 - Yes	1 - NO, child is not coming back today	1 - Yes	No	No	No	0 - No	1 - Yes	0 - No	1 - Yes	1 - Yes	150	0	0	0	1 - Yes	1 - Yes	1 - Yes	1 - Yes	No	No	No	No	No	Yes	Yes	No	Yes	No	Yes	Yes	Yes	2
566	16	0 - BOY	1 - YES	1 - YES	Biological mother	Biological father	8	STRIPES 2	1	0			4 - FORWARD CASTE	1- HINDU	High school	High school	1 - Yes	2 - YES, child is here/coming back today	1 - Yes	No	Yes	No	0 - No	1 - Yes	0 - No	1 - Yes	1 - Yes	1100	5000	0	15000	1 - Yes	1 - Yes	1 - Yes	1 - Yes	No	No	No	No	No	Yes	No	No	Yes	No	Yes	Yes	Yes	2
567	16	0 - BOY	1 - YES	1 - YES	Biological mother	Biological father	7	STRIPES 2	1	0	1 - CANNOT READ AT ALL		3 - OTHER BACKWARD CASTE	1- HINDU	Primary school	Middle school	1 - Yes	2 - YES, child is here/coming back today	1 - Yes	No	No	No	1 - Yes	0 - No	0 - No	1 - Yes	1 - Yes	20	3000	0	0	1 - Yes	1 - Yes	1 - Yes	1 - Yes	No	No	No	No	No	Yes	No	No	Yes	Yes	Yes	Yes	Yes	1
568	16	0 - BOY	1 - YES	1 - YES	Biological mother	Biological father	7	STRIPES 2	1	0	1 - CANNOT READ AT ALL	1 - CANNOT READ AT ALL	3 - OTHER BACKWARD CASTE	1- HINDU	Illiterate	Primary school	1 - Yes	2 - YES, child is here/coming back today	1 - Yes	No	No	No	1 - Yes	0 - No	0 - No	1 - Yes	1 - Yes	150	0	0	0	1 - Yes	0 - No	1 - Yes	1 - Yes	No	No	No	No	No	Yes	Yes	No	Yes	No	Yes	Yes	Yes	2
569	16	1 - GIRL	1 - YES	1 - YES	Biological mother	Biological father	6	STRIPES 2	1	0	2 - READ ONLY PART OF IT		3 - OTHER BACKWARD CASTE	1- HINDU	Primary school	Higher secondary school	1 - Yes	2 - YES, child is here/coming back today	1 - Yes	No	No	No	0 - No	1 - Yes	0 - No	1 - Yes	1 - Yes	250	0	0	200	1 - Yes	1 - Yes	0 - No	1 - Yes	No	No	No	No	No	Yes	No	No	Yes	No	Yes	Yes	Yes	2
570	16	0 - BOY	1 - YES	1 - YES	Biological mother	Other	8	STRIPES 2	1	0	2 - READ ONLY PART OF IT		3 - OTHER BACKWARD CASTE	1- HINDU	Primary school	Higher secondary school	1 - Yes	2 - YES, child is here/coming back today	1 - Yes	No	No	No	0 - No	1 - Yes	0 - No	1 - Yes	1 - Yes	250	0	0	200	1 - Yes	1 - Yes	0 - No	1 - Yes	No	No	No	No	No	No	Yes	No	Yes	No	Yes	Yes	Yes	3
571	16	1 - GIRL	1 - YES	1 - YES	Biological mother	Biological father	8	STRIPES 2	1	0	3 - READ WHOLE SENTENCE		3 - OTHER BACKWARD CASTE	1- HINDU	High school	High school	1 - Yes	2 - YES, child is here/coming back today	1 - Yes	No	No	No	1 - Yes	0 - No	0 - No	1 - Yes	1 - Yes	100	0	0	0	1 - Yes	1 - Yes	1 - Yes	1 - Yes	No	No	No	No	No	Yes	No	No	Yes	Yes	Yes	Yes	Yes	3
572	16	0 - BOY	1 - YES	1 - YES	Biological mother	Biological father	7	STRIPES 2	1	0	2 - READ ONLY PART OF IT		3 - OTHER BACKWARD CASTE	1- HINDU	Middle school	High school	1 - Yes	2 - YES, child is here/coming back today	1 - Yes	No	No	No	0 - No	0 - No	0 - No	NA	1 - Yes	200	0	0	0	1 - Yes	1 - Yes	1 - Yes	1 - Yes	Yes	No	No	No	No	Yes	No	No	Yes	No	Yes	Yes	Yes	3
573	16	0 - BOY	1 - YES	1 - YES	Biological mother	Biological father	7	STRIPES 2	1	0	3 - READ WHOLE SENTENCE		3 - OTHER BACKWARD CASTE	1- HINDU	Postgraduate	Postgraduate	1 - Yes	2 - YES, child is here/coming back today	1 - Yes	No	Yes	No	0 - No	1 - Yes	0 - No	1 - Yes	1 - Yes	3000	10000	0	11000	0 - No	1 - Yes	0 - No	0 - No	No	No	No	No	No	No	No	No	No	No	Yes	Yes	Yes	1
574	16	0 - BOY	1 - YES	1 - YES	Biological mother	Biological father	7	STRIPES 2	1	0	3 - READ WHOLE SENTENCE	3 - READ WHOLE SENTENCE	3 - OTHER BACKWARD CASTE	1- HINDU	High school	Higher secondary school	1 - Yes	2 - YES, child is here/coming back today	1 - Yes	No	No	No	0 - No	1 - Yes	0 - No	1 - Yes	1 - Yes	1600	0	0	0	1 - Yes	1 - Yes	1 - Yes	1 - Yes	No	No	No	No	No	Yes	Yes	No	Yes	No	Yes	Yes	Yes	2
575	16	0 - BOY	1 - YES	1 - YES	Biological mother	Biological father	7	STRIPES 2	1	0	1 - CANNOT READ AT ALL	3 - READ WHOLE SENTENCE	4 - FORWARD CASTE	1- HINDU	Primary school	Middle school	1 - Yes	2 - YES, child is here/coming back today	1 - Yes	No	No	No	0 - No	1 - Yes	0 - No	1 - Yes	1 - Yes	800	20000	0	0	1 - Yes	0 - No	1 - Yes	1 - Yes	No	No	No	No	No	Yes	No	No	Yes	Yes	Yes	Yes	Yes	2
576	16	1 - GIRL	1 - YES	1 - YES	Biological mother	Biological father	8	STRIPES 2	1	0	1 - CANNOT READ AT ALL	1 - CANNOT READ AT ALL	4 - FORWARD CASTE	1- HINDU	Illiterate	Illiterate	0 - No	NA		No	No	No	NA	NA	NA	NA	NA					NA	NA	NA		No	No	No	No	No	No	No	No	No	No
577	16	0 - BOY	1 - YES	1 - YES	Biological mother	Biological father	7	STRIPES 2	1	0	2 - READ ONLY PART OF IT	2 - READ ONLY PART OF IT	4 - FORWARD CASTE	1- HINDU	Primary school	Primary school	1 - Yes	2 - YES, child is here/coming back today	1 - Yes	No	No	No	0 - No	1 - Yes	0 - No	1 - Yes	1 - Yes	400	0	0	0	1 - Yes	1 - Yes	1 - Yes	0 - No	No	No	No	No	No	No	No	No	No	No	Yes	Yes	Yes	3
578	16	1 - GIRL	1 - YES	1 - YES	Biological mother	Biological father	8	STRIPES 2	1	0	1 - CANNOT READ AT ALL	3 - READ WHOLE SENTENCE	1 - SCHEDULE CASTE	1- HINDU	Middle school	Middle school
579	16	1 - GIRL	1 - YES	1 - YES	Biological mother	Biological father	6	STRIPES 2	1	0	1 - CANNOT READ AT ALL	3 - READ WHOLE SENTENCE	1 - SCHEDULE CASTE	1- HINDU	Middle school	Middle school
580	16	0 - BOY	1 - YES	1 - YES	Biological mother	Biological father	7	STRIPES 2	1	0	1 - CANNOT READ AT ALL		2 - SCHEDULE TRIBE	1- HINDU	Primary school	Primary school	1 - Yes	2 - YES, child is here/coming back today	1 - Yes	No	Yes	No	0 - No	1 - Yes	0 - No	1 - Yes	1 - Yes	50	0	0	8000	1 - Yes	1 - Yes	0 - No	1 - Yes	No	No	No	No	No	No	No	No	Yes	No	Yes	Yes	Yes	2
581	16	1 - GIRL	1 - YES	1 - YES	Biological mother	Biological father	8	STRIPES 2	1	0	1 - CANNOT READ AT ALL		2 - SCHEDULE TRIBE	1- HINDU	Illiterate		1 - Yes	2 - YES, child is here/coming back today	1 - Yes	No	No	No	1 - Yes	0 - No	0 - No	0 - No	1 - Yes	30	0	0	0	1 - Yes	1 - Yes	0 - No	1 - Yes	No	No	No	No	No	No	Yes	No	No	Yes	Yes	Yes	Yes	3
582	16	1 - GIRL	1 - YES	1 - YES	Biological mother	Biological father	6	STRIPES 2	1	0	1 - CANNOT READ AT ALL		2 - SCHEDULE TRIBE	1- HINDU	Illiterate	Illiterate	1 - Yes	2 - YES, child is here/coming back today	1 - Yes	No	No	No	0 - No	0 - No	0 - No	NA	1 - Yes	50	0	0	0	1 - Yes	1 - Yes	1 - Yes	1 - Yes	No	No	No	No	No	No	Yes	No	No	Yes	Yes	Yes	Yes	1
583	16	0 - BOY	1 - YES	1 - YES	Biological mother	Biological father	7	STRIPES 2	1	0	1 - CANNOT READ AT ALL	1 - CANNOT READ AT ALL	2 - SCHEDULE TRIBE	1- HINDU	Primary school	Illiterate	1 - Yes	2 - YES, child is here/coming back today	1 - Yes	No	No	No	1 - Yes	0 - No	0 - No	1 - Yes	1 - Yes	150	0	0	0	1 - Yes	1 - Yes	1 - Yes	1 - Yes	No	No	No	No	No	Yes	Yes	No	Yes	No	Yes	Yes	Yes	3
584	16	0 - BOY	1 - YES	1 - YES	Biological mother	Biological father	7	STRIPES 2	1	0			2 - SCHEDULE TRIBE	1- HINDU	Illiterate	Illiterate	1 - Yes	2 - YES, child is here/coming back today	1 - Yes	No	No	No	1 - Yes	0 - No	0 - No	1 - Yes	1 - Yes	250	0	0	0	1 - Yes	1 - Yes	0 - No	1 - Yes	No	No	No	No	No	No	Yes	No	Yes	No	Yes	Yes	Yes	1
585	16	1 - GIRL	1 - YES	1 - YES	Biological mother	Biological father	7	STRIPES 2	1	0	1 - CANNOT READ AT ALL		2 - SCHEDULE TRIBE	1- HINDU	Illiterate	Illiterate	1 - Yes	2 - YES, child is here/coming back today	1 - Yes	No	No	No	1 - Yes	0 - No	0 - No	0 - No	1 - Yes	200	0	0	0	0 - No	1 - Yes	0 - No	1 - Yes	No	No	No	No	No	No	No	No	Yes	Yes	Yes	Yes	Yes	2
586	16	0 - BOY	1 - YES	1 - YES	Biological mother	Biological father	7	STRIPES 2	1	0	1 - CANNOT READ AT ALL		2 - SCHEDULE TRIBE	1- HINDU	Middle school	Primary school	1 - Yes	2 - YES, child is here/coming back today	1 - Yes	No	No	No	1 - Yes	1 - Yes	0 - No	1 - Yes	1 - Yes	1000	0	0	0	1 - Yes	1 - Yes	0 - No	1 - Yes	No	No	No	No	No	Yes	Yes	No	Yes	No	Yes	Yes	Yes	1
587	16	1 - GIRL	1 - YES	1 - YES	Biological mother	Biological father	7	STRIPES 2	1	0	3 - READ WHOLE SENTENCE		2 - SCHEDULE TRIBE	1- HINDU	High school	High school	1 - Yes	2 - YES, child is here/coming back today	1 - Yes	No	No	No	1 - Yes	0 - No	0 - No	1 - Yes	1 - Yes	250	0	0	0	1 - Yes	1 - Yes	0 - No	1 - Yes	Yes	No	No	No	No	No	No	No	Yes	No	Yes	Yes	Yes	2
588	16	0 - BOY	1 - YES	1 - YES	Biological mother	Biological father	7	STRIPES 2	1	0	2 - READ ONLY PART OF IT	3 - READ WHOLE SENTENCE	2 - SCHEDULE TRIBE	1- HINDU	Middle school	Middle school	1 - Yes	2 - YES, child is here/coming back today	1 - Yes	No	Yes	No	0 - No	1 - Yes	0 - No	1 - Yes	1 - Yes	200	0	50	0	1 - Yes	1 - Yes	0 - No	1 - Yes	No	No	No	No	No	No	No	No	Yes	Yes	Yes	Yes	Yes	2
589	16	1 - GIRL	1 - YES	1 - YES	Biological mother	Biological father	8	STRIPES 2	1	0	3 - READ WHOLE SENTENCE		2 - SCHEDULE TRIBE	1- HINDU	High school	Middle school	1 - Yes	2 - YES, child is here/coming back today	1 - Yes	No	No	No	1 - Yes	0 - No	0 - No	1 - Yes	1 - Yes	600	0	0	0	1 - Yes	1 - Yes	1 - Yes	1 - Yes	No	No	No	No	No	No	Yes	No	No	Yes	Yes	Yes	Yes	2
590	16	0 - BOY	1 - YES	1 - YES	Biological mother	Biological father	6	STRIPES 2	1	0	1 - CANNOT READ AT ALL	1 - CANNOT READ AT ALL	2 - SCHEDULE TRIBE	1- HINDU	Illiterate	Illiterate	1 - Yes	2 - YES, child is here/coming back today	1 - Yes	No	No	No	0 - No	0 - No	0 - No	NA	1 - Yes	150	0	0	0	1 - Yes	1 - Yes	0 - No	1 - Yes	No	No	No	No	No	No	No	Yes	No	Yes	Yes	Yes	Yes	1
591	16	1 - GIRL	1 - YES	1 - YES	Biological mother	Biological father	6	STRIPES 2	1	0	3 - READ WHOLE SENTENCE		3 - OTHER BACKWARD CASTE	1- HINDU	High school	Middle school	1 - Yes	2 - YES, child is here/coming back today	1 - Yes	No	No	No	0 - No	1 - Yes	0 - No	1 - Yes	1 - Yes	90	0	0	0	1 - Yes	1 - Yes	1 - Yes	1 - Yes	No	No	No	No	No	No	Yes	No	Yes	No	Yes	Yes	Yes	2
592	16	0 - BOY	1 - YES	1 - YES	Biological mother	Biological father	6	STRIPES 2	1	0	2 - READ ONLY PART OF IT		3 - OTHER BACKWARD CASTE	1- HINDU	High school	High school	1 - Yes	2 - YES, child is here/coming back today	1 - Yes	No	No	No	0 - No	1 - Yes	0 - No	1 - Yes	1 - Yes	200	0	400	0	1 - Yes	1 - Yes	1 - Yes	1 - Yes	No	No	No	No	No	Yes	No	No	Yes	No	Yes	Yes	Yes	2
593	16	1 - GIRL	1 - YES	1 - YES	Biological mother	Biological father	6	STRIPES 2	1	0	3 - READ WHOLE SENTENCE		3 - OTHER BACKWARD CASTE	1- HINDU	Higher secondary school	Primary school	1 - Yes	2 - YES, child is here/coming back today	1 - Yes	No	No	No	1 - Yes	0 - No	0 - No	1 - Yes	1 - Yes	250	0	0	0	1 - Yes	1 - Yes	0 - No	0 - No	No	No	No	No	No	No	No	No	No	No	Yes	Yes	Yes	1
594	16	0 - BOY	1 - YES	1 - YES	Biological mother	Biological father	8	STRIPES 2	1	0	3 - READ WHOLE SENTENCE	3 - READ WHOLE SENTENCE	3 - OTHER BACKWARD CASTE	1- HINDU	Higher secondary school	High school	1 - Yes	2 - YES, child is here/coming back today	1 - Yes	No	No	No	0 - No	1 - Yes	0 - No	1 - Yes	1 - Yes	600	0	0	0	1 - Yes	1 - Yes	1 - Yes	1 - Yes	No	No	No	No	No	Yes	No	No	Yes	No	Yes	Yes	Yes	5
595	16	1 - GIRL	1 - YES	1 - YES	Biological mother	Biological father	7	STRIPES 2	1	0							1 - Yes	2 - YES, child is here/coming back today	1 - Yes	No	No	No	0 - No	1 - Yes	0 - No	1 - Yes	1 - Yes	800	5000	2500	0	1 - Yes	1 - Yes	1 - Yes	1 - Yes	No	No	No	No	No	Yes	No	Yes	Yes	No	Yes	Yes	Yes	1
596	16	0 - BOY	1 - YES	1 - YES	Biological mother	Biological father	7	STRIPES 2	1	0	3 - READ WHOLE SENTENCE		3 - OTHER BACKWARD CASTE	1- HINDU	High school	Middle school	1 - Yes	2 - YES, child is here/coming back today	1 - Yes	No	No	No	0 - No	1 - Yes	0 - No	1 - Yes	1 - Yes	100	0	600	0	1 - Yes	1 - Yes	0 - No	1 - Yes	No	No	No	No	No	Yes	No	No	Yes	No	Yes	Yes	Yes	4
597	16	0 - BOY	1 - YES	1 - YES	Biological mother	Biological father	7	STRIPES 2	1	0	3 - READ WHOLE SENTENCE		3 - OTHER BACKWARD CASTE	1- HINDU	Middle school	High school	1 - Yes	2 - YES, child is here/coming back today	1 - Yes	No	No	No	0 - No	1 - Yes	0 - No	1 - Yes	1 - Yes	80	0	0	0	1 - Yes	0 - No	1 - Yes	1 - Yes	No	No	No	No	No	Yes	No	Yes	Yes	No	Yes	Yes	Yes	1
598	16	1 - GIRL	1 - YES	1 - YES	Biological mother	Biological father	7	STRIPES 2	1	0	2 - READ ONLY PART OF IT	3 - READ WHOLE SENTENCE	3 - OTHER BACKWARD CASTE	1- HINDU	Middle school	High school	1 - Yes	2 - YES, child is here/coming back today	1 - Yes	No	No	No	0 - No	1 - Yes	0 - No	1 - Yes	1 - Yes	700	0	0	0	1 - Yes	1 - Yes	0 - No	1 - Yes	No	No	No	No	No	Yes	No	Yes	Yes	No	Yes	Yes	Yes	2
599	16	0 - BOY	1 - YES	1 - YES	Biological mother	Biological father	6	STRIPES 2	1	0	3 - READ WHOLE SENTENCE	3 - READ WHOLE SENTENCE	3 - OTHER BACKWARD CASTE	1- HINDU	High school	Postgraduate	1 - Yes	2 - YES, child is here/coming back today	1 - Yes	No	No	No	0 - No	1 - Yes	0 - No	1 - Yes	1 - Yes	200	0	0	0	1 - Yes	1 - Yes	0 - No	1 - Yes	No	No	No	No	No	Yes	Yes	No	Yes	No	Yes	Yes	Yes	1
600	16	1 - GIRL	1 - YES	1 - YES	Biological mother	Biological father	7	STRIPES 2	1	0	3 - READ WHOLE SENTENCE		3 - OTHER BACKWARD CASTE	1- HINDU	Middle school	High school	1 - Yes	2 - YES, child is here/coming back today	1 - Yes	No	No	No	0 - No	1 - Yes	0 - No	1 - Yes	1 - Yes	150	0	0	0	1 - Yes	1 - Yes	1 - Yes	1 - Yes	No	No	No	No	No	Yes	No	Yes	Yes	No	Yes	Yes	Yes	1
601	16	1 - GIRL	1 - YES	1 - YES	Biological mother	Biological father	7	STRIPES 2	1	0	3 - READ WHOLE SENTENCE		3 - OTHER BACKWARD CASTE	1- HINDU	High school	Middle school	1 - Yes	2 - YES, child is here/coming back today	1 - Yes	No	No	No	0 - No	1 - Yes	0 - No	1 - Yes	1 - Yes	150	0	0	0	1 - Yes	0 - No	0 - No	1 - Yes	No	No	No	No	No	No	Yes	No	Yes	Yes	Yes	Yes	Yes	1
602	17	0 - BOY	1 - YES	1 - YES	Biological mother	Biological father	6	CHAMPION 2	0	0	1 - CANNOT READ AT ALL	3 - READ WHOLE SENTENCE	1 - SCHEDULE CASTE	1- HINDU	Primary school	Higher secondary school	1 - Yes	2 - YES, child is here/coming back today	1 - Yes	No	No	No	0 - No	1 - Yes	0 - No	1 - Yes	1 - Yes	500	0	0	0	1 - Yes	0 - No	0 - No	1 - Yes	No	No	No	No	No	Yes	No	No	Yes	No	Yes	Yes	Yes	1
603	17	0 - BOY	1 - YES	1 - YES	Biological mother	Biological father	7	CHAMPION 2	0	0	1 - CANNOT READ AT ALL		2 - SCHEDULE TRIBE	1- HINDU	Illiterate	Primary school	1 - Yes	2 - YES, child is here/coming back today	1 - Yes	No	No	No	0 - No	0 - No	0 - No	NA	1 - Yes	400	0	0	0	1 - Yes	0 - No	0 - No	1 - Yes	No	No	No	No	No	No	Yes	No	Yes	No	Yes	Yes	Yes	Anganwadi
604	17	0 - BOY	1 - YES	1 - YES	Biological mother	Biological father	8	CHAMPION 2	0	0	1 - CANNOT READ AT ALL	1 - CANNOT READ AT ALL	2 - SCHEDULE TRIBE	1- HINDU	Primary school	Illiterate	1 - Yes	2 - YES, child is here/coming back today	1 - Yes	No	No	No	0 - No	0 - No	0 - No	NA	1 - Yes	300	0	0	0	1 - Yes	0 - No	0 - No	1 - Yes	No	No	No	No	No	Yes	Yes	No	Yes	No	Yes	Yes	Yes	2
605	17	0 - BOY	1 - YES	1 - YES	Biological mother	Biological father	6	CHAMPION 2	0	0	1 - CANNOT READ AT ALL	1 - CANNOT READ AT ALL	2 - SCHEDULE TRIBE	1- HINDU	Primary school	Illiterate	1 - Yes	2 - YES, child is here/coming back today	1 - Yes	No	No	No	0 - No	0 - No	0 - No	NA	1 - Yes	300	0	0	0	1 - Yes	0 - No	0 - No	1 - Yes	No	No	No	No	No	Yes	Yes	No	Yes	No	Yes	Yes	Yes	1
606	17	1 - GIRL	1 - YES	1 - YES	Biological mother	Biological father	7	CHAMPION 2	0	0	3 - READ WHOLE SENTENCE		3 - OTHER BACKWARD CASTE	1- HINDU	Middle school	Primary school	1 - Yes	2 - YES, child is here/coming back today	1 - Yes	No	No	No	0 - No	0 - No	0 - No	NA	1 - Yes	600	0	0	0	1 - Yes	0 - No	0 - No	1 - Yes	No	No	No	No	No	No	Yes	No	Yes	No	Yes	Yes	Yes	2
607	17	0 - BOY	1 - YES	1 - YES	Biological mother	Biological father	7	CHAMPION 2	0	0	2 - READ ONLY PART OF IT	2 - READ ONLY PART OF IT	1 - SCHEDULE CASTE	1- HINDU	Primary school	Primary school
608	17	1 - GIRL	1 - YES	1 - YES	Biological mother	Biological father	6	CHAMPION 2	0	0	1 - CANNOT READ AT ALL		1 - SCHEDULE CASTE	1- HINDU	Illiterate	Middle school	1 - Yes	2 - YES, child is here/coming back today	1 - Yes	No	No	No	0 - No	0 - No	0 - No	NA	1 - Yes	1000	0	0	0	1 - Yes	1 - Yes	0 - No	1 - Yes	No	No	No	No	No	No	Yes	No	Yes	No	Yes	Yes	Yes	2
609	17	0 - BOY	1 - YES	1 - YES	Biological mother	Biological father	7	CHAMPION 2	0	0	1 - CANNOT READ AT ALL		1 - SCHEDULE CASTE	1- HINDU	Illiterate	Middle school	1 - Yes	2 - YES, child is here/coming back today	1 - Yes	No	No	No	0 - No	0 - No	0 - No	NA	1 - Yes	200	0	0	0	1 - Yes	0 - No	1 - Yes	1 - Yes	No	No	No	No	No	No	Yes	No	Yes	No	Yes	Yes	Yes	2
610	17	1 - GIRL	1 - YES	1 - YES	Biological mother	Biological father	7	CHAMPION 2	0	0	2 - READ ONLY PART OF IT	3 - READ WHOLE SENTENCE	1 - SCHEDULE CASTE	1- HINDU	Primary school	Middle school	1 - Yes	2 - YES, child is here/coming back today	1 - Yes	No	No	No	0 - No	0 - No	0 - No	NA	1 - Yes	500	0	0	0	1 - Yes	1 - Yes	0 - No	1 - Yes	No	No	No	No	No	No	Yes	No	Yes	No	Yes	Yes	Yes	2
611	17	0 - BOY	1 - YES	1 - YES	Biological mother	Biological father	8	CHAMPION 2	0	0	2 - READ ONLY PART OF IT	3 - READ WHOLE SENTENCE	1 - SCHEDULE CASTE	1- HINDU	Primary school	Middle school	1 - Yes	2 - YES, child is here/coming back today	1 - Yes	No	No	No	0 - No	0 - No	0 - No	NA	1 - Yes	500	0	0	0	1 - Yes	1 - Yes	0 - No	1 - Yes	No	No	No	No	No	No	Yes	No	Yes	No	Yes	Yes	Yes	1
612	17	0 - BOY	1 - YES	1 - YES	Biological mother	Biological father	6	CHAMPION 2	0	0	1 - CANNOT READ AT ALL	1 - CANNOT READ AT ALL	1 - SCHEDULE CASTE	1- HINDU	Illiterate	Primary school	1 - Yes	2 - YES, child is here/coming back today	1 - Yes	No	No	No	0 - No	1 - Yes	0 - No	1 - Yes	1 - Yes	400	0	300	0	1 - Yes	1 - Yes	98 - Don't know	0 - No	No	No	No	No	No	No	No	No	No	No	Yes	Yes	Yes	1
613	17	0 - BOY	1 - YES	1 - YES	Biological mother	Biological father	6	CHAMPION 2	0	0	3 - READ WHOLE SENTENCE	3 - READ WHOLE SENTENCE	1 - SCHEDULE CASTE	1- HINDU	Middle school	Postgraduate	1 - Yes	2 - YES, child is here/coming back today	1 - Yes	No	No	No	0 - No	0 - No	0 - No	NA	1 - Yes	600	0	1200	0	1 - Yes	1 - Yes	0 - No	1 - Yes	No	No	No	No	No	Yes	Yes	No	No	No	Yes	Yes	Yes	2
614	17	1 - GIRL	1 - YES	1 - YES	Biological mother	Biological father	6	CHAMPION 2	0	0	1 - CANNOT READ AT ALL	1 - CANNOT READ AT ALL	1 - SCHEDULE CASTE	1- HINDU	Middle school	Illiterate	1 - Yes	2 - YES, child is here/coming back today	1 - Yes	No	No	No	0 - No	0 - No	0 - No	NA	1 - Yes	1000	0	450	0	0 - No	0 - No	0 - No	1 - Yes	No	No	No	No	No	Yes	No	No	No	No	Yes	Yes	Yes	1
615	17	1 - GIRL	0 - NO	1 - YES	Grandmother	Biological father	7	CHAMPION 2	0	0	1 - CANNOT READ AT ALL		1 - SCHEDULE CASTE	1- HINDU	Illiterate	Middle school
616	17	0 - BOY	1 - YES	1 - YES	Biological mother	Biological father	6	CHAMPION 2	0	0	3 - READ WHOLE SENTENCE		1 - SCHEDULE CASTE	1- HINDU	Middle school	Higher secondary school
617	17	1 - GIRL	1 - YES	1 - YES	Biological mother	Biological father	7	CHAMPION 2	0	0	1 - CANNOT READ AT ALL	1 - CANNOT READ AT ALL	1 - SCHEDULE CASTE	1- HINDU	Illiterate	Primary school	1 - Yes	2 - YES, child is here/coming back today	1 - Yes	No	No	No	0 - No	0 - No	0 - No	NA	1 - Yes	600	0	0	0	1 - Yes	0 - No	0 - No	1 - Yes	No	No	No	No	No	Yes	Yes	No	Yes	No	Yes	Yes	Yes	2
618	17	1 - GIRL	1 - YES	1 - YES	Biological mother	Biological father	8	CHAMPION 2	0	0	3 - READ WHOLE SENTENCE	3 - READ WHOLE SENTENCE	3 - OTHER BACKWARD CASTE	1- HINDU	High school	High school	1 - Yes	2 - YES, child is here/coming back today	1 - Yes	No	No	No	0 - No	1 - Yes	0 - No	1 - Yes	1 - Yes	500	0	0	0	1 - Yes	0 - No	1 - Yes	1 - Yes	No	No	No	No	No	No	Yes	No	No	No	Yes	Yes	Yes	2
619	17	0 - BOY	1 - YES	1 - YES	Biological mother	Biological father	6	CHAMPION 2	0	0	1 - CANNOT READ AT ALL	1 - CANNOT READ AT ALL	3 - OTHER BACKWARD CASTE	1- HINDU	Primary school	Middle school	1 - Yes	2 - YES, child is here/coming back today	1 - Yes	No	No	No	0 - No	0 - No	0 - No	NA	1 - Yes	1000	5000	400	0	98 - Don't know	0 - No	1 - Yes	1 - Yes	No	No	No	No	No	No	Yes	No	Yes	No	Yes	Yes	Yes	2
620	17	0 - BOY	1 - YES	1 - YES	Biological mother	Biological father	8	CHAMPION 2	0	0	3 - READ WHOLE SENTENCE		3 - OTHER BACKWARD CASTE	1- HINDU	Middle school	Middle school	1 - Yes	2 - YES, child is here/coming back today	1 - Yes	No	No	No	0 - No	0 - No	0 - No	NA	1 - Yes	250	0	0	500	0 - No	0 - No	1 - Yes	0 - No	No	No	No	No	No	No	No	No	No	No	Yes	Yes	Yes	3
621	17	0 - BOY	1 - YES	1 - YES	Biological mother	Biological father	6	CHAMPION 2	0	0	2 - READ ONLY PART OF IT		1 - SCHEDULE CASTE	1- HINDU	Middle school	High school
622	17	1 - GIRL	1 - YES	1 - YES	Biological mother	Biological father	6	CHAMPION 2	0	0	1 - CANNOT READ AT ALL	2 - READ ONLY PART OF IT	1 - SCHEDULE CASTE	1- HINDU	Primary school	Middle school	1 - Yes	2 - YES, child is here/coming back today	0 - No	No	No	No	0 - No	1 - Yes	0 - No	1 - Yes	1 - Yes	300	0	0	0	1 - Yes	0 - No	0 - No	1 - Yes	No	No	No	No	No	No	No	No	Yes	No	Yes	Yes	Yes	2
623	17	1 - GIRL	1 - YES	1 - YES	Biological mother	Biological father	7	CHAMPION 2	0	0	2 - READ ONLY PART OF IT	3 - READ WHOLE SENTENCE	1 - SCHEDULE CASTE	1- HINDU	Middle school	High school	1 - Yes	2 - YES, child is here/coming back today	1 - Yes	No	No	No	0 - No	1 - Yes	0 - No	1 - Yes	1 - Yes	600	0	0	0	1 - Yes	1 - Yes	1 - Yes	0 - No	No	No	No	No	No	No	No	No	No	No	Yes	Yes	Yes	2
624	17	0 - BOY	1 - YES	1 - YES	Biological mother	Biological father	6	CHAMPION 2	0	0	3 - READ WHOLE SENTENCE	3 - READ WHOLE SENTENCE	2 - SCHEDULE TRIBE	1- HINDU	Middle school	Middle school
625	17	1 - GIRL	1 - YES	1 - YES	Biological mother	Biological father	6	CHAMPION 2	0	0	3 - READ WHOLE SENTENCE		1 - SCHEDULE CASTE	1- HINDU	Middle school	Higher secondary school	1 - Yes	2 - YES, child is here/coming back today	1 - Yes	No	No	No	1 - Yes	0 - No	0 - No	1 - Yes	1 - Yes	1000	0	0	0	1 - Yes	1 - Yes	1 - Yes	1 - Yes	No	No	No	No	No	No	No	No	Yes	No	Yes	Yes	Yes	Pre-primary/LKG/UKG
626	18	1 - GIRL	1 - YES	1 - YES	Biological mother	Biological father	7	CHAMPION 2	0	1	1 - CANNOT READ AT ALL		3 - OTHER BACKWARD CASTE	1- HINDU	High school	Graduate	1 - Yes	2 - YES, child is here/coming back today	1 - Yes	No	No	No	0 - No	1 - Yes	0 - No	1 - Yes	1 - Yes	100	0	0	0	1 - Yes	0 - No	1 - Yes	1 - Yes	No	No	No	No	No	No	Yes	No	Yes	No	Yes	Yes	Yes	2
627	18	1 - GIRL	1 - YES	0 - NO	Other	Other	7	CHAMPION 2	0	1	1 - CANNOT READ AT ALL		3 - OTHER BACKWARD CASTE	1- HINDU	Illiterate	Illiterate	1 - Yes	2 - YES, child is here/coming back today	1 - Yes	No	No	No	0 - No	1 - Yes	0 - No	1 - Yes	1 - Yes	500	0	0	0	0 - No	1 - Yes	0 - No	1 - Yes	No	Yes	No	No	No	No	Yes	No	No	No	Yes	Yes	Yes	2
628	18	0 - BOY	1 - YES	1 - YES	Biological mother	Biological father	7	CHAMPION 2	0	1	3 - READ WHOLE SENTENCE	1 - CANNOT READ AT ALL	3 - OTHER BACKWARD CASTE	1- HINDU	High school	Primary school	1 - Yes	2 - YES, child is here/coming back today	1 - Yes	Yes	No	No	1 - Yes	0 - No	0 - No	1 - Yes	1 - Yes	40	0	0	0	0 - No	1 - Yes	0 - No	1 - Yes	No	No	No	No	No	Yes	No	No	Yes	No	Yes	Yes	Yes	2
629	18	0 - BOY	1 - YES	1 - YES	Biological mother	Biological father	6	CHAMPION 2	0	1	3 - READ WHOLE SENTENCE	3 - READ WHOLE SENTENCE	3 - OTHER BACKWARD CASTE	1- HINDU	Middle school	Primary school	1 - Yes	2 - YES, child is here/coming back today	1 - Yes	No	No	No	1 - Yes	0 - No	0 - No	1 - Yes	1 - Yes	500	0	500	0	0 - No	1 - Yes	1 - Yes	1 - Yes	Yes	No	No	No	No	No	No	No	Yes	No	Yes	Yes	Yes	2
630	18	0 - BOY	1 - YES	1 - YES	Biological mother	Biological father	8	CHAMPION 2	0	1	3 - READ WHOLE SENTENCE		4 - FORWARD CASTE	1- HINDU	Higher secondary school	Higher secondary school	1 - Yes	2 - YES, child is here/coming back today	1 - Yes	No	No	No	0 - No	1 - Yes	0 - No	1 - Yes	1 - Yes	4000	8000	4800	700	1 - Yes	0 - No	1 - Yes	1 - Yes	No	No	No	No	No	Yes	No	No	No	No	Yes	Yes	Yes	2
631	18	1 - GIRL	1 - YES	1 - YES	Biological mother	Biological father	7	CHAMPION 2	0	1	1 - CANNOT READ AT ALL		3 - OTHER BACKWARD CASTE	1- HINDU	Primary school	Illiterate	1 - Yes	2 - YES, child is here/coming back today	1 - Yes	No	No	No	0 - No	0 - No	0 - No	NA	1 - Yes	100	0	400	0	0 - No	1 - Yes	0 - No	1 - Yes	No	No	No	No	No	Yes	No	No	No	Yes	Yes	Yes	Yes	2
632	18	0 - BOY	1 - YES	1 - YES	Biological mother	Biological father	6	CHAMPION 2	0	1	1 - CANNOT READ AT ALL		1 - SCHEDULE CASTE	1- HINDU	Illiterate	Middle school	1 - Yes	2 - YES, child is here/coming back today	1 - Yes	No	Yes	No	1 - Yes	1 - Yes	0 - No	1 - Yes	1 - Yes	200	0	0	18000	1 - Yes	0 - No	1 - Yes	1 - Yes	No	No	No	No	No	No	Yes	No	Yes	No	Yes	Yes	Yes	2
633	18	1 - GIRL	1 - YES	1 - YES	Biological mother	Biological father	6	CHAMPION 2	0	1	3 - READ WHOLE SENTENCE	1 - CANNOT READ AT ALL	3 - OTHER BACKWARD CASTE	1- HINDU	Middle school	Primary school	1 - Yes	2 - YES, child is here/coming back today	1 - Yes	No	No	No	0 - No	0 - No	0 - No	NA	1 - Yes	200	0	500	0	1 - Yes	0 - No	1 - Yes	1 - Yes	No	No	No	No	No	Yes	No	No	Yes	No	Yes	Yes	Yes	2
634	18	0 - BOY	1 - YES	1 - YES	Biological mother	Biological father	7	CHAMPION 2	0	1	3 - READ WHOLE SENTENCE		3 - OTHER BACKWARD CASTE	1- HINDU	Middle school	Middle school	1 - Yes	2 - YES, child is here/coming back today	1 - Yes	No	No	No	1 - Yes	0 - No	0 - No	1 - Yes	1 - Yes	200	0	0	0	1 - Yes	1 - Yes	1 - Yes	1 - Yes	No	No	No	No	No	Yes	No	No	Yes	Yes	Yes	Yes	Yes	2
635	18	0 - BOY	1 - YES	1 - YES	Biological mother	Biological father	6	CHAMPION 2	0	1	3 - READ WHOLE SENTENCE	3 - READ WHOLE SENTENCE	3 - OTHER BACKWARD CASTE	1- HINDU	Middle school	Graduate	1 - Yes	2 - YES, child is here/coming back today	1 - Yes	No	No	No	0 - No	0 - No	0 - No	NA	1 - Yes	500	0	0	0	1 - Yes	0 - No	0 - No	1 - Yes	No	No	No	No	No	Yes	No	Yes	Yes	No	Yes	Yes	Yes	2
636	18	1 - GIRL	1 - YES	1 - YES	Biological mother	Biological father	7	CHAMPION 2	0	1	1 - CANNOT READ AT ALL	1 - CANNOT READ AT ALL	3 - OTHER BACKWARD CASTE	1- HINDU	Primary school	Primary school	1 - Yes	2 - YES, child is here/coming back today	1 - Yes	No	No	No	0 - No	0 - No	0 - No	NA	1 - Yes	200	0	0	0	1 - Yes	0 - No	1 - Yes	1 - Yes	No	No	No	No	No	Yes	Yes	No	Yes	No	Yes	Yes	Yes	2
637	18	0 - BOY	1 - YES	1 - YES	Biological mother	Biological father	7	CHAMPION 2	0	1	1 - CANNOT READ AT ALL	1 - CANNOT READ AT ALL	3 - OTHER BACKWARD CASTE	1- HINDU	Illiterate	Illiterate	1 - Yes	2 - YES, child is here/coming back today	1 - Yes	No	No	No	0 - No	0 - No	0 - No	NA	1 - Yes	10	0	0	0	1 - Yes	0 - No	0 - No	0 - No	No	No	No	No	No	No	No	No	No	No	Yes	Yes	Yes	2
638	18	1 - GIRL	1 - YES	1 - YES	Biological mother	Biological father	7	CHAMPION 2	0	1	1 - CANNOT READ AT ALL		3 - OTHER BACKWARD CASTE	1- HINDU	Illiterate	Higher secondary school	1 - Yes	2 - YES, child is here/coming back today	1 - Yes	No	No	No	1 - Yes	0 - No	0 - No	1 - Yes	1 - Yes	200	0	0	0	1 - Yes	1 - Yes	0 - No	1 - Yes	No	No	No	No	No	No	Yes	No	No	Yes	Yes	Yes	Yes	3
639	18	0 - BOY	1 - YES	1 - YES	Biological mother	Biological father	7	CHAMPION 2	0	1	1 - CANNOT READ AT ALL		3 - OTHER BACKWARD CASTE	1- HINDU	Illiterate	Middle school	1 - Yes	2 - YES, child is here/coming back today	1 - Yes	No	No	No	0 - No	0 - No	0 - No	NA	1 - Yes	60	0	0	0	1 - Yes	1 - Yes	0 - No	1 - Yes	No	No	No	No	No	Yes	No	No	Yes	No	Yes	Yes	Yes	3
640	18	1 - GIRL	1 - YES	1 - YES	Biological mother	Biological father	7	CHAMPION 2	0	1	3 - READ WHOLE SENTENCE		2 - SCHEDULE TRIBE	1- HINDU	Primary school	Middle school	1 - Yes	2 - YES, child is here/coming back today	1 - Yes	No	No	No	1 - Yes	1 - Yes	0 - No	1 - Yes	1 - Yes	50	0	0	0	1 - Yes	0 - No	1 - Yes	1 - Yes	No	No	No	No	No	Yes	No	No	No	Yes	Yes	Yes	Yes	3
641	18	0 - BOY	1 - YES	1 - YES	Biological mother	Biological father	7	CHAMPION 2	0	1	1 - CANNOT READ AT ALL	3 - READ WHOLE SENTENCE	2 - SCHEDULE TRIBE	1- HINDU	Illiterate	Primary school	1 - Yes	2 - YES, child is here/coming back today	1 - Yes	No	No	No	0 - No	0 - No	0 - No	NA	1 - Yes	50	0	0	0	1 - Yes	0 - No	1 - Yes	1 - Yes	No	No	No	No	No	No	Yes	No	Yes	Yes	Yes	Yes	Yes	2
642	18	1 - GIRL	1 - YES	1 - YES	Biological mother	Biological father	7	CHAMPION 2	0	1	1 - CANNOT READ AT ALL		2 - SCHEDULE TRIBE	1- HINDU	Primary school	Middle school	1 - Yes	2 - YES, child is here/coming back today	1 - Yes	No	No	No	0 - No	0 - No	0 - No	NA	1 - Yes	20	0	0	0	1 - Yes	0 - No	0 - No	1 - Yes	No	No	No	No	No	No	Yes	No	Yes	Yes	Yes	Yes	Yes	1
643	18	0 - BOY	1 - YES	1 - YES	Biological mother	Biological father	7	CHAMPION 2	0	1	2 - READ ONLY PART OF IT	3 - READ WHOLE SENTENCE	3 - OTHER BACKWARD CASTE	1- HINDU	Middle school	Middle school	1 - Yes	2 - YES, child is here/coming back today	1 - Yes	No	No	No	1 - Yes	1 - Yes	0 - No	1 - Yes	1 - Yes	100	0	0	0	1 - Yes	1 - Yes	0 - No	1 - Yes	No	No	No	No	No	Yes	Yes	No	Yes	No	Yes	Yes	Yes	3
644	18	0 - BOY	1 - YES	1 - YES	Biological mother	Biological father	6	CHAMPION 2	0	1	3 - READ WHOLE SENTENCE	3 - READ WHOLE SENTENCE	1 - SCHEDULE CASTE	1- HINDU	High school	Higher secondary school	1 - Yes	2 - YES, child is here/coming back today	1 - Yes	No	No	No	0 - No	1 - Yes	0 - No	1 - Yes	1 - Yes	100	0	0	0	1 - Yes	0 - No	1 - Yes	1 - Yes	No	No	No	No	No	Yes	Yes	No	Yes	No	Yes	Yes	Yes	1
645	19	1 - GIRL	1 - YES	1 - YES	Biological mother	Biological father	6	CHAMPION 2	0	0	3 - READ WHOLE SENTENCE	3 - READ WHOLE SENTENCE	4 - FORWARD CASTE	1- HINDU	Middle school	Higher secondary school	1 - Yes	2 - YES, child is here/coming back today	1 - Yes	No	Yes	No	0 - No	1 - Yes	0 - No	1 - Yes	1 - Yes	0	6000	3600	0	1 - Yes	98 - Don't know	1 - Yes	0 - No	No	No	No	No	No	No	No	No	No	No	Yes	Yes	Yes	1
646	19	0 - BOY	1 - YES	1 - YES	Biological mother	Biological father	8	CHAMPION 2	0	0	3 - READ WHOLE SENTENCE	3 - READ WHOLE SENTENCE	4 - FORWARD CASTE	1- HINDU	Middle school	Middle school	1 - Yes	2 - YES, child is here/coming back today	1 - Yes	No	No	No	0 - No	0 - No	0 - No	NA	1 - Yes	2200	3600	3000	0	1 - Yes	0 - No	1 - Yes	0 - No	No	No	No	No	No	No	No	No	No	No	Yes	Yes	Yes	1
647	19	0 - BOY	1 - YES	1 - YES	Biological mother	Biological father	7	CHAMPION 2	0	0							1 - Yes	2 - YES, child is here/coming back today	1 - Yes	No	No	No	0 - No	0 - No	0 - No	NA	1 - Yes	30	0	2400	0	0 - No	1 - Yes	1 - Yes	0 - No	No	No	No	No	No	No	No	No	No	No	Yes	Yes	Yes	1
648	19	1 - GIRL	1 - YES	1 - YES	Biological mother	Biological father	7	CHAMPION 2	0	0	1 - CANNOT READ AT ALL		4 - FORWARD CASTE	1- HINDU	Middle school	High school	1 - Yes	2 - YES, child is here/coming back today	0 - No	No	No	No	0 - No	0 - No	0 - No	NA	0 - No	0	12000	0	0	0 - No	0 - No	0 - No	1 - Yes	Yes	No	No	No	No	No	No	No	No	No	Yes	Yes	Yes	2
649	19	1 - GIRL	1 - YES	1 - YES	Biological mother	Biological father	7	CHAMPION 2	0	0	1 - CANNOT READ AT ALL	1 - CANNOT READ AT ALL	2 - SCHEDULE TRIBE	1- HINDU	Illiterate	Primary school	1 - Yes	2 - YES, child is here/coming back today	1 - Yes	No	No	No	0 - No	0 - No	0 - No	NA	1 - Yes	300	0	600	0	1 - Yes	0 - No	0 - No	1 - Yes	No	No	No	No	No	No	No	No	Yes	Yes	Yes	Yes	Yes	2
650	19	1 - GIRL	1 - YES	1 - YES	Biological mother	Biological father	6	CHAMPION 2	0	0	2 - READ ONLY PART OF IT		1 - SCHEDULE CASTE	1- HINDU	Primary school	High school	1 - Yes	2 - YES, child is here/coming back today	1 - Yes	No	No	No	0 - No	0 - No	0 - No	NA	1 - Yes	200	0	0	0	1 - Yes	0 - No	1 - Yes	0 - No	No	No	No	No	No	No	No	No	No	No	Yes	Yes	Yes	Anganwadi
651	19	0 - BOY	1 - YES	1 - YES	Biological mother	Biological father	6	CHAMPION 2	0	0	3 - READ WHOLE SENTENCE		4 - FORWARD CASTE	1- HINDU	High school	Higher secondary school
652	19	0 - BOY	1 - YES	1 - YES	Biological mother	Biological father	7	CHAMPION 2	0	0	1 - CANNOT READ AT ALL		1 - SCHEDULE CASTE	1- HINDU	Illiterate	Illiterate	1 - Yes	2 - YES, child is here/coming back today	1 - Yes	No	Yes	No	0 - No	1 - Yes	0 - No	1 - Yes	1 - Yes	100	0	0	300	1 - Yes	0 - No	1 - Yes	0 - No	No	No	No	No	No	No	No	No	No	No	Yes	Yes	Yes	1
653	19	0 - BOY	1 - YES	1 - YES	Biological mother	Biological father	8	CHAMPION 2	0	0	3 - READ WHOLE SENTENCE	3 - READ WHOLE SENTENCE	1 - SCHEDULE CASTE	1- HINDU	High school	High school	1 - Yes	2 - YES, child is here/coming back today	1 - Yes	No	No	No	0 - No	0 - No	0 - No	NA	1 - Yes	50	0	0	0	1 - Yes	0 - No	0 - No	1 - Yes	No	No	No	No	No	No	Yes	No	Yes	No	Yes	Yes	Yes	2
654	19	1 - GIRL	1 - YES	1 - YES	Biological mother	Biological father	6	CHAMPION 2	0	0	1 - CANNOT READ AT ALL		1 - SCHEDULE CASTE	1- HINDU	Middle school	Middle school	1 - Yes	2 - YES, child is here/coming back today	1 - Yes	No	No	No	0 - No	0 - No	0 - No	NA	1 - Yes	0	0	0	800	98 - Don't know	98 - Don't know	1 - Yes	1 - Yes	Yes	No	No	No	No	No	No	No	No	Yes	Yes	Yes	Yes	2
655	19	0 - BOY	1 - YES	1 - YES	Biological mother	Biological father	6	CHAMPION 2	0	0	2 - READ ONLY PART OF IT		1 - SCHEDULE CASTE	1- HINDU	High school	High school	1 - Yes	2 - YES, child is here/coming back today	1 - Yes	No	No	No	0 - No	0 - No	0 - No	NA	1 - Yes	600	0	0	0	1 - Yes	0 - No	1 - Yes	1 - Yes	Yes	No	No	No	No	Yes	No	No	No	No	Yes	Yes	Yes	1
656	19	1 - GIRL	1 - YES	1 - YES	Other	Other	6	CHAMPION 2	0	0	1 - CANNOT READ AT ALL	3 - READ WHOLE SENTENCE	1 - SCHEDULE CASTE	1- HINDU	Illiterate	High school	1 - Yes	2 - YES, child is here/coming back today	1 - Yes	No	No	No	0 - No	0 - No	0 - No	NA	1 - Yes	2200	5000	0	0	0 - No	0 - No	0 - No	1 - Yes	Yes	No	No	No	No	No	No	No	No	Yes	No	Yes	Yes	2
657	19	0 - BOY	1 - YES	1 - YES	Biological mother	Biological father	6	CHAMPION 2	0	0	3 - READ WHOLE SENTENCE	3 - READ WHOLE SENTENCE	1 - SCHEDULE CASTE	1- HINDU	High school	High school	1 - Yes	2 - YES, child is here/coming back today	1 - Yes	No	No	No	0 - No	0 - No	0 - No	NA	1 - Yes	1500	0	0	0	0 - No	0 - No	1 - Yes	0 - No	No	No	No	No	No	No	No	No	No	No	Yes	Yes	Yes	1
658	19	1 - GIRL	1 - YES	1 - YES	Biological mother	Biological father	6	CHAMPION 2	0	0	3 - READ WHOLE SENTENCE	3 - READ WHOLE SENTENCE	4 - FORWARD CASTE	1- HINDU	Graduate	Graduate	1 - Yes	2 - YES, child is here/coming back today	1 - Yes	No	No	No	0 - No	0 - No	0 - No	NA	1 - Yes	2000	2500	0	0	0 - No	0 - No	1 - Yes	0 - No	No	No	No	No	No	No	No	No	No	No	Yes	Yes	Yes	Pre-primary/LKG/UKG
659	19	1 - GIRL	1 - YES	1 - YES	Biological mother	Biological father	7	CHAMPION 2	0	0	3 - READ WHOLE SENTENCE	3 - READ WHOLE SENTENCE	4 - FORWARD CASTE	1- HINDU	High school	High school	1 - Yes	2 - YES, child is here/coming back today	1 - Yes	No	No	No	0 - No	0 - No	0 - No	NA	1 - Yes	0	0	1800	600	1 - Yes	0 - No	0 - No	0 - No	No	No	No	No	No	No	No	No	No	No	Yes	Yes	Yes	1
660	19	0 - BOY	1 - YES	1 - YES	Biological mother	Biological father	7	CHAMPION 2	0	0			4 - FORWARD CASTE	1- HINDU	Primary school	Higher secondary school
661	19	1 - GIRL	1 - YES	1 - YES	Biological mother	Biological father	6	CHAMPION 2	0	0		3 - READ WHOLE SENTENCE	4 - FORWARD CASTE	1- HINDU	Graduate	Graduate	1 - Yes	2 - YES, child is here/coming back today	1 - Yes	No	No	No	0 - No	1 - Yes	0 - No	1 - Yes	1 - Yes	6500	11000	3000	450	1 - Yes	1 - Yes	1 - Yes	1 - Yes	No	No	No	No	No	No	Yes	No	No	No	Yes	Yes	Yes	3
662	19	1 - GIRL	1 - YES	1 - YES	Biological mother	Biological father	6	CHAMPION 2	0	0	3 - READ WHOLE SENTENCE	3 - READ WHOLE SENTENCE	4 - FORWARD CASTE	1- HINDU	High school	Higher secondary school	1 - Yes	2 - YES, child is here/coming back today	1 - Yes	No	No	No	0 - No	0 - No	0 - No	NA	1 - Yes	3000	9000	900	0	1 - Yes	0 - No	1 - Yes	0 - No	No	No	No	No	No	No	No	No	No	No	Yes	Yes	Yes	1
663	20	0 - BOY	1 - YES	1 - YES	Biological mother	Biological father	7	CHAMPION 2	1	0		1 - CANNOT READ AT ALL	1 - SCHEDULE CASTE	1- HINDU	Primary school	Primary school
664	20	1 - GIRL	1 - YES	1 - YES	Biological mother	Biological father	9	CHAMPION 2	1	0		1 - CANNOT READ AT ALL	1 - SCHEDULE CASTE	1- HINDU	Primary school	Primary school
665	20	1 - GIRL	1 - YES	1 - YES	Biological mother	Biological father	7	CHAMPION 2	1	0	3 - READ WHOLE SENTENCE		3 - OTHER BACKWARD CASTE	1- HINDU	Middle school	High school	1 - Yes	2 - YES, child is here/coming back today	1 - Yes	No	No	No	0 - No	0 - No	0 - No	NA	1 - Yes	100	4000	0	0	1 - Yes	0 - No	0 - No	1 - Yes	Yes	No	No	No	No	No	No	No	Yes	No	Yes	Yes	Yes	2
666	20	0 - BOY	1 - YES	1 - YES	Biological mother	Biological father	6	CHAMPION 2	1	0	1 - CANNOT READ AT ALL		2 - SCHEDULE TRIBE	1- HINDU	Primary school	High school
667	20	1 - GIRL	1 - YES	1 - YES	Biological mother	Biological father	9	CHAMPION 2	1	0	1 - CANNOT READ AT ALL	1 - CANNOT READ AT ALL	1 - SCHEDULE CASTE	1- HINDU	Illiterate	Primary school	1 - Yes	2 - YES, child is here/coming back today	0 - No	No	No	No	0 - No	0 - No	0 - No	NA	0 - No	0	0	0	0	0 - No	0 - No	0 - No	0 - No	No	No	No	No	No	No	No	No	No	No	No	Yes	No	Anganwadi
668	20	0 - BOY	1 - YES	1 - YES	Biological mother	Biological father	7	CHAMPION 2	1	0	1 - CANNOT READ AT ALL	2 - READ ONLY PART OF IT	1 - SCHEDULE CASTE	1- HINDU	Illiterate	Primary school	1 - Yes	2 - YES, child is here/coming back today	1 - Yes	No	No	No	0 - No	0 - No	0 - No	NA	1 - Yes	200	0	0	0	0 - No	1 - Yes	1 - Yes	0 - No	No	No	No	No	No	No	No	No	No	No	Yes	Yes	Yes	2
669	20	1 - GIRL	1 - YES	1 - YES	Biological mother	Biological father	6	CHAMPION 2	1	0	3 - READ WHOLE SENTENCE	3 - READ WHOLE SENTENCE	1 - SCHEDULE CASTE	1- HINDU	Higher secondary school	Higher secondary school	1 - Yes	2 - YES, child is here/coming back today	1 - Yes	No	No	No	0 - No	0 - No	0 - No	NA	1 - Yes	200	0	600	0	1 - Yes	0 - No	0 - No	0 - No	No	No	No	No	No	No	No	No	No	No	Yes	Yes	Yes	1
670	20	0 - BOY	1 - YES	1 - YES	Biological mother	Biological father	7	CHAMPION 2	1	0	1 - CANNOT READ AT ALL	3 - READ WHOLE SENTENCE	2 - SCHEDULE TRIBE	1- HINDU	Illiterate	High school	1 - Yes	2 - YES, child is here/coming back today	1 - Yes	No	No	No	0 - No	0 - No	0 - No	NA	1 - Yes	200	0	400	0	0 - No	1 - Yes	0 - No	0 - No	No	No	No	No	No	No	No	No	No	No	Yes	Yes	Yes	2
671	20	0 - BOY	1 - YES	1 - YES	Biological mother	Biological father	7	CHAMPION 2	1	0	2 - READ ONLY PART OF IT	2 - READ ONLY PART OF IT	2 - SCHEDULE TRIBE	1- HINDU	High school	High school	1 - Yes	2 - YES, child is here/coming back today	1 - Yes	No	No	No	0 - No	0 - No	0 - No	NA	1 - Yes	100	0	0	0	1 - Yes	0 - No	1 - Yes	0 - No	No	No	No	No	No	No	No	No	No	No	Yes	Yes	Yes	2
672	20	0 - BOY	1 - YES	1 - YES	Biological mother	Biological father	6	CHAMPION 2	1	0	1 - CANNOT READ AT ALL		3 - OTHER BACKWARD CASTE	1- HINDU	Illiterate	Higher secondary school	1 - Yes	2 - YES, child is here/coming back today	1 - Yes	No	No	No	0 - No	0 - No	0 - No	NA	1 - Yes	0	5000	1800	0	1 - Yes	1 - Yes	98 - Don't know	0 - No	No	No	No	No	No	No	No	No	No	No	Yes	Yes	Yes	2
673	20	1 - GIRL	1 - YES	1 - YES	Biological mother	Biological father	7	CHAMPION 2	1	0	3 - READ WHOLE SENTENCE		3 - OTHER BACKWARD CASTE	1- HINDU	Higher secondary school	Higher secondary school	1 - Yes	2 - YES, child is here/coming back today	1 - Yes	No	No	No	0 - No	1 - Yes	0 - No	1 - Yes	1 - Yes	400	0	0	0	0 - No	1 - Yes	0 - No	0 - No	No	No	No	No	No	No	No	No	No	No	Yes	Yes	Yes	2
674	20	1 - GIRL	1 - YES	1 - YES	Biological mother	Biological father	7	CHAMPION 2	1	0	3 - READ WHOLE SENTENCE		3 - OTHER BACKWARD CASTE	1- HINDU	High school	Graduate	1 - Yes	2 - YES, child is here/coming back today	1 - Yes	No	No	No	0 - No	0 - No	0 - No	NA	1 - Yes	0	0	0	0	0 - No	0 - No	1 - Yes	1 - Yes	No	No	No	No	No	No	Yes	No	No	No	Yes	Yes	Yes	2
675	20	0 - BOY	1 - YES	1 - YES	Biological mother	Biological father	7	CHAMPION 2	1	0	1 - CANNOT READ AT ALL		1 - SCHEDULE CASTE	1- HINDU	Primary school	Middle school	1 - Yes	2 - YES, child is here/coming back today	1 - Yes	No	No	No	0 - No	0 - No	0 - No	NA	1 - Yes	400	0	0	0	0 - No	0 - No	0 - No	1 - Yes	No	No	No	No	No	Yes	No	No	No	No	Yes	Yes	Yes	2
676	20	1 - GIRL	1 - YES	1 - YES	Biological mother	Biological father	7	CHAMPION 2	1	0	3 - READ WHOLE SENTENCE		1 - SCHEDULE CASTE	1- HINDU	Middle school	Middle school	1 - Yes	2 - YES, child is here/coming back today	1 - Yes	No	No	No	0 - No	0 - No	0 - No	NA	1 - Yes	500	0	0	0	0 - No	0 - No	1 - Yes	1 - Yes	No	No	No	No	No	No	No	No	Yes	No	Yes	Yes	Yes	1
677	20	1 - GIRL	1 - YES	1 - YES	Biological mother	Biological father	6	CHAMPION 2	1	0	3 - READ WHOLE SENTENCE		1 - SCHEDULE CASTE	1- HINDU	Primary school	Postgraduate	1 - Yes	2 - YES, child is here/coming back today	1 - Yes	No	No	No	0 - No	0 - No	0 - No	NA	1 - Yes	3000	0	0	0	1 - Yes	0 - No	0 - No	0 - No	No	No	No	No	No	No	No	No	No	No	Yes	Yes	Yes	2
678	20	1 - GIRL	1 - YES	1 - YES	Biological mother	Biological father	7	CHAMPION 2	1	0	1 - CANNOT READ AT ALL	3 - READ WHOLE SENTENCE	1 - SCHEDULE CASTE	1- HINDU	Primary school	High school	1 - Yes	2 - YES, child is here/coming back today	1 - Yes	No	No	No	0 - No	0 - No	0 - No	NA	1 - Yes	100	0	0	0	1 - Yes	0 - No	0 - No	0 - No	No	No	No	No	No	No	No	No	No	No	Yes	Yes	Yes	2
679	20	0 - BOY	1 - YES	1 - YES	Biological mother	Biological father	7	CHAMPION 2	1	0	1 - CANNOT READ AT ALL		1 - SCHEDULE CASTE	1- HINDU	Illiterate	Middle school	1 - Yes	2 - YES, child is here/coming back today	1 - Yes	No	Yes	No	0 - No	1 - Yes	0 - No	1 - Yes	1 - Yes	400	0	0	0	1 - Yes	0 - No	0 - No	1 - Yes	No	No	No	No	No	Yes	No	No	No	No	Yes	Yes	Yes	2
680	20	0 - BOY	1 - YES	1 - YES	Biological mother	Biological father	7	CHAMPION 2	1	0	2 - READ ONLY PART OF IT		1 - SCHEDULE CASTE	1- HINDU	Middle school	High school	1 - Yes	2 - YES, child is here/coming back today	1 - Yes	No	No	No	0 - No	0 - No	0 - No	NA	1 - Yes	3000	0	1200	0	1 - Yes	1 - Yes	1 - Yes	1 - Yes	No	No	No	No	No	No	No	No	Yes	No	Yes	Yes	Yes	2
681	20	0 - BOY	1 - YES	1 - YES	Biological mother	Biological father	8	CHAMPION 2	1	0	3 - READ WHOLE SENTENCE		3 - OTHER BACKWARD CASTE	1- HINDU	Middle school	Middle school	1 - Yes	2 - YES, child is here/coming back today	1 - Yes	No	No	No	0 - No	0 - No	0 - No	NA	1 - Yes	200	0	2800	0	1 - Yes	0 - No	1 - Yes	0 - No	No	No	No	No	No	No	No	No	No	No	Yes	Yes	Yes	2
682	20	1 - GIRL	1 - YES	1 - YES	Biological mother	Biological father	7	CHAMPION 2	1	0	1 - CANNOT READ AT ALL		3 - OTHER BACKWARD CASTE	1- HINDU	Illiterate	Primary school
683	20	0 - BOY	1 - YES	1 - YES	Biological mother	Biological father	8	CHAMPION 2	1	0	3 - READ WHOLE SENTENCE		3 - OTHER BACKWARD CASTE	1- HINDU	Graduate	Higher secondary school	1 - Yes	2 - YES, child is here/coming back today	1 - Yes	No	Yes	No	0 - No	1 - Yes	0 - No	1 - Yes	1 - Yes	5000	0	0	0	0 - No	0 - No	0 - No	0 - No	No	No	No	No	No	No	No	No	No	No	Yes	Yes	Yes	2
684	20	0 - BOY	1 - YES	1 - YES	Biological mother	Biological father	6	CHAMPION 2	1	0	3 - READ WHOLE SENTENCE	3 - READ WHOLE SENTENCE	3 - OTHER BACKWARD CASTE	1- HINDU	High school	Graduate	1 - Yes	2 - YES, child is here/coming back today	1 - Yes	No	Yes	No	0 - No	1 - Yes	0 - No	1 - Yes	1 - Yes	6000	23000	0	0	1 - Yes	1 - Yes	1 - Yes	0 - No	No	No	No	No	No	No	No	No	No	No	Yes	Yes	Yes	2
685	20	1 - GIRL	1 - YES	1 - YES	Biological mother	Biological father	6	CHAMPION 2	1	0	1 - CANNOT READ AT ALL		3 - OTHER BACKWARD CASTE	1- HINDU	Primary school	Illiterate	1 - Yes	2 - YES, child is here/coming back today	1 - Yes	No	No	No	0 - No	0 - No	0 - No	NA	1 - Yes	300	0	500	0	1 - Yes	0 - No	0 - No	0 - No	No	No	No	No	No	No	No	No	No	No	Yes	Yes	Yes	Pre-primary/LKG/UKG
686	20	0 - BOY	1 - YES	1 - YES	Biological mother	Biological father	7	CHAMPION 2	1	0	3 - READ WHOLE SENTENCE		4 - FORWARD CASTE	1- HINDU	Middle school	High school	1 - Yes	2 - YES, child is here/coming back today	1 - Yes	No	Yes	No	0 - No	1 - Yes	0 - No	1 - Yes	1 - Yes	6000	0	2500	2000	1 - Yes	0 - No	1 - Yes	1 - Yes	No	No	No	No	No	Yes	No	No	No	No	Yes	Yes	Yes	2
687	20	0 - BOY	1 - YES	1 - YES	Biological mother	Biological father	6	CHAMPION 2	1	0	2 - READ ONLY PART OF IT		3 - OTHER BACKWARD CASTE	1- HINDU	Primary school	High school
688	20	0 - BOY	1 - YES	1 - YES	Biological mother	Biological father	7	CHAMPION 2	1	0	1 - CANNOT READ AT ALL		4 - FORWARD CASTE	1- HINDU	Primary school	Higher secondary school	1 - Yes	2 - YES, child is here/coming back today	1 - Yes	No	No	No	0 - No	0 - No	0 - No	NA	1 - Yes	200	0	0	0	0 - No	0 - No	0 - No	0 - No	No	No	No	No	No	No	No	No	No	No	Yes	Yes	Yes	2
689	20	1 - GIRL	1 - YES	1 - YES	Biological mother	Biological father	7	CHAMPION 2	1	0	1 - CANNOT READ AT ALL		3 - OTHER BACKWARD CASTE	1- HINDU	Primary school	Middle school	1 - Yes	2 - YES, child is here/coming back today	1 - Yes	No	No	No	0 - No	0 - No	0 - No	NA	1 - Yes	500	0	5000	0	1 - Yes	0 - No	1 - Yes	0 - No	No	No	No	No	No	No	No	No	No	No	Yes	Yes	Yes	2
690	20	0 - BOY	1 - YES	1 - YES	Biological mother	Biological father	6	CHAMPION 2	1	0	1 - CANNOT READ AT ALL		2 - SCHEDULE TRIBE	1- HINDU	Primary school	Middle school	1 - Yes	2 - YES, child is here/coming back today	1 - Yes	No	No	No	0 - No	0 - No	0 - No	NA	1 - Yes	200	0	0	0	0 - No	0 - No	1 - Yes	0 - No	No	No	No	No	No	No	No	No	No	No	Yes	Yes	Yes	1
691	20	1 - GIRL	1 - YES	1 - YES	Biological mother	Biological father	7	CHAMPION 2	1	0	3 - READ WHOLE SENTENCE	3 - READ WHOLE SENTENCE	4 - FORWARD CASTE	1- HINDU	Higher secondary school	Graduate	1 - Yes	2 - YES, child is here/coming back today	1 - Yes	No	Yes	No	0 - No	1 - Yes	0 - No	1 - Yes	1 - Yes	400	23000	0	0	0 - No	1 - Yes	0 - No	0 - No	No	No	No	No	No	No	No	No	No	No	Yes	Yes	Yes	1
692	20	0 - BOY	1 - YES	1 - YES	Biological mother	Biological father	7	CHAMPION 2	1	0	3 - READ WHOLE SENTENCE		3 - OTHER BACKWARD CASTE	1- HINDU	Middle school	High school	1 - Yes	2 - YES, child is here/coming back today	1 - Yes	No	No	No	0 - No	0 - No	0 - No	NA	1 - Yes	350	5000	1500	0	1 - Yes	0 - No	1 - Yes	0 - No	No	No	No	No	No	No	No	No	No	No	Yes	Yes	Yes	2
693	20	1 - GIRL	1 - YES	1 - YES	Biological mother	Biological father	6	CHAMPION 2	1	0	3 - READ WHOLE SENTENCE	3 - READ WHOLE SENTENCE	3 - OTHER BACKWARD CASTE	1- HINDU	High school	Middle school
694	20	0 - BOY	1 - YES	1 - YES	Biological mother	Biological father	6	CHAMPION 2	1	0	2 - READ ONLY PART OF IT		1 - SCHEDULE CASTE	1- HINDU	Middle school	High school	1 - Yes	2 - YES, child is here/coming back today	1 - Yes	No	No	No	0 - No	1 - Yes	0 - No	1 - Yes	1 - Yes	1000	0	1600	3000	1 - Yes	0 - No	1 - Yes	0 - No	No	No	No	No	No	No	No	No	No	No	Yes	Yes	Yes	Anganwadi
695	20	1 - GIRL	1 - YES	1 - YES	Biological mother	Biological father	7	CHAMPION 2	1	0	3 - READ WHOLE SENTENCE		2 - SCHEDULE TRIBE	1- HINDU	High school	Middle school	1 - Yes	2 - YES, child is here/coming back today	1 - Yes	No	No	No	1 - Yes	0 - No	0 - No	1 - Yes	1 - Yes	600	3000	0	0	0 - No	0 - No	1 - Yes	0 - No	No	No	No	No	No	No	No	No	No	No	Yes	Yes	Yes	2
696	21	1 - GIRL	1 - YES	1 - YES	Biological mother	Biological father	7	STRIPES 2	1	0	2 - READ ONLY PART OF IT	3 - READ WHOLE SENTENCE	3 - OTHER BACKWARD CASTE	1- HINDU	Middle school	High school	1 - Yes	2 - YES, child is here/coming back today	1 - Yes	No	No	No	0 - No	0 - No	0 - No	NA	1 - Yes	200	0	0	0	0 - No	0 - No	0 - No	1 - Yes	No	No	No	No	No	Yes	No	No	No	No	Yes	Yes	Yes	1
697	21	1 - GIRL	1 - YES	1 - YES	Biological mother	Biological father	8	STRIPES 2	1	0	1 - CANNOT READ AT ALL		1 - SCHEDULE CASTE	1- HINDU	Middle school	High school	1 - Yes	2 - YES, child is here/coming back today	1 - Yes	No	No	No	0 - No	0 - No	0 - No	NA	1 - Yes	400	0	0	0	0 - No	0 - No	0 - No	1 - Yes	No	No	No	No	No	Yes	No	No	No	No	Yes	Yes	Yes	2
698	21	1 - GIRL	1 - YES	1 - YES	Biological mother	Biological father	8	STRIPES 2	1	0	1 - CANNOT READ AT ALL		1 - SCHEDULE CASTE	1- HINDU	Middle school	Primary school	1 - Yes	2 - YES, child is here/coming back today	1 - Yes	No	No	No	0 - No	0 - No	0 - No	NA	1 - Yes	250	0	0	0	0 - No	0 - No	0 - No	1 - Yes	Yes	No	No	No	No	No	No	No	No	Yes	Yes	Yes	Yes	2
699	21	1 - GIRL	1 - YES	1 - YES	Biological mother	Biological father	8	STRIPES 2	1	0	1 - CANNOT READ AT ALL		1 - SCHEDULE CASTE	1- HINDU	Primary school	Illiterate	1 - Yes	2 - YES, child is here/coming back today	1 - Yes	No	No	No	0 - No	0 - No	0 - No	NA	1 - Yes	200	0	0	0	0 - No	0 - No	0 - No	0 - No	No	No	No	No	No	No	No	No	No	No	Yes	Yes	No	Anganwadi
700	21	1 - GIRL	1 - YES	1 - YES	Biological mother	Biological father	7	STRIPES 2	1	0	3 - READ WHOLE SENTENCE		1 - SCHEDULE CASTE	1- HINDU	Middle school	High school	1 - Yes	2 - YES, child is here/coming back today	1 - Yes	No	No	No	0 - No	0 - No	0 - No	NA	1 - Yes	300	0	0	0	0 - No	0 - No	0 - No	1 - Yes	No	No	No	No	No	Yes	No	No	No	No	Yes	Yes	Yes	2
701	21	0 - BOY	1 - YES	1 - YES	Biological mother	Biological father	7	STRIPES 2	1	0	1 - CANNOT READ AT ALL	3 - READ WHOLE SENTENCE	2 - SCHEDULE TRIBE	1- HINDU	Primary school	Middle school	1 - Yes	2 - YES, child is here/coming back today	1 - Yes	No	No	No	0 - No	0 - No	0 - No	NA	1 - Yes	100	0	0	0	1 - Yes	0 - No	1 - Yes	0 - No	No	No	No	No	No	No	No	No	No	No	Yes	Yes	Yes	3
702	21	1 - GIRL	1 - YES	1 - YES	Biological mother	Biological father	6	STRIPES 2	1	0	1 - CANNOT READ AT ALL		2 - SCHEDULE TRIBE	1- HINDU	Illiterate	Primary school	1 - Yes	2 - YES, child is here/coming back today	1 - Yes	No	No	No	0 - No	0 - No	0 - No	NA	1 - Yes	50	0	0	0	1 - Yes	1 - Yes	1 - Yes	0 - No	No	No	No	No	No	No	No	No	No	No	Yes	Yes	Yes	2
703	21	1 - GIRL	1 - YES	1 - YES	Biological mother	Biological father	6	STRIPES 2	1	0	1 - CANNOT READ AT ALL	3 - READ WHOLE SENTENCE	1 - SCHEDULE CASTE	1- HINDU	Primary school	High school	1 - Yes	2 - YES, child is here/coming back today	1 - Yes	Yes	No	No	0 - No	1 - Yes	0 - No	1 - Yes	1 - Yes	300	0	0	0	1 - Yes	1 - Yes	0 - No	1 - Yes	No	No	No	No	No	Yes	No	No	No	No	Yes	Yes	Yes	2
704	21	0 - BOY	1 - YES	1 - YES	Biological mother	Biological father	7	STRIPES 2	1	0	3 - READ WHOLE SENTENCE		3 - OTHER BACKWARD CASTE	1- HINDU	High school	Middle school	1 - Yes	2 - YES, child is here/coming back today	1 - Yes	Yes	No	No	0 - No	1 - Yes	0 - No	1 - Yes	1 - Yes	1500	7200	750	0	1 - Yes	0 - No	0 - No	1 - Yes	No	No	No	No	No	Yes	No	No	No	No	Yes	Yes	Yes	2
705	21	0 - BOY	1 - YES	1 - YES	Biological mother	Biological father	7	STRIPES 2	1	0	2 - READ ONLY PART OF IT		3 - OTHER BACKWARD CASTE	1- HINDU	Middle school	High school	1 - Yes	2 - YES, child is here/coming back today	1 - Yes	No	No	No	0 - No	0 - No	0 - No	NA	1 - Yes	400	0	2500	0	1 - Yes	0 - No	0 - No	1 - Yes	Yes	No	No	No	No	No	No	No	No	No	Yes	Yes	Yes	3
706	21	1 - GIRL	1 - YES	0 - NO	Biological mother	Grandfather	6	STRIPES 2	1	0	1 - CANNOT READ AT ALL		3 - OTHER BACKWARD CASTE	1- HINDU	Primary school		1 - Yes	2 - YES, child is here/coming back today	1 - Yes	No	No	No	0 - No	0 - No	0 - No	NA	1 - Yes	300	0	1200	0	1 - Yes	0 - No	1 - Yes	0 - No	No	No	No	No	No	No	No	No	No	No	Yes	Yes	Yes	2
707	21	0 - BOY	1 - YES	1 - YES	Biological mother	Biological father	9	STRIPES 2	1	0	3 - READ WHOLE SENTENCE		1 - SCHEDULE CASTE	1- HINDU	High school	Higher secondary school	1 - Yes	2 - YES, child is here/coming back today	1 - Yes	No	No	No	0 - No	1 - Yes	0 - No	1 - Yes	1 - Yes	450	2500	0	0	1 - Yes	0 - No	0 - No	1 - Yes	No	No	No	No	No	No	Yes	No	Yes	No	Yes	Yes	Yes	3
708	21	1 - GIRL	1 - YES	1 - YES	Biological mother	Biological father	8	STRIPES 2	1	0	2 - READ ONLY PART OF IT		1 - SCHEDULE CASTE	1- HINDU	Middle school	Primary school	1 - Yes	2 - YES, child is here/coming back today	1 - Yes	No	No	No	0 - No	0 - No	0 - No	NA	1 - Yes	0	0	0	0	0 - No	1 - Yes	0 - No	0 - No	No	No	No	No	No	No	No	No	No	No	Yes	Yes	Yes	2
709	21	1 - GIRL	1 - YES	1 - YES	Biological mother	Biological father	7	STRIPES 2	1	0	2 - READ ONLY PART OF IT		1 - SCHEDULE CASTE	1- HINDU	Primary school	Middle school	1 - Yes	2 - YES, child is here/coming back today	1 - Yes	No	No	No	0 - No	0 - No	0 - No	NA	1 - Yes	1000	0	1800	0	1 - Yes	0 - No	1 - Yes	0 - No	No	No	No	No	No	No	No	No	No	No	Yes	Yes	Yes	2
710	21	1 - GIRL	1 - YES	1 - YES	Biological mother	Biological father	7	STRIPES 2	1	0	1 - CANNOT READ AT ALL		1 - SCHEDULE CASTE	1- HINDU	Illiterate	High school
711	21	1 - GIRL	1 - YES	1 - YES	Biological mother	Biological father	7	STRIPES 2	1	0	1 - CANNOT READ AT ALL	3 - READ WHOLE SENTENCE	3 - OTHER BACKWARD CASTE	1- HINDU	Illiterate	High school	1 - Yes	2 - YES, child is here/coming back today	1 - Yes	No	No	No	0 - No	0 - No	0 - No	NA	1 - Yes	150	0	0	200	1 - Yes	0 - No	1 - Yes	0 - No	No	No	No	No	No	No	No	No	No	No	Yes	Yes	Yes	2
712	21	1 - GIRL	1 - YES	1 - YES	Biological mother	Biological father	7	STRIPES 2	1	0	3 - READ WHOLE SENTENCE		4 - FORWARD CASTE	1- HINDU	High school	Higher secondary school	1 - Yes	2 - YES, child is here/coming back today	0 - No	No	No	No	0 - No	0 - No	0 - No	NA	0 - No	0	0	0	0	0 - No	0 - No	0 - No	0 - No	No	No	No	No	No	No	No	No	No	No	Yes	Yes	Yes	Anganwadi
713	21	0 - BOY	1 - YES	1 - YES	Biological mother	Biological father	7	STRIPES 2	1	0	3 - READ WHOLE SENTENCE		3 - OTHER BACKWARD CASTE	1- HINDU	Higher secondary school	Middle school	1 - Yes	2 - YES, child is here/coming back today	1 - Yes	No	No	No	0 - No	0 - No	0 - No	NA	1 - Yes	500	0	0	0	1 - Yes	1 - Yes	1 - Yes	0 - No	No	No	No	No	No	No	No	No	No	No	Yes	Yes	Yes	2
714	21	1 - GIRL	1 - YES	1 - YES	Biological mother	Biological father	7	STRIPES 2	1	0	3 - READ WHOLE SENTENCE	3 - READ WHOLE SENTENCE	3 - OTHER BACKWARD CASTE	1- HINDU	Middle school	Middle school	1 - Yes	2 - YES, child is here/coming back today	1 - Yes	No	No	No	0 - No	0 - No	0 - No	NA	1 - Yes	250	0	0	500	0 - No	0 - No	1 - Yes	1 - Yes	No	No	No	No	No	Yes	No	No	Yes	No	Yes	Yes	Yes	1
715	21	1 - GIRL	1 - YES	1 - YES	Biological mother	Biological father	7	STRIPES 2	1	0	1 - CANNOT READ AT ALL		3 - OTHER BACKWARD CASTE	1- HINDU	High school	Higher secondary school	1 - Yes	2 - YES, child is here/coming back today	0 - No	No	No	No	0 - No	0 - No	0 - No	NA	1 - Yes	30	0	0	0	0 - No	0 - No	1 - Yes	0 - No	No	No	No	No	No	No	No	No	No	No	Yes	Yes	Yes	2
716	21	1 - GIRL	1 - YES	1 - YES	Biological mother	Biological father	7	STRIPES 2	1	0	3 - READ WHOLE SENTENCE	1 - CANNOT READ AT ALL	2 - SCHEDULE TRIBE	1- HINDU	Middle school	Primary school	1 - Yes	2 - YES, child is here/coming back today	1 - Yes	No	No	No	0 - No	0 - No	0 - No	NA	1 - Yes	350	0	0	0	1 - Yes	0 - No	1 - Yes	0 - No	No	No	No	No	No	No	No	No	No	No	Yes	Yes	Yes	2
717	21	1 - GIRL	1 - YES	1 - YES	Biological mother	Biological father	8	STRIPES 2	1	0	1 - CANNOT READ AT ALL	2 - READ ONLY PART OF IT	2 - SCHEDULE TRIBE	1- HINDU	Illiterate	Primary school	1 - Yes	2 - YES, child is here/coming back today	1 - Yes	No	No	No	0 - No	0 - No	0 - No	NA	1 - Yes	400	0	0	300	1 - Yes	0 - No	1 - Yes	0 - No	No	No	No	No	No	No	No	No	No	No	Yes	Yes	Yes	2
718	21	1 - GIRL	1 - YES	1 - YES	Biological mother	Biological father	8	STRIPES 2	1	0	1 - CANNOT READ AT ALL	2 - READ ONLY PART OF IT	2 - SCHEDULE TRIBE	1- HINDU	Illiterate	Primary school	1 - Yes	2 - YES, child is here/coming back today	1 - Yes	Yes	No	No	0 - No	1 - Yes	0 - No	1 - Yes	1 - Yes	350	0	0	150	1 - Yes	0 - No	0 - No	0 - No	No	No	No	No	No	No	No	No	No	No	Yes	Yes	Yes	2
719	21	1 - GIRL	1 - YES	0 - NO	Biological mother	No male caregier	7	STRIPES 2	1	0	1 - CANNOT READ AT ALL		2 - SCHEDULE TRIBE	1- HINDU	Illiterate	Middle school	1 - Yes	2 - YES, child is here/coming back today	1 - Yes	No	No	No	0 - No	0 - No	0 - No	NA	1 - Yes	300	0	0	100	0 - No	0 - No	1 - Yes	1 - Yes	Yes	No	No	No	No	No	No	Yes	Yes	No	Yes	Yes	Yes	2
720	21	1 - GIRL	1 - YES	1 - YES	Biological mother	Biological father	6	STRIPES 2	1	0		1 - CANNOT READ AT ALL	2 - SCHEDULE TRIBE	1- HINDU	Primary school	Illiterate	1 - Yes	2 - YES, child is here/coming back today	1 - Yes	No	No	No	0 - No	0 - No	0 - No	NA	1 - Yes	300	0	0	0	0 - No	0 - No	0 - No	1 - Yes	No	No	No	No	No	Yes	No	No	Yes	No	Yes	Yes	Yes	1
721	21	1 - GIRL	1 - YES	1 - YES	Biological mother	Biological father	8	STRIPES 2	1	0		1 - CANNOT READ AT ALL	2 - SCHEDULE TRIBE	1- HINDU	Primary school	Illiterate	1 - Yes	2 - YES, child is here/coming back today	1 - Yes	No	No	No	0 - No	0 - No	0 - No	NA	1 - Yes	400	0	0	0	0 - No	0 - No	0 - No	1 - Yes	No	No	No	No	No	Yes	No	No	Yes	No	Yes	Yes	Yes	2
722	21	0 - BOY	1 - YES	1 - YES	Biological mother	Biological father	7	STRIPES 2	1	0	3 - READ WHOLE SENTENCE		4 - FORWARD CASTE	1- HINDU	Higher secondary school	Higher secondary school	1 - Yes	2 - YES, child is here/coming back today	1 - Yes	No	No	No	0 - No	0 - No	0 - No	NA	1 - Yes	1000	10000	0	0	0 - No	0 - No	0 - No	1 - Yes	No	No	No	No	No	Yes	No	No	No	No	Yes	Yes	Yes	1
723	21	1 - GIRL	1 - YES	1 - YES	Biological mother	Biological father	7	STRIPES 2	1	0							1 - Yes	2 - YES, child is here/coming back today	1 - Yes	Yes	No	No	1 - Yes	0 - No	0 - No	1 - Yes	1 - Yes	1700	0	0	0	0 - No	1 - Yes	0 - No	0 - No	No	No	No	No	No	No	No	No	No	No	Yes	Yes	Yes	2
724	21	0 - BOY	1 - YES	1 - YES	Biological mother	Biological father	7	STRIPES 2	1	0	1 - CANNOT READ AT ALL	2 - READ ONLY PART OF IT	3 - OTHER BACKWARD CASTE	1- HINDU	Illiterate	Middle school	1 - Yes	2 - YES, child is here/coming back today	1 - Yes	No	Yes	No	0 - No	1 - Yes	0 - No	1 - Yes	1 - Yes	1000	0	3000	0	0 - No	1 - Yes	0 - No	0 - No	No	No	No	No	No	No	No	No	No	No	Yes	Yes	Yes	1
725	21	1 - GIRL	1 - YES	1 - YES	Biological mother	Biological father	7	STRIPES 2	1	0	3 - READ WHOLE SENTENCE		4 - FORWARD CASTE	1- HINDU	Graduate	Graduate
726	21	0 - BOY	1 - YES	1 - YES	Biological mother	Biological father	7	STRIPES 2	1	0	3 - READ WHOLE SENTENCE		4 - FORWARD CASTE	1- HINDU	Higher secondary school	High school	1 - Yes	2 - YES, child is here/coming back today	1 - Yes	No	Yes	Yes	0 - No	1 - Yes	1 - Yes	1 - Yes	1 - Yes	2000	15000	3000	2200	1 - Yes	0 - No	1 - Yes	0 - No	No	No	No	No	No	No	No	No	No	No	Yes	Yes	Yes	2
727	21	0 - BOY	1 - YES	1 - YES	Biological mother	Biological father	8	STRIPES 2	1	0	3 - READ WHOLE SENTENCE	3 - READ WHOLE SENTENCE	4 - FORWARD CASTE	1- HINDU	Higher secondary school	Higher secondary school	0 - No	NA		No	No	No	NA	NA	NA	NA	NA					NA	NA	NA		No	No	No	No	No	No	No	No	No	No
728	21	0 - BOY	1 - YES	1 - YES	Biological mother	Biological father	6	STRIPES 2	1	0	3 - READ WHOLE SENTENCE		3 - OTHER BACKWARD CASTE	1- HINDU	High school	Higher secondary school	1 - Yes	2 - YES, child is here/coming back today	1 - Yes	No	No	No	0 - No	0 - No	0 - No	NA	1 - Yes	0	3500	0	0	1 - Yes	1 - Yes	1 - Yes	0 - No	No	No	No	No	No	No	No	No	No	No	Yes	Yes	Yes	2
729	21	1 - GIRL	1 - YES	1 - YES	Biological mother	Biological father	7	STRIPES 2	1	0	3 - READ WHOLE SENTENCE	3 - READ WHOLE SENTENCE	3 - OTHER BACKWARD CASTE	1- HINDU	Middle school	Middle school	1 - Yes	2 - YES, child is here/coming back today	1 - Yes	No	No	No	0 - No	0 - No	0 - No	NA	1 - Yes	1000	0	2400	0	1 - Yes	0 - No	0 - No	1 - Yes	Yes	No	No	No	No	Yes	No	No	No	No	Yes	Yes	Yes	2
730	22	0 - BOY	1 - YES	1 - YES	Biological mother	Biological father	8	CHAMPION 2	1	0	3 - READ WHOLE SENTENCE	3 - READ WHOLE SENTENCE	4 - FORWARD CASTE	1- HINDU	High school	High school	1 - Yes	2 - YES, child is here/coming back today	1 - Yes	No	No	No	0 - No	0 - No	0 - No	NA	1 - Yes	4000	7000	5000	0	1 - Yes	0 - No	0 - No	0 - No	No	No	No	No	No	No	No	No	No	No	Yes	Yes	Yes	2
731	22	1 - GIRL	1 - YES	1 - YES	Biological mother	Biological father	8	CHAMPION 2	1	0	2 - READ ONLY PART OF IT	3 - READ WHOLE SENTENCE	1 - SCHEDULE CASTE	1- HINDU	Middle school	Middle school	1 - Yes	2 - YES, child is here/coming back today	1 - Yes	No	Yes	No	0 - No	1 - Yes	0 - No	98 - Don't know	1 - Yes	500	0	600	0	0 - No	1 - Yes	0 - No	1 - Yes	No	No	No	No	No	No	Yes	No	No	No	Yes	Yes	Yes	2
732	22	0 - BOY	1 - YES	1 - YES	Biological mother	Biological father	7	CHAMPION 2	1	0	1 - CANNOT READ AT ALL	3 - READ WHOLE SENTENCE	1 - SCHEDULE CASTE	1- HINDU	Illiterate	High school	1 - Yes	2 - YES, child is here/coming back today	1 - Yes	No	No	No	0 - No	0 - No	0 - No	NA	1 - Yes	400	0	1200	0	1 - Yes	1 - Yes	98 - Don't know	1 - Yes	No	No	No	No	No	No	Yes	No	Yes	No	Yes	Yes	Yes	1
733	22	1 - GIRL	1 - YES	1 - YES	Biological mother	Biological father	6	CHAMPION 2	1	0	3 - READ WHOLE SENTENCE		1 - SCHEDULE CASTE	1- HINDU	High school	High school	1 - Yes	2 - YES, child is here/coming back today	1 - Yes	No	No	No	0 - No	0 - No	0 - No	NA	1 - Yes	2000	7000	1000	0	1 - Yes	0 - No	0 - No	1 - Yes	Yes	No	No	No	No	No	No	No	Yes	No	Yes	Yes	Yes	1
734	22	0 - BOY	1 - YES	1 - YES	Biological mother	Biological father	6	CHAMPION 2	1	0	3 - READ WHOLE SENTENCE	3 - READ WHOLE SENTENCE	3 - OTHER BACKWARD CASTE	1- HINDU	High school	High school
735	22	1 - GIRL	1 - YES	0 - NO	Biological mother	Other male family member	8	CHAMPION 2	1	0			2 - SCHEDULE TRIBE	1- HINDU	Primary school	Middle school	1 - Yes	2 - YES, child is here/coming back today	1 - Yes	No	No	No	0 - No	0 - No	0 - No	NA	1 - Yes	0	0	1500	0	98 - Don't know	1 - Yes	0 - No	1 - Yes	Yes	No	No	No	No	Yes	No	No	No	No	Yes	Yes	Yes	2
736	22	0 - BOY	1 - YES	1 - YES	Biological mother	Biological father	7	CHAMPION 2	1	0	1 - CANNOT READ AT ALL		3 - OTHER BACKWARD CASTE	1- HINDU	Primary school	Middle school	1 - Yes	2 - YES, child is here/coming back today	1 - Yes	Yes	No	No	1 - Yes	0 - No	0 - No	1 - Yes	1 - Yes	200	0	0	0	1 - Yes	0 - No	0 - No	1 - Yes	No	No	No	No	No	Yes	No	No	Yes	No	Yes	Yes	Yes	2
737	22	0 - BOY	1 - YES	1 - YES	Biological mother	Biological father	7	CHAMPION 2	1	0	1 - CANNOT READ AT ALL		3 - OTHER BACKWARD CASTE	1- HINDU	Primary school	Higher secondary school	1 - Yes	2 - YES, child is here/coming back today	1 - Yes	Yes	No	No	1 - Yes	0 - No	0 - No	1 - Yes	1 - Yes	1000	0	0	0	1 - Yes	0 - No	0 - No	1 - Yes	No	No	No	No	No	No	Yes	No	Yes	No	Yes	Yes	Yes	2
738	22	1 - GIRL	1 - YES	1 - YES	Other	Other	8	CHAMPION 2	1	0	1 - CANNOT READ AT ALL	1 - CANNOT READ AT ALL	3 - OTHER BACKWARD CASTE	1- HINDU	Illiterate	Illiterate	1 - Yes	2 - YES, child is here/coming back today	0 - No	No	No	No	0 - No	0 - No	0 - No	NA	1 - Yes	2950	0	4800	0	1 - Yes	0 - No	0 - No	0 - No	No	No	No	No	No	No	No	No	No	No	Yes	Yes	Yes	2
739	22	1 - GIRL	1 - YES	1 - YES	Biological mother	Biological father	6	CHAMPION 2	1	0	2 - READ ONLY PART OF IT		3 - OTHER BACKWARD CASTE	1- HINDU	Middle school	High school	1 - Yes	2 - YES, child is here/coming back today	1 - Yes	No	No	No	0 - No	0 - No	0 - No	NA	1 - Yes	200	0	500	300	0 - No	1 - Yes	0 - No	0 - No	No	No	No	No	No	No	No	No	No	No	Yes	Yes	Yes	2
740	22	1 - GIRL	1 - YES	1 - YES	Biological mother	Biological father	8	CHAMPION 2	1	0	2 - READ ONLY PART OF IT		3 - OTHER BACKWARD CASTE	1- HINDU	Primary school	Illiterate	1 - Yes	2 - YES, child is here/coming back today	0 - No	No	No	No	0 - No	0 - No	0 - No	NA	1 - Yes	0	0	0	0	0 - No	0 - No	0 - No	1 - Yes	Yes	No	No	No	No	No	No	No	No	Yes	Yes	Yes	Yes	3
741	22	1 - GIRL	1 - YES	1 - YES	Biological mother	Biological father	7	CHAMPION 2	1	0	1 - CANNOT READ AT ALL		1 - SCHEDULE CASTE	1- HINDU	Illiterate	Primary school	1 - Yes	2 - YES, child is here/coming back today	1 - Yes	No	No	No	0 - No	0 - No	0 - No	NA	1 - Yes	0	0	1600	250	0 - No	1 - Yes	0 - No	0 - No	No	No	No	No	No	No	No	No	No	No	Yes	Yes	Yes	2
742	22	0 - BOY	1 - YES	0 - NO	Biological mother	No male caregier	6	CHAMPION 2	1	0	1 - CANNOT READ AT ALL		1 - SCHEDULE CASTE	1- HINDU	Illiterate																															Dead
743	22	0 - BOY	1 - YES	1 - YES	Biological mother	Biological father	6	CHAMPION 2	1	0	3 - READ WHOLE SENTENCE	1 - CANNOT READ AT ALL	1 - SCHEDULE CASTE	1- HINDU	Middle school	Middle school	1 - Yes	2 - YES, child is here/coming back today	1 - Yes	No	No	No	0 - No	0 - No	0 - No	NA	1 - Yes	1000	0	0	1000	0 - No	0 - No	1 - Yes	1 - Yes	No	No	No	No	No	No	No	No	Yes	Yes	Yes	Yes	Yes	2
744	22	0 - BOY	1 - YES	1 - YES	Biological mother	Biological father	8	CHAMPION 2	1	0	1 - CANNOT READ AT ALL	3 - READ WHOLE SENTENCE	1 - SCHEDULE CASTE	1- HINDU	Illiterate	Primary school	1 - Yes	2 - YES, child is here/coming back today	1 - Yes	No	No	No	0 - No	1 - Yes	0 - No	1 - Yes	1 - Yes	500	0	0	500	0 - No	1 - Yes	0 - No	1 - Yes	No	No	No	No	No	No	No	No	No	Yes	Yes	Yes	Yes	3
745	22	1 - GIRL	1 - YES	1 - YES	Biological mother	Biological father	7	CHAMPION 2	1	0	3 - READ WHOLE SENTENCE	3 - READ WHOLE SENTENCE	3 - OTHER BACKWARD CASTE	1- HINDU	Middle school	High school	1 - Yes	2 - YES, child is here/coming back today	1 - Yes	No	Yes	No	0 - No	1 - Yes	0 - No	0 - No	1 - Yes	2500	7000	5000	500	1 - Yes	0 - No	1 - Yes	0 - No	No	No	No	No	No	No	No	No	No	No	Yes	Yes	Yes	2
746	22	1 - GIRL	1 - YES	1 - YES	Biological mother	Biological father	6	CHAMPION 2	1	0	3 - READ WHOLE SENTENCE		3 - OTHER BACKWARD CASTE	1- HINDU	Middle school	High school	1 - Yes	2 - YES, child is here/coming back today	1 - Yes	No	No	No	0 - No	0 - No	0 - No	NA	1 - Yes	3500	7000	5000	350	1 - Yes	0 - No	1 - Yes	1 - Yes	Yes	No	Yes	No	No	No	No	No	No	No	Yes	Yes	Yes	1
747	22	1 - GIRL	1 - YES	1 - YES	Biological mother	Biological father	7	CHAMPION 2	1	0	1 - CANNOT READ AT ALL	2 - READ ONLY PART OF IT	3 - OTHER BACKWARD CASTE	1- HINDU	Primary school	Middle school	1 - Yes	2 - YES, child is here/coming back today	1 - Yes	No	No	No	0 - No	0 - No	0 - No	NA	1 - Yes	700	2500	1500	0	1 - Yes	0 - No	0 - No	1 - Yes	Yes	No	No	No	No	No	Yes	No	No	No	Yes	Yes	Yes	2
748	22	1 - GIRL	1 - YES	1 - YES	Biological mother	Biological father	7	CHAMPION 2	1	0	3 - READ WHOLE SENTENCE	3 - READ WHOLE SENTENCE	3 - OTHER BACKWARD CASTE	1- HINDU	Middle school	High school	1 - Yes	2 - YES, child is here/coming back today	1 - Yes	No	No	No	0 - No	0 - No	0 - No	NA	1 - Yes	1000	0	1200	350	0 - No	1 - Yes	1 - Yes	1 - Yes	Yes	No	No	No	No	Yes	No	No	No	No	Yes	Yes	Yes	2
749	22	1 - GIRL	1 - YES	1 - YES	Biological mother	Biological father	6	CHAMPION 2	1	0	3 - READ WHOLE SENTENCE		3 - OTHER BACKWARD CASTE	1- HINDU	Middle school	High school	1 - Yes	2 - YES, child is here/coming back today	1 - Yes	No	No	No	0 - No	0 - No	0 - No	NA	1 - Yes	500	0	1000	300	0 - No	1 - Yes	1 - Yes	1 - Yes	Yes	No	No	No	No	No	No	No	No	No	Yes	Yes	Yes	2
750	22	0 - BOY	1 - YES	1 - YES	Biological mother	Biological father	6	CHAMPION 2	1	0	3 - READ WHOLE SENTENCE		3 - OTHER BACKWARD CASTE	1- HINDU	Middle school	Middle school	1 - Yes	2 - YES, child is here/coming back today	1 - Yes	No	No	No	0 - No	0 - No	0 - No	NA	1 - Yes	3000	0	2700	600	1 - Yes	1 - Yes	1 - Yes	1 - Yes	Yes	No	No	No	No	Yes	No	No	No	No	Yes	Yes	Yes	1
751	22	1 - GIRL	1 - YES	1 - YES	Biological mother	Biological father	8	CHAMPION 2	1	0	1 - CANNOT READ AT ALL	3 - READ WHOLE SENTENCE	1 - SCHEDULE CASTE	1- HINDU	Illiterate	Middle school	1 - Yes	2 - YES, child is here/coming back today	1 - Yes	No	No	No	0 - No	0 - No	0 - No	NA	1 - Yes	200	0	0	0	1 - Yes	1 - Yes	1 - Yes	0 - No	No	No	No	No	No	No	No	No	No	No	Yes	Yes	Yes	2
752	22	0 - BOY	1 - YES	1 - YES	Biological mother	Biological father	8	CHAMPION 2	1	0	2 - READ ONLY PART OF IT	2 - READ ONLY PART OF IT	1 - SCHEDULE CASTE	1- HINDU	Middle school	Middle school	1 - Yes	2 - YES, child is here/coming back today	1 - Yes	No	No	No	0 - No	1 - Yes	0 - No	1 - Yes	1 - Yes	3000	6000	3600	0	1 - Yes	1 - Yes	1 - Yes	0 - No	No	No	No	No	No	No	No	No	No	No	Yes	Yes	Yes	2
753	22	0 - BOY	1 - YES	1 - YES	Biological mother	Biological father	9	CHAMPION 2	1	0	1 - CANNOT READ AT ALL	3 - READ WHOLE SENTENCE	1 - SCHEDULE CASTE	1- HINDU	Illiterate	High school	1 - Yes	2 - YES, child is here/coming back today	1 - Yes	No	No	No	0 - No	0 - No	0 - No	NA	1 - Yes	0	0	0	250	0 - No	1 - Yes	0 - No	0 - No	No	No	No	No	No	No	No	No	No	No	Yes	Yes	Yes	2
754	22	1 - GIRL	1 - YES	1 - YES	Biological mother	Biological father	7	CHAMPION 2	1	0	1 - CANNOT READ AT ALL	3 - READ WHOLE SENTENCE	1 - SCHEDULE CASTE	1- HINDU	Illiterate	High school	1 - Yes	2 - YES, child is here/coming back today	1 - Yes	No	No	No	0 - No	0 - No	0 - No	NA	1 - Yes	0	0	0	250	0 - No	1 - Yes	0 - No	0 - No	No	No	No	No	No	No	No	No	No	No	Yes	Yes	Yes	2
755	22	0 - BOY	1 - YES	1 - YES	Biological mother	Biological father	6	CHAMPION 2	1	0	2 - READ ONLY PART OF IT	1 - CANNOT READ AT ALL	1 - SCHEDULE CASTE	1- HINDU	Primary school	Illiterate	1 - Yes	1 - NO, child is not coming back today	1 - Yes	No	No	No	0 - No	0 - No	0 - No	NA	1 - Yes	70	0	600	0	1 - Yes	0 - No	1 - Yes	0 - No	No	No	No	No	No	No	No	No	No	No	Yes	Yes	Yes	3
756	22	0 - BOY	1 - YES	1 - YES	Biological mother	Biological father	7	CHAMPION 2	1	0	1 - CANNOT READ AT ALL	3 - READ WHOLE SENTENCE	1 - SCHEDULE CASTE	1- HINDU	Middle school	High school	1 - Yes	2 - YES, child is here/coming back today	1 - Yes	No	No	No	0 - No	0 - No	0 - No	NA	1 - Yes	0	0	0	600	1 - Yes	0 - No	1 - Yes	0 - No	No	No	No	No	No	No	No	No	No	No	Yes	Yes	Yes	2
757	22	0 - BOY	1 - YES	1 - YES	Biological mother	Biological father	7	CHAMPION 2	1	0	3 - READ WHOLE SENTENCE		1 - SCHEDULE CASTE	1- HINDU	Middle school	Middle school	1 - Yes	2 - YES, child is here/coming back today	1 - Yes	No	Yes	No	0 - No	1 - Yes	0 - No	1 - Yes	1 - Yes	0	0	600	1150	1 - Yes	0 - No	0 - No	1 - Yes	No	No	No	No	No	Yes	No	No	Yes	No	Yes	Yes	Yes	2
758	22	0 - BOY	1 - YES	1 - YES	Biological mother	Biological father	6	CHAMPION 2	1	0	3 - READ WHOLE SENTENCE		1 - SCHEDULE CASTE	1- HINDU	High school	Primary school	1 - Yes	2 - YES, child is here/coming back today	1 - Yes	No	No	No	0 - No	0 - No	0 - No	NA	1 - Yes	700	0	0	0	0 - No	0 - No	1 - Yes	1 - Yes	Yes	No	No	No	No	No	No	No	No	Yes	Yes	Yes	Yes	Pre-primary/LKG/UKG
759	22	0 - BOY	1 - YES	1 - YES	Biological mother	Biological father	8	CHAMPION 2	1	0	1 - CANNOT READ AT ALL		4 - FORWARD CASTE	1- HINDU	Primary school	Middle school	1 - Yes	2 - YES, child is here/coming back today	1 - Yes	No	Yes	No	0 - No	1 - Yes	0 - No	1 - Yes	1 - Yes	6000	3600	1800	5000	1 - Yes	0 - No	1 - Yes	0 - No	No	No	No	No	No	No	No	No	No	No	Yes	Yes	Yes	1
760	22	1 - GIRL	1 - YES	1 - YES	Biological mother	Biological father	7	CHAMPION 2	1	0	1 - CANNOT READ AT ALL		3 - OTHER BACKWARD CASTE	1- HINDU	Illiterate	Middle school	1 - Yes	1 - NO, child is not coming back today	1 - Yes	No	No	No	0 - No	0 - No	0 - No	NA	1 - Yes	0	0	0	500	1 - Yes	98 - Don't know	98 - Don't know	0 - No	No	No	No	No	No	No	No	No	No	No	Yes	Yes	Yes	1
761	22	0 - BOY	1 - YES	1 - YES	Biological mother	Biological father	7	CHAMPION 2	1	0	3 - READ WHOLE SENTENCE		3 - OTHER BACKWARD CASTE	1- HINDU	Middle school	Illiterate	1 - Yes	2 - YES, child is here/coming back today	1 - Yes	No	No	No	0 - No	0 - No	0 - No	NA	1 - Yes	0	0	400	450	0 - No	1 - Yes	0 - No	0 - No	No	No	No	No	No	No	No	No	No	No	Yes	Yes	Yes	2
762	22	0 - BOY	1 - YES	1 - YES	Biological mother	Biological father	7	CHAMPION 2	1	0	1 - CANNOT READ AT ALL	3 - READ WHOLE SENTENCE	2 - SCHEDULE TRIBE	1- HINDU	Middle school	Middle school
763	22	1 - GIRL	1 - YES	1 - YES	Biological mother	Biological father	6	CHAMPION 2	1	0	3 - READ WHOLE SENTENCE	3 - READ WHOLE SENTENCE	4 - FORWARD CASTE	1- HINDU	High school	Higher secondary school	1 - Yes	2 - YES, child is here/coming back today	1 - Yes	No	No	No	0 - No	0 - No	0 - No	NA	1 - Yes	2000	4000	1600	0	1 - Yes	0 - No	0 - No	0 - No	No	No	No	No	No	No	No	No	No	No	Yes	Yes	Yes	1
764	22	0 - BOY	1 - YES	1 - YES	Biological mother	Biological father	6	CHAMPION 2	1	0	3 - READ WHOLE SENTENCE		3 - OTHER BACKWARD CASTE	1- HINDU	Middle school	Middle school	1 - Yes	1 - NO, child is not coming back today	1 - Yes	No	No	No	0 - No	0 - No	0 - No	NA	1 - Yes	2000	3500	1200	0	1 - Yes	1 - Yes	1 - Yes	0 - No	No	No	No	No	No	No	No	No	No	No	Yes	Yes	Yes	2
765	22	0 - BOY	1 - YES	1 - YES	Grandmother	Other male family member	8	CHAMPION 2	1	0		1 - CANNOT READ AT ALL	3 - OTHER BACKWARD CASTE	1- HINDU	Illiterate	Middle school	1 - Yes	2 - YES, child is here/coming back today	1 - Yes	No	No	No	0 - No	0 - No	0 - No	NA	1 - Yes	200	0	400	0	1 - Yes	0 - No	0 - No	0 - No	No	No	No	No	No	No	No	No	No	No	Yes	Yes	Yes	3
766	22	0 - BOY	1 - YES	1 - YES	Biological mother	Biological father	7	CHAMPION 2	1	0	2 - READ ONLY PART OF IT	3 - READ WHOLE SENTENCE	3 - OTHER BACKWARD CASTE	1- HINDU	Middle school	High school	1 - Yes	2 - YES, child is here/coming back today	1 - Yes	No	No	No	0 - No	0 - No	0 - No	NA	1 - Yes	30	0	0	0	0 - No	0 - No	1 - Yes	0 - No	No	No	No	No	No	No	No	No	No	No	Yes	Yes	Yes	Anganwadi
767	22	0 - BOY	1 - YES	1 - YES	Biological mother	Biological father	7	CHAMPION 2	1	0	3 - READ WHOLE SENTENCE		4 - FORWARD CASTE	1- HINDU	Middle school	High school	1 - Yes	2 - YES, child is here/coming back today	1 - Yes	No	No	No	0 - No	1 - Yes	0 - No	1 - Yes	1 - Yes	500	0	3600	0	1 - Yes	0 - No	1 - Yes	1 - Yes	No	No	No	No	No	Yes	No	No	No	No	Yes	Yes	Yes	1
768	22	0 - BOY	1 - YES	1 - YES	Biological mother	Biological father	6	CHAMPION 2	1	0	3 - READ WHOLE SENTENCE		4 - FORWARD CASTE	1- HINDU	High school	High school
769	22	1 - GIRL	1 - YES	1 - YES	Biological mother	Biological father	7	CHAMPION 2	1	0	3 - READ WHOLE SENTENCE	3 - READ WHOLE SENTENCE	3 - OTHER BACKWARD CASTE	1- HINDU	Middle school	Middle school	1 - Yes	2 - YES, child is here/coming back today	1 - Yes	No	No	No	0 - No	0 - No	0 - No	NA	1 - Yes	300	0	1000	0	1 - Yes	0 - No	1 - Yes	0 - No	No	No	No	No	No	No	No	No	No	No	Yes	Yes	Yes	2
770	22	1 - GIRL	1 - YES	1 - YES	Biological mother	Biological father	7	CHAMPION 2	1	0	3 - READ WHOLE SENTENCE		4 - FORWARD CASTE	1- HINDU	High school	Higher secondary school	1 - Yes	2 - YES, child is here/coming back today	1 - Yes	No	Yes	No	0 - No	1 - Yes	0 - No	1 - Yes	1 - Yes	3350	9800	1000	0	1 - Yes	0 - No	1 - Yes	0 - No	No	No	No	No	No	No	No	No	No	No	Yes	Yes	Yes	2
771	22	1 - GIRL	1 - YES	1 - YES	Biological mother	Biological father	7	CHAMPION 2	1	0	3 - READ WHOLE SENTENCE	3 - READ WHOLE SENTENCE	4 - FORWARD CASTE	1- HINDU	High school	High school	1 - Yes	2 - YES, child is here/coming back today	1 - Yes	No	No	No	0 - No	0 - No	0 - No	NA	1 - Yes	4000	8000	2100	0	1 - Yes	0 - No	1 - Yes	0 - No	No	No	No	No	No	No	No	No	No	No	Yes	Yes	Yes	1
772	22	0 - BOY	1 - YES	1 - YES	Biological mother	Biological father	8	CHAMPION 2	1	0	3 - READ WHOLE SENTENCE	3 - READ WHOLE SENTENCE	4 - FORWARD CASTE	1- HINDU	High school	High school	1 - Yes	2 - YES, child is here/coming back today	1 - Yes	No	No	No	0 - No	1 - Yes	0 - No	1 - Yes	1 - Yes	3500	8000	2500	0	1 - Yes	0 - No	1 - Yes	0 - No	No	No	No	No	No	No	No	No	No	No	Yes	Yes	Yes	2
773	22	1 - GIRL	1 - YES	1 - YES	Biological mother	Biological father	8	CHAMPION 2	1	0	3 - READ WHOLE SENTENCE		3 - OTHER BACKWARD CASTE	1- HINDU	Middle school	Middle school	1 - Yes	2 - YES, child is here/coming back today	1 - Yes	No	Yes	No	0 - No	1 - Yes	0 - No	1 - Yes	1 - Yes	3000	3000	2400	0	1 - Yes	0 - No	1 - Yes	0 - No	No	No	No	No	No	No	No	No	No	No	Yes	Yes	Yes	1
774	22	0 - BOY	1 - YES	1 - YES	Biological mother	Biological father	8	CHAMPION 2	1	0			3 - OTHER BACKWARD CASTE	1- HINDU	Illiterate	Illiterate	1 - Yes	2 - YES, child is here/coming back today	1 - Yes	No	No	No	0 - No	0 - No	0 - No	NA	1 - Yes	600	0	1000	0	1 - Yes	0 - No	1 - Yes	0 - No	No	No	No	No	No	No	No	No	No	No	Yes	Yes	Yes	2
775	22	0 - BOY	1 - YES	1 - YES	Biological mother	Biological father	7	CHAMPION 2	1	0	1 - CANNOT READ AT ALL	1 - CANNOT READ AT ALL	3 - OTHER BACKWARD CASTE	1- HINDU	Illiterate	Illiterate	1 - Yes	2 - YES, child is here/coming back today	1 - Yes	No	No	No	0 - No	0 - No	0 - No	NA	1 - Yes	500	0	1380	450	1 - Yes	0 - No	1 - Yes	0 - No	No	No	No	No	No	No	No	No	No	No	Yes	Yes	Yes	1
776	22	1 - GIRL	1 - YES	1 - YES	Biological mother	Biological father	6	CHAMPION 2	1	0	1 - CANNOT READ AT ALL		3 - OTHER BACKWARD CASTE	1- HINDU	Middle school	Illiterate	1 - Yes	2 - YES, child is here/coming back today	1 - Yes	No	No	No	0 - No	0 - No	0 - No	NA	1 - Yes	75	0	0	0	1 - Yes	0 - No	1 - Yes	0 - No	No	No	No	No	No	No	No	No	No	No	Yes	Yes	Yes	2
777	23	0 - BOY	1 - YES	1 - YES	Biological mother	Biological father	6	CHAMPION 2	1	0	3 - READ WHOLE SENTENCE	3 - READ WHOLE SENTENCE	1 - SCHEDULE CASTE	1- HINDU	High school	High school	1 - Yes	2 - YES, child is here/coming back today	1 - Yes	No	No	No	0 - No	0 - No	0 - No	NA	1 - Yes	200	1500	2400	0	1 - Yes	0 - No	0 - No	1 - Yes	No	No	No	No	No	No	No	No	Yes	No	Yes	Yes	Yes	Pre-primary/LKG/UKG
778	23	0 - BOY	1 - YES	1 - YES	Biological mother	Biological father	8	CHAMPION 2	1	0	1 - CANNOT READ AT ALL		2 - SCHEDULE TRIBE	1- HINDU	Illiterate	Primary school	1 - Yes	2 - YES, child is here/coming back today	1 - Yes	No	No	No	0 - No	1 - Yes	0 - No	1 - Yes	1 - Yes	600	0	1000	500	1 - Yes	1 - Yes	1 - Yes	0 - No	No	No	No	No	No	No	No	No	No	No	Yes	Yes	Yes	1
779	23	0 - BOY	1 - YES	1 - YES	Biological mother	Biological father	7	CHAMPION 2	1	0	1 - CANNOT READ AT ALL		2 - SCHEDULE TRIBE	1- HINDU	Illiterate	Middle school	1 - Yes	2 - YES, child is here/coming back today	1 - Yes	No	Yes	No	0 - No	1 - Yes	0 - No	1 - Yes	1 - Yes	360	0	50	1350	1 - Yes	1 - Yes	1 - Yes	0 - No	No	No	No	No	No	No	No	No	No	No	Yes	Yes	Yes	2
780	23	0 - BOY	1 - YES	1 - YES	Biological mother	Biological father	7	CHAMPION 2	1	0	1 - CANNOT READ AT ALL		1 - SCHEDULE CASTE	1- HINDU	Middle school	High school	1 - Yes	2 - YES, child is here/coming back today	1 - Yes	No	No	No	0 - No	0 - No	0 - No	NA	1 - Yes	3000	7200	2400	0	1 - Yes	0 - No	0 - No	0 - No	No	No	No	No	No	No	No	No	No	No	Yes	Yes	Yes	3
781	23	0 - BOY	1 - YES	1 - YES	Biological mother	Biological father	7	CHAMPION 2	1	0	2 - READ ONLY PART OF IT	3 - READ WHOLE SENTENCE	1 - SCHEDULE CASTE	1- HINDU	Middle school	Higher secondary school	1 - Yes	1 - NO, child is not coming back today	1 - Yes	No	No	No	0 - No	0 - No	0 - No	NA	1 - Yes	350	0	600	210	1 - Yes	0 - No	0 - No	0 - No	No	No	No	No	No	No	No	No	No	No	Yes	Yes	Yes	3
782	23	1 - GIRL	1 - YES	1 - YES	Biological mother	Biological father	7	CHAMPION 2	1	0	2 - READ ONLY PART OF IT	3 - READ WHOLE SENTENCE	1 - SCHEDULE CASTE	1- HINDU	Middle school	Higher secondary school	1 - Yes	2 - YES, child is here/coming back today	1 - Yes	No	No	No	0 - No	0 - No	0 - No	NA	1 - Yes	350	0	600	190	1 - Yes	0 - No	0 - No	0 - No	No	No	No	No	No	No	No	No	No	No	Yes	Yes	Yes	3
783	23	0 - BOY	1 - YES	1 - YES	Biological mother	Biological father	6	CHAMPION 2	1	0	1 - CANNOT READ AT ALL		1 - SCHEDULE CASTE	1- HINDU	Primary school	Illiterate	1 - Yes	2 - YES, child is here/coming back today	1 - Yes	No	No	No	0 - No	0 - No	0 - No	NA	1 - Yes	200	0	1400	250	1 - Yes	0 - No	1 - Yes	0 - No	No	No	No	No	No	No	No	No	No	No	Yes	Yes	Yes	2
784	23	0 - BOY	1 - YES	1 - YES	Biological mother	Biological father	6	CHAMPION 2	1	0	3 - READ WHOLE SENTENCE	3 - READ WHOLE SENTENCE	1 - SCHEDULE CASTE	1- HINDU	Middle school	Graduate	1 - Yes	2 - YES, child is here/coming back today	1 - Yes	No	No	No	0 - No	1 - Yes	0 - No	1 - Yes	1 - Yes	400	0	1600	300	1 - Yes	1 - Yes	1 - Yes	0 - No	No	No	No	No	No	No	No	No	No	No	Yes	Yes	Yes	4
785	23	1 - GIRL	1 - YES	1 - YES	Biological mother	Biological father	6	CHAMPION 2	1	0		3 - READ WHOLE SENTENCE	1 - SCHEDULE CASTE	1- HINDU	Middle school	Middle school	1 - Yes	2 - YES, child is here/coming back today	1 - Yes	No	No	No	0 - No	0 - No	0 - No	NA	1 - Yes	300	4000	0	500	1 - Yes	0 - No	0 - No	1 - Yes	No	No	No	No	No	No	No	No	Yes	No	Yes	Yes	Yes	2
786	23	1 - GIRL	1 - YES	1 - YES	Biological mother	Biological father	7	CHAMPION 2	1	0	1 - CANNOT READ AT ALL	3 - READ WHOLE SENTENCE	1 - SCHEDULE CASTE	1- HINDU	Primary school	Middle school	1 - Yes	2 - YES, child is here/coming back today	1 - Yes	No	No	No	0 - No	0 - No	0 - No	NA	1 - Yes	1000	0	0	0	1 - Yes	0 - No	0 - No	0 - No	No	No	No	No	No	No	No	No	No	No	Yes	Yes	Yes	2
787	23	0 - BOY	1 - YES	1 - YES	Biological mother	Biological father	7	CHAMPION 2	1	0	1 - CANNOT READ AT ALL	3 - READ WHOLE SENTENCE	1 - SCHEDULE CASTE	1- HINDU	Illiterate	High school	1 - Yes	2 - YES, child is here/coming back today	1 - Yes	No	Yes	No	0 - No	1 - Yes	0 - No	1 - Yes	1 - Yes	400	0	200	200	1 - Yes	1 - Yes	1 - Yes	1 - Yes	No	No	No	No	No	No	No	No	Yes	No	Yes	Yes	Yes	2
788	23	0 - BOY	1 - YES	1 - YES	Biological mother	Biological father	7	CHAMPION 2	1	0	3 - READ WHOLE SENTENCE	3 - READ WHOLE SENTENCE	4 - FORWARD CASTE	1- HINDU	Middle school	High school	1 - Yes	2 - YES, child is here/coming back today	1 - Yes	No	No	No	0 - No	0 - No	0 - No	NA	1 - Yes	500	0	2400	600	1 - Yes	0 - No	1 - Yes	0 - No	No	No	No	No	No	No	No	No	No	No	Yes	Yes	Yes	2
789	23	1 - GIRL	1 - YES	1 - YES	Biological mother	Biological father	7	CHAMPION 2	1	0	1 - CANNOT READ AT ALL	3 - READ WHOLE SENTENCE	3 - OTHER BACKWARD CASTE	1- HINDU	Illiterate	Primary school	1 - Yes	2 - YES, child is here/coming back today	1 - Yes	No	No	No	0 - No	0 - No	0 - No	NA	1 - Yes	600	0	0	0	1 - Yes	1 - Yes	1 - Yes	1 - Yes	No	No	No	No	No	No	No	No	Yes	No	Yes	Yes	Yes	2
790	23	0 - BOY	1 - YES	1 - YES	Biological mother	Biological father	8	CHAMPION 2	1	0	3 - READ WHOLE SENTENCE		3 - OTHER BACKWARD CASTE	1- HINDU	Middle school	Higher secondary school	1 - Yes	2 - YES, child is here/coming back today	1 - Yes	No	No	No	0 - No	0 - No	0 - No	NA	1 - Yes	1500	0	0	800	1 - Yes	1 - Yes	1 - Yes	0 - No	No	No	No	No	No	No	No	No	No	No	Yes	Yes	Yes	1
791	23	1 - GIRL	1 - YES	1 - YES	Biological mother	Biological father	6	CHAMPION 2	1	0	3 - READ WHOLE SENTENCE		3 - OTHER BACKWARD CASTE	1- HINDU	Middle school	Higher secondary school	1 - Yes	2 - YES, child is here/coming back today	1 - Yes	No	No	No	0 - No	1 - Yes	0 - No	1 - Yes	1 - Yes	5000	5000	600	2400	1 - Yes	1 - Yes	1 - Yes	0 - No	No	No	No	No	No	No	No	No	No	No	Yes	Yes	Yes	2
792	23	1 - GIRL	1 - YES	1 - YES	Biological mother	Biological father	7	CHAMPION 2	1	0	1 - CANNOT READ AT ALL		3 - OTHER BACKWARD CASTE	1- HINDU	Primary school	Middle school	1 - Yes	2 - YES, child is here/coming back today	1 - Yes	No	No	No	0 - No	0 - No	0 - No	NA	1 - Yes	450	0	3000	300	1 - Yes	0 - No	1 - Yes	0 - No	No	No	No	No	No	No	No	No	No	No	Yes	Yes	Yes	2
793	23	0 - BOY	1 - YES	1 - YES	Biological mother	Biological father	6	CHAMPION 2	1	0	3 - READ WHOLE SENTENCE	3 - READ WHOLE SENTENCE	3 - OTHER BACKWARD CASTE	1- HINDU	High school	High school	1 - Yes	2 - YES, child is here/coming back today	1 - Yes	No	No	No	0 - No	0 - No	0 - No	NA	1 - Yes	600	5000	0	250	1 - Yes	1 - Yes	1 - Yes	0 - No	No	No	No	No	No	No	No	No	No	No	Yes	Yes	Yes	1
794	23	0 - BOY	1 - YES	1 - YES	Biological mother	Biological father	6	CHAMPION 2	1	0	3 - READ WHOLE SENTENCE	3 - READ WHOLE SENTENCE	3 - OTHER BACKWARD CASTE	1- HINDU	High school	High school	1 - Yes	2 - YES, child is here/coming back today	1 - Yes	No	No	No	0 - No	1 - Yes	0 - No	1 - Yes	1 - Yes	1000	500	1000	0	1 - Yes	0 - No	1 - Yes	0 - No	No	No	No	No	No	No	No	No	No	No	Yes	Yes	Yes	2
795	23	0 - BOY	1 - YES	1 - YES	Biological mother	Biological father	6	CHAMPION 2	1	0	2 - READ ONLY PART OF IT	3 - READ WHOLE SENTENCE	3 - OTHER BACKWARD CASTE	1- HINDU	Middle school	Middle school	1 - Yes	2 - YES, child is here/coming back today	1 - Yes	No	No	No	0 - No	0 - No	0 - No	NA	1 - Yes	600	0	300	700	1 - Yes	1 - Yes	1 - Yes	1 - Yes	No	No	No	No	No	Yes	No	No	No	No	Yes	Yes	Yes	2
796	23	1 - GIRL	1 - YES	1 - YES	Biological mother	Biological father	7	CHAMPION 2	1	0	3 - READ WHOLE SENTENCE	3 - READ WHOLE SENTENCE	3 - OTHER BACKWARD CASTE	1- HINDU	Middle school	Primary school	1 - Yes	2 - YES, child is here/coming back today	1 - Yes	No	No	No	0 - No	0 - No	0 - No	NA	1 - Yes	500	0	0	300	1 - Yes	1 - Yes	1 - Yes	0 - No	No	No	No	No	No	No	No	No	No	No	Yes	Yes	Yes	2
797	23	1 - GIRL	1 - YES	1 - YES	Biological mother	Biological father	7	CHAMPION 2	1	0	3 - READ WHOLE SENTENCE		3 - OTHER BACKWARD CASTE	1- HINDU	Middle school	Middle school	1 - Yes	2 - YES, child is here/coming back today	1 - Yes	No	No	No	0 - No	0 - No	0 - No	NA	1 - Yes	1000	0	1200	0	1 - Yes	0 - No	1 - Yes	0 - No	No	No	No	No	No	No	No	No	No	No	Yes	Yes	Yes	2
798	23	0 - BOY	1 - YES	1 - YES	Biological mother	Biological father	7	CHAMPION 2	1	0	1 - CANNOT READ AT ALL	3 - READ WHOLE SENTENCE	1 - SCHEDULE CASTE	1- HINDU	Illiterate	Higher secondary school	1 - Yes	1 - NO, child is not coming back today	1 - Yes	No	No	No	0 - No	1 - Yes	0 - No	1 - Yes	1 - Yes	0	2400	0	0	0 - No	1 - Yes	98 - Don't know	0 - No	No	No	No	No	No	No	No	No	No	No	Yes	Yes	Yes	2
799	23	0 - BOY	1 - YES	1 - YES	Biological mother	Biological father	6	CHAMPION 2	1	0		1 - CANNOT READ AT ALL	1 - SCHEDULE CASTE	1- HINDU	Illiterate	Primary school	1 - Yes	2 - YES, child is here/coming back today	1 - Yes	No	No	No	0 - No	0 - No	0 - No	NA	1 - Yes	900	0	0	0	1 - Yes	0 - No	1 - Yes	0 - No	No	No	No	No	No	No	No	No	No	No	Yes	Yes	Yes	2
800	23	1 - GIRL	1 - YES	1 - YES	Biological mother	Biological father	6	CHAMPION 2	1	0	2 - READ ONLY PART OF IT		1 - SCHEDULE CASTE	1- HINDU	Primary school	Middle school	1 - Yes	2 - YES, child is here/coming back today	1 - Yes	No	No	No	0 - No	1 - Yes	0 - No	1 - Yes	1 - Yes	600	0	1250	200	1 - Yes	0 - No	1 - Yes	0 - No	No	No	No	No	No	No	No	No	No	No	Yes	Yes	Yes	2
801	23	1 - GIRL	1 - YES	1 - YES	Biological mother	Biological father	7	CHAMPION 2	1	0	3 - READ WHOLE SENTENCE	3 - READ WHOLE SENTENCE	4 - FORWARD CASTE	1- HINDU	Higher secondary school	Higher secondary school	1 - Yes	2 - YES, child is here/coming back today	1 - Yes	No	No	No	0 - No	1 - Yes	0 - No	1 - Yes	1 - Yes	0	6000	0	0	1 - Yes	0 - No	1 - Yes	1 - Yes	No	No	No	No	No	Yes	No	No	No	No	Yes	Yes	Yes	2
802	23	0 - BOY	1 - YES	1 - YES	Biological mother	Biological father	8	CHAMPION 2	1	0	1 - CANNOT READ AT ALL		3 - OTHER BACKWARD CASTE	1- HINDU	Illiterate	Middle school	1 - Yes	2 - YES, child is here/coming back today	1 - Yes	No	Yes	No	0 - No	1 - Yes	0 - No	1 - Yes	1 - Yes	1000	0	2400	900	1 - Yes	0 - No	1 - Yes	0 - No	No	No	No	No	No	No	No	No	No	No	Yes	Yes	Yes	4
803	24	0 - BOY	1 - YES	1 - YES	Biological mother	Biological father	7	STRIPES 2	0	0	3 - READ WHOLE SENTENCE		4 - FORWARD CASTE	1- HINDU	Graduate	High school	1 - Yes	1 - NO, child is not coming back today	1 - Yes	No	No	No	0 - No	0 - No	0 - No	NA	1 - Yes	3500	8000	0	0	1 - Yes	0 - No	1 - Yes	0 - No	No	No	No	No	No	No	No	No	No	No	Yes	Yes	Yes	2
804	24	1 - GIRL	1 - YES	1 - YES	Biological mother	Biological father	7	STRIPES 2	0	0	3 - READ WHOLE SENTENCE		4 - FORWARD CASTE	1- HINDU	High school	Higher secondary school	1 - Yes	2 - YES, child is here/coming back today	1 - Yes	No	Yes	No	0 - No	1 - Yes	0 - No	1 - Yes	1 - Yes	9000	8000	1200	0	1 - Yes	1 - Yes	1 - Yes	0 - No	No	No	No	No	No	No	No	No	No	No	Yes	Yes	Yes	2
805	24	0 - BOY	1 - YES	1 - YES	Biological mother	Biological father	8	STRIPES 2	0	0	3 - READ WHOLE SENTENCE		4 - FORWARD CASTE	1- HINDU	Middle school	High school	1 - Yes	2 - YES, child is here/coming back today	1 - Yes	No	No	No	0 - No	0 - No	0 - No	NA	1 - Yes	500	0	0	0	0 - No	0 - No	0 - No	0 - No	No	No	No	No	No	No	No	No	No	No	Yes	Yes	Yes	2
806	24	1 - GIRL	1 - YES	1 - YES	Biological mother	Biological father	7	STRIPES 2	0	0		1 - CANNOT READ AT ALL	4 - FORWARD CASTE	1- HINDU	High school	Primary school	1 - Yes	1 - NO, child is not coming back today	1 - Yes	No	No	No	0 - No	0 - No	0 - No	NA	1 - Yes	400	0	0	0	0 - No	0 - No	0 - No	1 - Yes	Yes	No	No	No	No	Yes	No	No	No	No	Yes	Yes	Yes	2
807	24	1 - GIRL	1 - YES	1 - YES	Biological mother	Biological father	6	STRIPES 2	0	0	2 - READ ONLY PART OF IT		4 - FORWARD CASTE	1- HINDU	Middle school	High school	1 - Yes	2 - YES, child is here/coming back today	1 - Yes	No	No	No	0 - No	0 - No	0 - No	NA	1 - Yes	300	0	0	300	1 - Yes	0 - No	0 - No	0 - No	No	No	No	No	No	No	No	No	No	No	Yes	Yes	Yes	2
808	24	0 - BOY	1 - YES	1 - YES	Biological mother	Biological father	7	STRIPES 2	0	0	2 - READ ONLY PART OF IT		1 - SCHEDULE CASTE	1- HINDU	Middle school	Primary school	1 - Yes	2 - YES, child is here/coming back today	1 - Yes	No	No	No	0 - No	0 - No	0 - No	NA	1 - Yes	550	0	900	450	1 - Yes	1 - Yes	0 - No	1 - Yes	Yes	No	No	No	No	Yes	No	No	No	No	Yes	Yes	Yes	2
809	24	0 - BOY	1 - YES	1 - YES	Biological mother	Biological father	6	STRIPES 2	0	0	1 - CANNOT READ AT ALL		1 - SCHEDULE CASTE	1- HINDU	Illiterate	Primary school	1 - Yes	1 - NO, child is not coming back today	1 - Yes	No	No	No	0 - No	0 - No	0 - No	NA	1 - Yes	500	0	0	250	0 - No	0 - No	1 - Yes	0 - No	No	No	No	No	No	No	No	No	No	No	Yes	Yes	Yes	Anganwadi
810	24	1 - GIRL	1 - YES	1 - YES	Biological mother	Biological father	6	STRIPES 2	0	0	1 - CANNOT READ AT ALL		1 - SCHEDULE CASTE	1- HINDU	Primary school	Primary school	1 - Yes	2 - YES, child is here/coming back today	1 - Yes	No	No	No	0 - No	1 - Yes	0 - No	1 - Yes	1 - Yes	0	0	300	1500	1 - Yes	0 - No	1 - Yes	0 - No	No	No	No	No	No	No	No	No	No	No	Yes	Yes	Yes	1
811	24	1 - GIRL	1 - YES	1 - YES	Biological mother	Biological father	6	STRIPES 2	0	0		3 - READ WHOLE SENTENCE	4 - FORWARD CASTE	1- HINDU	High school	Higher secondary school
812	24	0 - BOY	1 - YES	1 - YES	Biological mother	Biological father	6	STRIPES 2	0	0	2 - READ ONLY PART OF IT		2 - SCHEDULE TRIBE	1- HINDU	Middle school	Middle school	1 - Yes	2 - YES, child is here/coming back today	1 - Yes	No	No	No	0 - No	0 - No	0 - No	NA	1 - Yes	3000	3000	0	2000	1 - Yes	0 - No	1 - Yes	0 - No	No	No	No	No	No	No	No	No	No	No	Yes	Yes	Yes	Pre-primary/LKG/UKG
813	24	0 - BOY	1 - YES	1 - YES	Biological mother	Biological father	6	STRIPES 2	0	0	2 - READ ONLY PART OF IT		2 - SCHEDULE TRIBE	1- HINDU	Primary school	High school	1 - Yes	2 - YES, child is here/coming back today	1 - Yes	No	No	No	0 - No	0 - No	0 - No	NA	1 - Yes	0	0	0	0	1 - Yes	0 - No	0 - No	1 - Yes	Yes	No	No	No	No	No	No	No	No	No	Yes	Yes	Yes	2
814	24	0 - BOY	1 - YES	1 - YES	Biological mother	Biological father	6	STRIPES 2	0	0		2 - READ ONLY PART OF IT	1 - SCHEDULE CASTE	1- HINDU	Higher secondary school	Middle school	1 - Yes	2 - YES, child is here/coming back today	1 - Yes	No	No	No	0 - No	0 - No	0 - No	NA	1 - Yes	250	8000	0	0	1 - Yes	0 - No	0 - No	1 - Yes	Yes	No	No	No	No	No	Yes	No	No	No	Yes	Yes	Yes	Pre-primary/LKG/UKG
815	24	1 - GIRL	1 - YES	1 - YES	Biological mother	Biological father	6	STRIPES 2	0	0		3 - READ WHOLE SENTENCE	3 - OTHER BACKWARD CASTE	1- HINDU	High school	High school	1 - Yes	2 - YES, child is here/coming back today	1 - Yes	No	No	No	0 - No	0 - No	0 - No	NA	1 - Yes	800	8000	0	0	0 - No	0 - No	1 - Yes	0 - No	No	No	No	No	No	No	No	No	No	No	Yes	Yes	Yes	1
816	24	1 - GIRL	1 - YES	1 - YES	Biological mother	Biological father	6	STRIPES 2	0	0	2 - READ ONLY PART OF IT		3 - OTHER BACKWARD CASTE	1- HINDU	Middle school	Primary school	1 - Yes	2 - YES, child is here/coming back today	1 - Yes	No	Yes	No	0 - No	1 - Yes	0 - No	1 - Yes	1 - Yes	0	0	0	0	0 - No	0 - No	1 - Yes	1 - Yes	No	No	No	No	No	No	Yes	No	Yes	No	Yes	Yes	Yes	2
817	24	1 - GIRL	1 - YES	1 - YES	Biological mother	Biological father	7	STRIPES 2	0	0	2 - READ ONLY PART OF IT		4 - FORWARD CASTE	1- HINDU	Middle school	High school	1 - Yes	2 - YES, child is here/coming back today	1 - Yes	No	No	No	0 - No	0 - No	0 - No	NA	1 - Yes	500	0	0	0	0 - No	0 - No	1 - Yes	0 - No	No	No	No	No	No	No	No	No	No	No	Yes	Yes	No	1
818	25	1 - GIRL	1 - YES	1 - YES	Biological mother	Biological father	8	CHAMPION 2	0	0	3 - READ WHOLE SENTENCE	3 - READ WHOLE SENTENCE	1 - SCHEDULE CASTE	1- HINDU	Middle school	Middle school	1 - Yes	2 - YES, child is here/coming back today	1 - Yes	No	No	No	0 - No	1 - Yes	0 - No	1 - Yes	1 - Yes	500	0	400	200	1 - Yes	1 - Yes	1 - Yes	0 - No	No	No	No	No	No	No	No	No	No	No	Yes	Yes	Yes	3
819	25	1 - GIRL	1 - YES	1 - YES	Biological mother	Biological father	6	CHAMPION 2	0	0	1 - CANNOT READ AT ALL	1 - CANNOT READ AT ALL	2 - SCHEDULE TRIBE	1- HINDU	Illiterate	Primary school	1 - Yes	2 - YES, child is here/coming back today	1 - Yes	No	No	No	0 - No	0 - No	0 - No	NA	1 - Yes	150	0	0	0	1 - Yes	0 - No	0 - No	0 - No	No	No	No	No	No	No	No	No	No	No	Yes	Yes	Yes	Anganwadi
820	25	1 - GIRL	1 - YES	1 - YES	Biological mother	Biological father	6	CHAMPION 2	0	0		1 - CANNOT READ AT ALL	1 - SCHEDULE CASTE	1- HINDU	Primary school	Primary school	1 - Yes	2 - YES, child is here/coming back today	1 - Yes	No	No	No	0 - No	0 - No	0 - No	NA	1 - Yes	200	0	0	0	1 - Yes	0 - No	0 - No	0 - No	No	No	No	No	No	No	No	No	No	No	Yes	Yes	Yes	1
821	25	0 - BOY	1 - YES	1 - YES	Biological mother	Biological father	7	CHAMPION 2	0	0	1 - CANNOT READ AT ALL	1 - CANNOT READ AT ALL	1 - SCHEDULE CASTE	1- HINDU	Illiterate	Illiterate	1 - Yes	2 - YES, child is here/coming back today	1 - Yes	No	No	No	0 - No	0 - No	0 - No	NA	1 - Yes	1000	0	0	0	0 - No	1 - Yes	0 - No	0 - No	No	No	No	No	No	No	No	No	No	No	Yes	Yes	Yes	2
822	25	1 - GIRL	1 - YES	1 - YES	Biological mother	Biological father	6	CHAMPION 2	0	0	3 - READ WHOLE SENTENCE		1 - SCHEDULE CASTE	1- HINDU	Middle school	Middle school	1 - Yes	2 - YES, child is here/coming back today	1 - Yes	No	No	No	0 - No	0 - No	0 - No	NA	1 - Yes	400	5000	1000	0	1 - Yes	1 - Yes	0 - No	0 - No	No	No	No	No	No	No	No	No	No	No	Yes	Yes	Yes	1
823	25	0 - BOY	1 - YES	1 - YES	Biological mother	Biological father	7	CHAMPION 2	0	0							1 - Yes	2 - YES, child is here/coming back today	0 - No	No	No	No	0 - No	0 - No	0 - No	NA	0 - No	0	0	0	0	0 - No	0 - No	0 - No	0 - No	No	No	No	No	No	No	No	No	No	No	Yes	Yes	Yes	Anganwadi
824	25	1 - GIRL	1 - YES	1 - YES	Biological mother	Biological father	7	CHAMPION 2	0	0	1 - CANNOT READ AT ALL		2 - SCHEDULE TRIBE	1- HINDU	Illiterate	High school
825	25	1 - GIRL	1 - YES	1 - YES	Biological mother	Biological father	6	CHAMPION 2	0	0	1 - CANNOT READ AT ALL		2 - SCHEDULE TRIBE	1- HINDU	Primary school	Middle school	1 - Yes	2 - YES, child is here/coming back today	0 - No	No	No	No	0 - No	0 - No	0 - No	NA	0 - No	0	0	0	0	0 - No	0 - No	0 - No	0 - No	No	No	No	No	No	No	No	No	No	No	Yes	Yes	Yes	2
826	25	0 - BOY	1 - YES	1 - YES	Biological mother	Biological father	6	CHAMPION 2	0	0	1 - CANNOT READ AT ALL		3 - OTHER BACKWARD CASTE	1- HINDU	Illiterate	Primary school	1 - Yes	2 - YES, child is here/coming back today	0 - No	No	No	No	0 - No	0 - No	0 - No	NA	0 - No	50	0	0	0	0 - No	0 - No	0 - No	0 - No	No	No	No	No	No	No	No	No	No	No	Yes	Yes	Yes	Anganwadi
827	25	0 - BOY	1 - YES	1 - YES	Biological mother	Biological father	6	CHAMPION 2	0	0	1 - CANNOT READ AT ALL	3 - READ WHOLE SENTENCE	2 - SCHEDULE TRIBE	1- HINDU	Primary school	Graduate	1 - Yes	2 - YES, child is here/coming back today	1 - Yes	No	No	No	0 - No	0 - No	0 - No	NA	1 - Yes	200	0	0	0	0 - No	0 - No	0 - No	0 - No	No	No	No	No	No	No	No	No	No	No	Yes	Yes	Yes	2
828	25	1 - GIRL	1 - YES	1 - YES	Biological mother	Biological father	8	CHAMPION 2	0	0	3 - READ WHOLE SENTENCE		3 - OTHER BACKWARD CASTE	1- HINDU	Middle school	Middle school	1 - Yes	2 - YES, child is here/coming back today	0 - No	No	No	No	0 - No	0 - No	0 - No	NA	0 - No	0	0	0	0	0 - No	0 - No	0 - No	0 - No	No	No	No	No	No	No	No	No	No	No	Yes	Yes	Yes	Anganwadi
829	25	1 - GIRL	1 - YES	1 - YES	Biological mother	Biological father	7	CHAMPION 2	0	0	1 - CANNOT READ AT ALL		3 - OTHER BACKWARD CASTE	1- HINDU	Primary school	Middle school	1 - Yes	2 - YES, child is here/coming back today	1 - Yes	No	No	No	0 - No	0 - No	0 - No	NA	1 - Yes	500	0	1200	0	0 - No	1 - Yes	0 - No	1 - Yes	No	No	No	No	No	No	No	No	Yes	No	Yes	Yes	Yes	1
830	25	1 - GIRL	1 - YES	1 - YES	Biological mother	Biological father	8	CHAMPION 2	0	0		2 - READ ONLY PART OF IT	3 - OTHER BACKWARD CASTE	1- HINDU	Middle school	High school	1 - Yes	2 - YES, child is here/coming back today	1 - Yes	No	No	No	0 - No	0 - No	0 - No	NA	1 - Yes	500	600	2400	0	0 - No	1 - Yes	0 - No	1 - Yes	No	No	No	No	No	No	No	No	Yes	No	Yes	Yes	Yes	3
831	25	0 - BOY	1 - YES	1 - YES	Biological mother	Biological father	6	CHAMPION 2	0	0	1 - CANNOT READ AT ALL	3 - READ WHOLE SENTENCE	3 - OTHER BACKWARD CASTE	1- HINDU	Primary school	Middle school	1 - Yes	2 - YES, child is here/coming back today	1 - Yes	No	No	No	0 - No	0 - No	0 - No	NA	1 - Yes	100	0	1200	0	1 - Yes	0 - No	0 - No	0 - No	No	No	No	No	No	No	No	No	No	No	Yes	Yes	Yes	2
832	25	1 - GIRL	1 - YES	1 - YES	Biological mother	Biological father	7	CHAMPION 2	0	0	2 - READ ONLY PART OF IT		3 - OTHER BACKWARD CASTE	1- HINDU	High school	Middle school	1 - Yes	2 - YES, child is here/coming back today	0 - No	No	No	No	0 - No	0 - No	0 - No	NA	0 - No	50	0	0	0	0 - No	0 - No	0 - No	0 - No	No	No	No	No	No	No	No	No	No	No	Yes	Yes	Yes	2
833	25	0 - BOY	1 - YES	1 - YES	Biological mother	Biological father	7	CHAMPION 2	0	0	3 - READ WHOLE SENTENCE		3 - OTHER BACKWARD CASTE	1- HINDU	Higher secondary school	Graduate	1 - Yes	2 - YES, child is here/coming back today	1 - Yes	No	Yes	No	0 - No	1 - Yes	0 - No	1 - Yes	1 - Yes	300	0	700	0	0 - No	1 - Yes	0 - No	0 - No	No	No	No	No	No	No	No	No	No	No	Yes	Yes	Yes	3
834	26	1 - GIRL	1 - YES	1 - YES	Biological mother	Biological father	6	STRIPES 2	0	1	3 - READ WHOLE SENTENCE		1 - SCHEDULE CASTE	1- HINDU	Middle school	High school	1 - Yes	2 - YES, child is here/coming back today	1 - Yes	No	No	No	0 - No	0 - No	0 - No	NA	0 - No	200	0	0	0	0 - No	0 - No	0 - No	1 - Yes	No	No	No	No	No	Yes	No	No	Yes	No	Yes	Yes	Yes	1
835	26	0 - BOY	1 - YES	1 - YES	Biological mother	Biological father	6	STRIPES 2	0	1	3 - READ WHOLE SENTENCE		1 - SCHEDULE CASTE	1- HINDU	Higher secondary school	High school	1 - Yes	2 - YES, child is here/coming back today	1 - Yes	No	No	No	0 - No	1 - Yes	1 - Yes	1 - Yes	1 - Yes	1000	0	0	0	1 - Yes	1 - Yes	0 - No	0 - No	No	No	No	No	No	No	No	No	No	No	Yes	Yes	Yes	2
836	26	0 - BOY	1 - YES	1 - YES	Biological mother	Biological father	6	STRIPES 2	0	1	1 - CANNOT READ AT ALL	1 - CANNOT READ AT ALL	1 - SCHEDULE CASTE	1- HINDU	Illiterate	Illiterate	1 - Yes	2 - YES, child is here/coming back today	0 - No	No	No	No	0 - No	0 - No	0 - No	NA	1 - Yes	1000	0	0	0	0 - No	0 - No	0 - No	1 - Yes	No	No	No	No	No	Yes	No	No	No	No	Yes	Yes	Yes	1
837	26	0 - BOY	1 - YES	1 - YES	Biological mother	Biological father	7	STRIPES 2	0	1	1 - CANNOT READ AT ALL	3 - READ WHOLE SENTENCE	1 - SCHEDULE CASTE	1- HINDU	Primary school	Graduate	1 - Yes	2 - YES, child is here/coming back today	1 - Yes	No	No	No	0 - No	0 - No	0 - No	NA	1 - Yes	400	0	0	0	0 - No	0 - No	0 - No	1 - Yes	No	No	No	No	No	No	No	No	Yes	No	Yes	Yes	Yes	3
838	26	0 - BOY	1 - YES	1 - YES	Biological mother	Biological father	6	STRIPES 2	0	1	3 - READ WHOLE SENTENCE		1 - SCHEDULE CASTE	1- HINDU	High school	High school	1 - Yes	2 - YES, child is here/coming back today	1 - Yes	No	No	No	0 - No	0 - No	0 - No	NA	1 - Yes	1500	0	0	0	0 - No	0 - No	0 - No	1 - Yes	No	No	No	No	No	No	No	No	Yes	No	Yes	Yes	Yes	Pre-primary/LKG/UKG
839	26	0 - BOY	1 - YES	1 - YES	Biological mother	Biological father	6	STRIPES 2	0	1	2 - READ ONLY PART OF IT		1 - SCHEDULE CASTE	1- HINDU	Middle school	High school	1 - Yes	2 - YES, child is here/coming back today	1 - Yes	No	No	No	0 - No	0 - No	0 - No	NA	1 - Yes	100	0	0	0	0 - No	0 - No	0 - No	1 - Yes	No	No	No	No	No	No	No	No	Yes	No	Yes	Yes	Yes	1
840	26	1 - GIRL	1 - YES	1 - YES	Biological mother	Biological father	6	STRIPES 2	0	1	1 - CANNOT READ AT ALL		1 - SCHEDULE CASTE	1- HINDU	Primary school	Middle school	1 - Yes	2 - YES, child is here/coming back today	1 - Yes	No	No	No	0 - No	0 - No	0 - No	NA	1 - Yes	100	0	300	0	1 - Yes	0 - No	0 - No	0 - No	No	No	No	No	No	No	No	No	No	No	Yes	Yes	Yes	1
841	26	1 - GIRL	1 - YES	1 - YES	Biological mother	Biological father	7	STRIPES 2	0	1	3 - READ WHOLE SENTENCE		3 - OTHER BACKWARD CASTE	1- HINDU	Middle school	Middle school	1 - Yes	2 - YES, child is here/coming back today	1 - Yes	No	No	No	0 - No	1 - Yes	0 - No	1 - Yes	1 - Yes	250	0	0	0	0 - No	0 - No	0 - No	1 - Yes	No	No	No	No	No	No	No	No	Yes	No	Yes	Yes	Yes	2
842	26	1 - GIRL	1 - YES	1 - YES	Biological mother	Biological father	6	STRIPES 2	0	1	1 - CANNOT READ AT ALL		3 - OTHER BACKWARD CASTE	1- HINDU	Primary school	Primary school	1 - Yes	2 - YES, child is here/coming back today	1 - Yes	No	No	No	0 - No	0 - No	0 - No	NA	1 - Yes	250	0	0	0	0 - No	0 - No	0 - No	1 - Yes	No	No	No	No	No	No	No	No	Yes	No	Yes	Yes	Yes	2
843	26	1 - GIRL	1 - YES	1 - YES	Biological mother	Biological father	6	STRIPES 2	0	1	1 - CANNOT READ AT ALL		3 - OTHER BACKWARD CASTE	1- HINDU	Middle school	Middle school	1 - Yes	2 - YES, child is here/coming back today	1 - Yes	No	No	No	0 - No	0 - No	0 - No	NA	1 - Yes	250	0	0	0	0 - No	0 - No	0 - No	1 - Yes	No	No	No	No	No	No	No	No	Yes	No	Yes	Yes	Yes	2
844	26	1 - GIRL	1 - YES	1 - YES	Biological mother	Biological father	6	STRIPES 2	0	1	3 - READ WHOLE SENTENCE		3 - OTHER BACKWARD CASTE	1- HINDU	Higher secondary school	High school	1 - Yes	2 - YES, child is here/coming back today	1 - Yes	No	No	No	0 - No	0 - No	0 - No	NA	1 - Yes	300	0	300	0	0 - No	0 - No	0 - No	1 - Yes	No	No	No	No	No	No	No	Yes	Yes	No	Yes	Yes	Yes	3
845	26	0 - BOY	1 - YES	1 - YES	Biological mother	Biological father	7	STRIPES 2	0	1	3 - READ WHOLE SENTENCE		3 - OTHER BACKWARD CASTE	1- HINDU	Middle school	Middle school	1 - Yes	2 - YES, child is here/coming back today	1 - Yes	No	No	No	0 - No	1 - Yes	0 - No	1 - Yes	1 - Yes	150	0	0	0	0 - No	0 - No	0 - No	0 - No	No	No	No	No	No	No	No	No	No	No	Yes	Yes	Yes	1
846	26	1 - GIRL	1 - YES	1 - YES	Biological mother	Biological father	7	STRIPES 2	0	1	3 - READ WHOLE SENTENCE		1 - SCHEDULE CASTE	1- HINDU	Middle school	High school	1 - Yes	2 - YES, child is here/coming back today	1 - Yes	No	No	No	0 - No	0 - No	0 - No	NA	1 - Yes	400	0	0	0	0 - No	0 - No	0 - No	1 - Yes	No	No	No	No	No	No	No	No	Yes	No	Yes	Yes	Yes	1
847	26	1 - GIRL	1 - YES	1 - YES	Biological mother	Biological father	6	STRIPES 2	0	1	2 - READ ONLY PART OF IT		4 - FORWARD CASTE	1- HINDU	Middle school	Middle school	1 - Yes	2 - YES, child is here/coming back today	1 - Yes	No	Yes	No	0 - No	1 - Yes	0 - No	1 - Yes	1 - Yes	500	0	2100	0	1 - Yes	0 - No	0 - No	1 - Yes	No	No	No	No	No	No	No	No	Yes	No	Yes	Yes	Yes	2
848	26	0 - BOY	1 - YES	1 - YES	Biological mother	Biological father	6	STRIPES 2	0	1	1 - CANNOT READ AT ALL		3 - OTHER BACKWARD CASTE	1- HINDU	Illiterate	Primary school	1 - Yes	2 - YES, child is here/coming back today	1 - Yes	No	No	No	0 - No	0 - No	0 - No	NA	1 - Yes	300	0	0	0	0 - No	0 - No	0 - No	0 - No	No	No	No	No	No	No	No	No	No	No	Yes	Yes	Yes	1
849	26	0 - BOY	1 - YES	1 - YES	Biological mother	Biological father	8	STRIPES 2	0	1	3 - READ WHOLE SENTENCE	3 - READ WHOLE SENTENCE	3 - OTHER BACKWARD CASTE	1- HINDU	Primary school	Middle school	1 - Yes	2 - YES, child is here/coming back today	1 - Yes	No	No	No	0 - No	0 - No	0 - No	NA	1 - Yes	200	0	0	0	0 - No	0 - No	0 - No	1 - Yes	No	No	No	No	No	No	No	No	Yes	No	Yes	Yes	Yes	1
850	27	1 - GIRL	1 - YES	1 - YES	Biological mother	Biological father	7	STRIPES 2	1	1	3 - READ WHOLE SENTENCE	3 - READ WHOLE SENTENCE	1 - SCHEDULE CASTE	1- HINDU	Middle school	Middle school	1 - Yes	2 - YES, child is here/coming back today	1 - Yes	No	No	No	0 - No	0 - No	0 - No	NA	1 - Yes	500	0	0	0	1 - Yes	0 - No	0 - No	0 - No	No	No	No	No	No	No	No	No	No	No	Yes	Yes	Yes	2
851	27	0 - BOY	1 - YES	1 - YES	Biological mother	Biological father	6	STRIPES 2	1	1	2 - READ ONLY PART OF IT		1 - SCHEDULE CASTE	1- HINDU	Middle school	Middle school	1 - Yes	2 - YES, child is here/coming back today	1 - Yes	No	No	No	0 - No	0 - No	0 - No	NA	1 - Yes	100	150	0	0	1 - Yes	0 - No	0 - No	1 - Yes	No	No	No	No	No	Yes	No	No	Yes	No	Yes	Yes	Yes	2
852	27	1 - GIRL	1 - YES	0 - NO	Biological mother	Grandfather	6	STRIPES 2	1	1	1 - CANNOT READ AT ALL		1 - SCHEDULE CASTE	1- HINDU	Middle school	Illiterate	1 - Yes	2 - YES, child is here/coming back today	1 - Yes	No	No	No	0 - No	0 - No	0 - No	NA	1 - Yes	200	600	0	0	1 - Yes	0 - No	0 - No	0 - No	No	No	No	No	No	No	No	No	No	No	Yes	Yes	Yes	1
853	27	0 - BOY	1 - YES	1 - YES	Biological mother	Biological father	6	STRIPES 2	1	1		2 - READ ONLY PART OF IT	1 - SCHEDULE CASTE	1- HINDU	Primary school	Primary school	1 - Yes	2 - YES, child is here/coming back today	1 - Yes	No	No	No	0 - No	0 - No	0 - No	NA	1 - Yes	1000	1200	0	0	1 - Yes	0 - No	0 - No	0 - No	No	No	No	No	No	No	No	No	No	No	Yes	Yes	Yes	2
854	27	0 - BOY	1 - YES	1 - YES	Biological mother	Biological father	8	STRIPES 2	1	1	1 - CANNOT READ AT ALL	1 - CANNOT READ AT ALL	2 - SCHEDULE TRIBE	1- HINDU	Illiterate	Illiterate	1 - Yes	2 - YES, child is here/coming back today	0 - No	No	No	No	0 - No	0 - No	0 - No	NA	0 - No	0	0	0	0	0 - No	0 - No	0 - No	0 - No	No	No	No	No	No	No	No	No	No	No	Yes	Yes	Yes	2
855	27	1 - GIRL	1 - YES	1 - YES	Biological mother	Biological father	8	STRIPES 2	1	1	1 - CANNOT READ AT ALL		2 - SCHEDULE TRIBE	1- HINDU	Illiterate	Illiterate
856	27	1 - GIRL	1 - YES	1 - YES	Biological mother	Biological father	9	STRIPES 2	1	1	1 - CANNOT READ AT ALL		2 - SCHEDULE TRIBE	1- HINDU	Primary school	Illiterate	1 - Yes	2 - YES, child is here/coming back today	0 - No	No	No	No	0 - No	0 - No	0 - No	NA	0 - No	0	0	0	0	0 - No	1 - Yes	0 - No	0 - No	No	No	No	No	No	No	No	No	No	No	Yes	No	No
857	27	1 - GIRL	1 - YES	1 - YES	Biological mother	Biological father	7	STRIPES 2	1	1	2 - READ ONLY PART OF IT	3 - READ WHOLE SENTENCE	2 - SCHEDULE TRIBE	1- HINDU	Middle school	Middle school	1 - Yes	2 - YES, child is here/coming back today	1 - Yes	No	No	No	0 - No	0 - No	0 - No	NA	1 - Yes	150	0	0	0	0 - No	0 - No	0 - No	1 - Yes	No	No	No	No	No	No	No	Yes	No	No	Yes	Yes	Yes	2
858	27	1 - GIRL	1 - YES	1 - YES	Biological mother	Biological father	9	STRIPES 2	1	1	2 - READ ONLY PART OF IT	3 - READ WHOLE SENTENCE	2 - SCHEDULE TRIBE	1- HINDU	Middle school	Middle school	1 - Yes	2 - YES, child is here/coming back today	1 - Yes	No	No	No	0 - No	0 - No	0 - No	NA	1 - Yes	150	0	0	0	0 - No	0 - No	0 - No	1 - Yes	No	No	No	No	No	No	No	Yes	No	No	Yes	Yes	Yes	4
859	27	1 - GIRL	1 - YES	1 - YES	Biological mother	Biological father	9	STRIPES 2	1	1	1 - CANNOT READ AT ALL		2 - SCHEDULE TRIBE	1- HINDU	Illiterate	Primary school	1 - Yes	2 - YES, child is here/coming back today	1 - Yes	No	No	No	0 - No	0 - No	0 - No	NA	1 - Yes	50	0	0	0	1 - Yes	0 - No	0 - No	0 - No	No	No	No	No	No	No	No	No	No	No	Yes	Yes	Yes	3
860	27	1 - GIRL	1 - YES	1 - YES	Biological mother	Biological father	6	STRIPES 2	1	1	1 - CANNOT READ AT ALL		1 - SCHEDULE CASTE	1- HINDU	Illiterate	Primary school	1 - Yes	2 - YES, child is here/coming back today	1 - Yes	No	Yes	No	0 - No	1 - Yes	0 - No	1 - Yes	1 - Yes	200	0	0	0	0 - No	0 - No	0 - No	1 - Yes	No	No	No	No	No	No	No	No	Yes	No	Yes	Yes	Yes	2
861	27	0 - BOY	1 - YES	1 - YES	Biological mother	Biological father	7	STRIPES 2	1	1	1 - CANNOT READ AT ALL		2 - SCHEDULE TRIBE	1- HINDU	Primary school	Illiterate
862	27	0 - BOY	1 - YES	1 - YES	Biological mother	Biological father	7	STRIPES 2	1	1		3 - READ WHOLE SENTENCE	4 - FORWARD CASTE	1- HINDU	Middle school	High school	1 - Yes	2 - YES, child is here/coming back today	1 - Yes	No	Yes	No	0 - No	1 - Yes	0 - No	1 - Yes	1 - Yes	3000	8000	0	0	0 - No	0 - No	0 - No	1 - Yes	No	No	No	No	No	No	No	No	Yes	No	Yes	Yes	Yes	2
863	27	0 - BOY	1 - YES	1 - YES	Biological mother	Biological father	7	STRIPES 2	1	1	2 - READ ONLY PART OF IT		4 - FORWARD CASTE	1- HINDU	High school	Higher secondary school	1 - Yes	2 - YES, child is here/coming back today	1 - Yes	No	No	No	0 - No	0 - No	0 - No	NA	1 - Yes	3000	0	750	0	1 - Yes	0 - No	0 - No	1 - Yes	No	No	No	No	No	Yes	No	No	Yes	No	Yes	Yes	Yes	1
864	27	0 - BOY	1 - YES	1 - YES	Biological mother	Biological father	7	STRIPES 2	1	1	3 - READ WHOLE SENTENCE		3 - OTHER BACKWARD CASTE	1- HINDU	Higher secondary school	Primary school	1 - Yes	2 - YES, child is here/coming back today	1 - Yes	No	No	No	0 - No	0 - No	0 - No	NA	1 - Yes	1000	3500	600	0	1 - Yes	0 - No	0 - No	0 - No	No	No	No	No	No	No	No	No	No	No	Yes	Yes	Yes	1
865	27	1 - GIRL	1 - YES	1 - YES	Biological mother	Biological father	6	STRIPES 2	1	1			3 - OTHER BACKWARD CASTE	1- HINDU	Middle school	High school	1 - Yes	2 - YES, child is here/coming back today	1 - Yes	No	No	No	0 - No	0 - No	0 - No	NA	1 - Yes	500	0	0	0	0 - No	0 - No	0 - No	0 - No	No	No	No	No	No	No	No	No	No	No	Yes	Yes	Yes	Pre-primary/LKG/UKG
866	27	1 - GIRL	1 - YES	1 - YES	Biological mother	Biological father	6	STRIPES 2	1	1	3 - READ WHOLE SENTENCE		4 - FORWARD CASTE	1- HINDU	Graduate	Graduate	1 - Yes	2 - YES, child is here/coming back today	1 - Yes	No	Yes	No	0 - No	1 - Yes	0 - No	1 - Yes	1 - Yes	3000	0	0	300	1 - Yes	1 - Yes	0 - No	1 - Yes	No	No	No	No	No	No	No	Yes	Yes	No	Yes	Yes	Yes	2
867	27	0 - BOY	1 - YES	1 - YES	Biological mother	Biological father	7	STRIPES 2	1	1	3 - READ WHOLE SENTENCE	3 - READ WHOLE SENTENCE	3 - OTHER BACKWARD CASTE	1- HINDU	High school	High school	1 - Yes	2 - YES, child is here/coming back today	1 - Yes	No	No	No	0 - No	0 - No	0 - No	NA	1 - Yes	400	0	2400	0	1 - Yes	0 - No	0 - No	0 - No	No	No	No	No	No	No	No	No	No	No	Yes	Yes	Yes	3
868	27	0 - BOY	1 - YES	1 - YES	Biological mother	Biological father	8	STRIPES 2	1	1	2 - READ ONLY PART OF IT		3 - OTHER BACKWARD CASTE	1- HINDU	High school	High school	1 - Yes	2 - YES, child is here/coming back today	1 - Yes	No	Yes	No	0 - No	1 - Yes	0 - No	1 - Yes	1 - Yes	2000	14000	1000	0	1 - Yes	0 - No	0 - No	0 - No	No	No	No	No	No	No	No	No	No	No	Yes	Yes	Yes	2
869	27	0 - BOY	1 - YES	1 - YES	Biological mother	Biological father	7	STRIPES 2	1	1	2 - READ ONLY PART OF IT		3 - OTHER BACKWARD CASTE	1- HINDU	Primary school	High school	1 - Yes	2 - YES, child is here/coming back today	1 - Yes	No	No	No	0 - No	0 - No	0 - No	NA	1 - Yes	100	0	1500	0	1 - Yes	0 - No	0 - No	0 - No	No	No	No	No	No	No	No	No	No	No	Yes	Yes	Yes	2
870	27	0 - BOY	1 - YES	1 - YES	Biological mother	Biological father	6	STRIPES 2	1	1	3 - READ WHOLE SENTENCE		4 - FORWARD CASTE	1- HINDU	Higher secondary school	Higher secondary school	1 - Yes	2 - YES, child is here/coming back today	1 - Yes	No	No	No	0 - No	0 - No	0 - No	NA	1 - Yes	5000	25000	4500	0	1 - Yes	0 - No	0 - No	1 - Yes	No	No	No	No	No	Yes	No	No	Yes	No	Yes	Yes	Yes	1
871	27	0 - BOY	1 - YES	1 - YES	Biological mother	Biological father	7	STRIPES 2	1	1	2 - READ ONLY PART OF IT		4 - FORWARD CASTE	1- HINDU	Primary school	High school
872	27	1 - GIRL	1 - YES	1 - YES	Biological mother	Biological father	7	STRIPES 2	1	1			4 - FORWARD CASTE	1- HINDU	Postgraduate	Higher secondary school
873	27	0 - BOY	1 - YES	1 - YES	Biological mother	Biological father	6	STRIPES 2	1	1	3 - READ WHOLE SENTENCE		3 - OTHER BACKWARD CASTE	1- HINDU	Middle school	High school	1 - Yes	2 - YES, child is here/coming back today	1 - Yes	No	No	No	0 - No	0 - No	0 - No	NA	1 - Yes	500	2000	0	0	1 - Yes	1 - Yes	0 - No	0 - No	No	No	No	No	No	No	No	No	No	No	Yes	Yes	Yes	Pre-primary/LKG/UKG
874	27	0 - BOY	1 - YES	1 - YES	Other	Other	7	STRIPES 2	1	1	1 - CANNOT READ AT ALL		3 - OTHER BACKWARD CASTE	1- HINDU	Illiterate	Primary school	1 - Yes	2 - YES, child is here/coming back today	1 - Yes	No	No	No	0 - No	0 - No	0 - No	NA	1 - Yes	3000	7000	3600	0	0 - No	0 - No	0 - No	1 - Yes	No	No	No	No	No	Yes	No	Yes	Yes	No	Yes	Yes	Yes	2
875	27	0 - BOY	1 - YES	1 - YES	Biological mother	Biological father	8	STRIPES 2	1	1	1 - CANNOT READ AT ALL		3 - OTHER BACKWARD CASTE	1- HINDU	Middle school	Middle school	1 - Yes	2 - YES, child is here/coming back today	1 - Yes	No	No	No	0 - No	0 - No	0 - No	NA	1 - Yes	200	0	2400	0	1 - Yes	0 - No	0 - No	1 - Yes	No	No	No	No	No	Yes	No	No	Yes	No	Yes	Yes	Yes	2
876	27	1 - GIRL	1 - YES	1 - YES	Biological mother	Biological father	7	STRIPES 2	1	1	1 - CANNOT READ AT ALL	1 - CANNOT READ AT ALL	3 - OTHER BACKWARD CASTE	1- HINDU	Illiterate	Illiterate
877	27	1 - GIRL	1 - YES	1 - YES	Biological mother	Biological father	7	STRIPES 2	1	1	1 - CANNOT READ AT ALL	1 - CANNOT READ AT ALL	3 - OTHER BACKWARD CASTE	1- HINDU	Primary school	Illiterate	1 - Yes	2 - YES, child is here/coming back today	1 - Yes	No	No	No	0 - No	0 - No	0 - No	NA	1 - Yes	100	0	0	0	0 - No	0 - No	0 - No	0 - No	No	No	No	No	No	No	No	No	No	No	Yes	Yes	Yes	2
878	27	0 - BOY	1 - YES	1 - YES	Biological mother	Biological father	8	STRIPES 2	1	1	1 - CANNOT READ AT ALL		3 - OTHER BACKWARD CASTE	1- HINDU	Middle school	High school	1 - Yes	2 - YES, child is here/coming back today	1 - Yes	No	No	No	0 - No	0 - No	0 - No	NA	1 - Yes	2000	0	0	1000	1 - Yes	0 - No	0 - No	0 - No	No	No	No	No	No	No	No	No	No	No	Yes	Yes	Yes	2
879	27	0 - BOY	1 - YES	1 - YES	Biological mother	Biological father	7	STRIPES 2	1	1			4 - FORWARD CASTE	1- HINDU	High school	High school	1 - Yes	2 - YES, child is here/coming back today	1 - Yes	No	No	No	0 - No	0 - No	0 - No	NA	1 - Yes	4500	3700	750	0	1 - Yes	0 - No	0 - No	1 - Yes	No	No	No	No	No	No	No	No	Yes	No	Yes	Yes	Yes	Pre-primary/LKG/UKG
880	27	0 - BOY	1 - YES	1 - YES	Biological mother	Biological father	6	STRIPES 2	1	1	3 - READ WHOLE SENTENCE		1 - SCHEDULE CASTE	1- HINDU	High school	Middle school	1 - Yes	2 - YES, child is here/coming back today	1 - Yes	No	No	No	0 - No	1 - Yes	0 - No	1 - Yes	1 - Yes	1000	0	0	0	1 - Yes	1 - Yes	0 - No	1 - Yes	No	No	No	No	No	No	No	Yes	Yes	No	Yes	Yes	Yes	2
881	27	1 - GIRL	1 - YES	1 - YES	Biological mother	Biological father	6	STRIPES 2	1	1	1 - CANNOT READ AT ALL		1 - SCHEDULE CASTE	1- HINDU	Primary school	Middle school	1 - Yes	2 - YES, child is here/coming back today	1 - Yes	No	No	No	0 - No	1 - Yes	0 - No	1 - Yes	1 - Yes	200	0	0	0	0 - No	1 - Yes	0 - No	1 - Yes	No	No	No	No	No	No	No	Yes	No	No	Yes	Yes	Yes	1
882	27	0 - BOY	1 - YES	1 - YES	Biological mother	Biological father	7	STRIPES 2	1	1	1 - CANNOT READ AT ALL		2 - SCHEDULE TRIBE	1- HINDU	Illiterate	High school	1 - Yes	2 - YES, child is here/coming back today	1 - Yes	No	No	No	0 - No	0 - No	0 - No	NA	1 - Yes	100	0	0	0	0 - No	0 - No	0 - No	1 - Yes	No	No	No	No	No	No	No	No	Yes	No	Yes	Yes	Yes	2
883	27	1 - GIRL	0 - NO	1 - YES	Other	Other	7	STRIPES 2	1	1	1 - CANNOT READ AT ALL	3 - READ WHOLE SENTENCE	2 - SCHEDULE TRIBE	1- HINDU	Illiterate	High school
884	27	0 - BOY	1 - YES	1 - YES	Biological mother	Biological father	6	STRIPES 2	1	1	1 - CANNOT READ AT ALL		2 - SCHEDULE TRIBE	1- HINDU	Middle school	Middle school
885	27	0 - BOY	1 - YES	1 - YES	Biological mother	Biological father	7	STRIPES 2	1	1	1 - CANNOT READ AT ALL		2 - SCHEDULE TRIBE	1- HINDU	Middle school	Middle school
886	27	1 - GIRL	1 - YES	1 - YES	Biological mother	Biological father	6	STRIPES 2	1	1	3 - READ WHOLE SENTENCE		3 - OTHER BACKWARD CASTE	1- HINDU	High school	High school	1 - Yes	2 - YES, child is here/coming back today	1 - Yes	No	No	No	0 - No	1 - Yes	0 - No	1 - Yes	1 - Yes	1500	0	1000	0	0 - No	0 - No	0 - No	1 - Yes	No	No	No	No	No	Yes	No	Yes	No	No	Yes	Yes	Yes	1
887	27	1 - GIRL	1 - YES	1 - YES	Biological mother	Biological father	9	STRIPES 2	1	1	2 - READ ONLY PART OF IT		3 - OTHER BACKWARD CASTE	1- HINDU	High school	High school	1 - Yes	2 - YES, child is here/coming back today	1 - Yes	No	No	No	0 - No	0 - No	0 - No	NA	1 - Yes	500	2000	0	0	1 - Yes	0 - No	0 - No	0 - No	No	No	No	No	No	No	No	No	No	No	Yes	Yes	Yes	2
888	27	1 - GIRL	1 - YES	1 - YES	Biological mother	Biological father	6	STRIPES 2	1	1	3 - READ WHOLE SENTENCE		3 - OTHER BACKWARD CASTE	1- HINDU	Middle school	High school	1 - Yes	2 - YES, child is here/coming back today	1 - Yes	No	No	No	0 - No	0 - No	0 - No	NA	1 - Yes	500	7000	0	0	1 - Yes	0 - No	0 - No	1 - Yes	No	No	No	No	No	No	No	No	Yes	No	Yes	Yes	Yes	1
889	28	1 - GIRL	1 - YES	1 - YES	Biological mother	Biological father	6	STRIPES 2	1	1	1 - CANNOT READ AT ALL	1 - CANNOT READ AT ALL	2 - SCHEDULE TRIBE	1- HINDU	Primary school	Middle school	1 - Yes	2 - YES, child is here/coming back today	1 - Yes	No	Yes	No	0 - No	1 - Yes	0 - No	1 - Yes	1 - Yes	400	0	0	0	0 - No	1 - Yes	1 - Yes	0 - No	No	No	No	No	No	No	No	No	No	No	Yes	Yes	Yes	2
890	28	1 - GIRL	1 - YES	1 - YES	Biological mother	Biological father	6	STRIPES 2	1	1	1 - CANNOT READ AT ALL	3 - READ WHOLE SENTENCE	1 - SCHEDULE CASTE	1- HINDU	Primary school	High school	1 - Yes	2 - YES, child is here/coming back today	1 - Yes	No	Yes	No	0 - No	1 - Yes	0 - No	1 - Yes	1 - Yes	500	0	0	10000	1 - Yes	0 - No	1 - Yes	0 - No	No	No	No	No	No	No	No	No	No	No	Yes	Yes	Yes	2
891	28	0 - BOY	1 - YES	1 - YES	Biological mother	Biological father	7	STRIPES 2	1	1	3 - READ WHOLE SENTENCE	3 - READ WHOLE SENTENCE	1 - SCHEDULE CASTE	1- HINDU	High school	High school	1 - Yes	2 - YES, child is here/coming back today	1 - Yes	No	Yes	No	0 - No	1 - Yes	0 - No	1 - Yes	1 - Yes	300	0	300	0	1 - Yes	0 - No	0 - No	1 - Yes	No	No	No	No	No	Yes	No	No	Yes	No	Yes	Yes	Yes	2
892	28	0 - BOY	1 - YES	1 - YES	Biological mother	Biological father	7	STRIPES 2	1	1	3 - READ WHOLE SENTENCE	3 - READ WHOLE SENTENCE	1 - SCHEDULE CASTE	1- HINDU	High school	High school	1 - Yes	2 - YES, child is here/coming back today	1 - Yes	No	Yes	No	0 - No	1 - Yes	0 - No	1 - Yes	1 - Yes	300	0	300	0	0 - No	1 - Yes	0 - No	1 - Yes	No	No	No	No	No	No	No	No	Yes	No	Yes	Yes	Yes	3
893	28	0 - BOY	1 - YES	1 - YES	Biological mother	Biological father	7	STRIPES 2	1	1	2 - READ ONLY PART OF IT		1 - SCHEDULE CASTE	1- HINDU	Primary school	Higher secondary school
894	28	1 - GIRL	1 - YES	1 - YES	Biological mother	Biological father	6	STRIPES 2	1	1	2 - READ ONLY PART OF IT		2 - SCHEDULE TRIBE	1- HINDU	Primary school	Middle school	1 - Yes	2 - YES, child is here/coming back today	1 - Yes	No	No	No	0 - No	0 - No	0 - No	NA	1 - Yes	100	0	200	0	1 - Yes	0 - No	0 - No	0 - No	No	No	No	No	No	No	No	No	No	No	Yes	Yes	Yes	1
895	28	1 - GIRL	1 - YES	1 - YES	Biological mother	Biological father	7	STRIPES 2	1	1	1 - CANNOT READ AT ALL	1 - CANNOT READ AT ALL	2 - SCHEDULE TRIBE	1- HINDU	Primary school	Illiterate
896	28	1 - GIRL	1 - YES	1 - YES	Biological mother	Biological father	6	STRIPES 2	1	1							1 - Yes	2 - YES, child is here/coming back today	1 - Yes	No	No	No	0 - No	0 - No	0 - No	NA	1 - Yes	400	0	0	0	1 - Yes	0 - No	0 - No	0 - No	No	No	No	No	No	No	No	No	No	No	Yes	Yes	Yes	2
897	28	0 - BOY	1 - YES	1 - YES	Biological mother	Biological father	6	STRIPES 2	1	1	3 - READ WHOLE SENTENCE		4 - FORWARD CASTE	1- HINDU	Higher secondary school	Higher secondary school
898	28	0 - BOY	1 - YES	1 - YES	Biological mother	Biological father	6	STRIPES 2	1	1	1 - CANNOT READ AT ALL	1 - CANNOT READ AT ALL	1 - SCHEDULE CASTE	1- HINDU	Primary school	Primary school	1 - Yes	2 - YES, child is here/coming back today	1 - Yes	No	No	No	0 - No	0 - No	0 - No	NA	1 - Yes	400	0	0	0	1 - Yes	0 - No	0 - No	1 - Yes	No	No	No	No	No	No	No	No	Yes	No	Yes	Yes	Yes	2
899	28	1 - GIRL	1 - YES	1 - YES	Biological mother	Biological father	7	STRIPES 2	1	1	3 - READ WHOLE SENTENCE		1 - SCHEDULE CASTE	1- HINDU	High school	Postgraduate	1 - Yes	2 - YES, child is here/coming back today	1 - Yes	No	Yes	No	0 - No	1 - Yes	0 - No	1 - Yes	1 - Yes	2500	25000	1800	0	1 - Yes	1 - Yes	1 - Yes	0 - No	No	No	No	No	No	No	No	No	No	No	Yes	Yes	Yes	1
900	28	0 - BOY	1 - YES	1 - YES	Biological mother	Biological father	6	STRIPES 2	1	1	1 - CANNOT READ AT ALL		1 - SCHEDULE CASTE	1- HINDU	Illiterate	Illiterate	1 - Yes	2 - YES, child is here/coming back today	1 - Yes	No	No	No	0 - No	0 - No	0 - No	NA	1 - Yes	300	0	0	0	1 - Yes	0 - No	0 - No	1 - Yes	No	No	No	No	No	Yes	No	No	Yes	No	Yes	Yes	Yes	1
901	28	0 - BOY	1 - YES	1 - YES	Biological mother	Biological father	6	STRIPES 2	1	1	3 - READ WHOLE SENTENCE	3 - READ WHOLE SENTENCE	1 - SCHEDULE CASTE	1- HINDU	Middle school	Middle school	1 - Yes	2 - YES, child is here/coming back today	1 - Yes	No	Yes	No	0 - No	1 - Yes	0 - No	1 - Yes	1 - Yes	500	0	3600	0	1 - Yes	0 - No	0 - No	1 - Yes	No	No	No	No	No	Yes	No	No	No	No	Yes	Yes	Yes	2
902	28	0 - BOY	1 - YES	1 - YES	Biological mother	Biological father	6	STRIPES 2	1	1	1 - CANNOT READ AT ALL	2 - READ ONLY PART OF IT	1 - SCHEDULE CASTE	1- HINDU	Illiterate	Middle school	1 - Yes	2 - YES, child is here/coming back today	1 - Yes	No	No	No	0 - No	0 - No	0 - No	NA	1 - Yes	300	0	0	0	1 - Yes	0 - No	0 - No	0 - No	No	No	No	No	No	No	No	No	No	No	Yes	Yes	Yes	2
903	28	1 - GIRL	1 - YES	1 - YES	Biological mother	Biological father	7	STRIPES 2	1	1	1 - CANNOT READ AT ALL		3 - OTHER BACKWARD CASTE	1- HINDU	Middle school	High school	1 - Yes	2 - YES, child is here/coming back today	1 - Yes	No	No	No	0 - No	1 - Yes	0 - No	1 - Yes	1 - Yes	500	0	0	0	0 - No	0 - No	0 - No	1 - Yes	No	No	No	No	No	No	No	Yes	Yes	No	Yes	Yes	Yes	2
904	28	0 - BOY	1 - YES	1 - YES	Biological mother	Biological father	6	STRIPES 2	1	1	1 - CANNOT READ AT ALL		3 - OTHER BACKWARD CASTE	1- HINDU	Illiterate	Illiterate	1 - Yes	2 - YES, child is here/coming back today	1 - Yes	No	No	No	0 - No	0 - No	0 - No	NA	1 - Yes	200	0	0	0	0 - No	1 - Yes	0 - No	1 - Yes	No	No	No	No	No	No	No	No	Yes	No	Yes	Yes	Yes	2
905	28	1 - GIRL	0 - NO	1 - YES	Grandmother	Biological father	8	STRIPES 2	1	1	1 - CANNOT READ AT ALL		3 - OTHER BACKWARD CASTE	1- HINDU	Illiterate	High school
906	28	1 - GIRL	1 - YES	1 - YES	Biological mother	Biological father	6	STRIPES 2	1	1	2 - READ ONLY PART OF IT		3 - OTHER BACKWARD CASTE	1- HINDU	Primary school	Illiterate	1 - Yes	2 - YES, child is here/coming back today	1 - Yes	No	Yes	No	0 - No	1 - Yes	0 - No	1 - Yes	1 - Yes	500	0	900	0	1 - Yes	0 - No	0 - No	1 - Yes	No	No	No	No	No	Yes	No	No	Yes	No	Yes	Yes	Yes	2
907	28	1 - GIRL	1 - YES	1 - YES	Biological mother	Biological father	6	STRIPES 2	1	1	2 - READ ONLY PART OF IT		3 - OTHER BACKWARD CASTE	1- HINDU	Primary school	Middle school
908	28	1 - GIRL	1 - YES	1 - YES	Biological mother	Biological father	8	STRIPES 2	1	1	1 - CANNOT READ AT ALL	1 - CANNOT READ AT ALL	3 - OTHER BACKWARD CASTE	1- HINDU	Illiterate	Illiterate	1 - Yes	2 - YES, child is here/coming back today	1 - Yes	No	No	No	1 - Yes	0 - No	0 - No	1 - Yes	1 - Yes	200	0	0	0	0 - No	0 - No	0 - No	1 - Yes	No	No	No	No	No	Yes	No	No	Yes	No	Yes	Yes	Yes	3
909	28	1 - GIRL	1 - YES	1 - YES	Biological mother	Biological father	6	STRIPES 2	1	1	1 - CANNOT READ AT ALL		3 - OTHER BACKWARD CASTE	1- HINDU		Middle school	1 - Yes	2 - YES, child is here/coming back today	1 - Yes	No	No	No	0 - No	0 - No	0 - No	NA	1 - Yes	400	0	0	0	0 - No	0 - No	0 - No	1 - Yes	No	No	No	No	No	Yes	No	No	Yes	No	Yes	Yes	Yes	2
910	28	0 - BOY	1 - YES	1 - YES	Biological mother	Biological father	7	STRIPES 2	1	1	2 - READ ONLY PART OF IT	2 - READ ONLY PART OF IT	3 - OTHER BACKWARD CASTE	1- HINDU	Primary school	Middle school
911	28	1 - GIRL	1 - YES	1 - YES	Biological mother	Biological father	7	STRIPES 2	1	1	1 - CANNOT READ AT ALL		3 - OTHER BACKWARD CASTE	1- HINDU	Primary school	Primary school	1 - Yes	2 - YES, child is here/coming back today	1 - Yes	No	No	No	0 - No	0 - No	0 - No	NA	1 - Yes	50	0	0	0	0 - No	0 - No	0 - No	0 - No	No	No	No	No	No	No	No	No	No	No	Yes	Yes	Yes	2
912	28	0 - BOY	1 - YES	1 - YES	Biological mother	Biological father	7	STRIPES 2	1	1	1 - CANNOT READ AT ALL	3 - READ WHOLE SENTENCE	3 - OTHER BACKWARD CASTE	1- HINDU	Primary school	Middle school	1 - Yes	2 - YES, child is here/coming back today	1 - Yes	No	No	No	0 - No	0 - No	0 - No	NA	1 - Yes	500	0	300	0	1 - Yes	0 - No	0 - No	0 - No	No	No	No	No	No	No	No	No	No	No	Yes	Yes	Yes	2
913	28	1 - GIRL	1 - YES	1 - YES	Biological mother	Biological father	7	STRIPES 2	1	1	3 - READ WHOLE SENTENCE		3 - OTHER BACKWARD CASTE	1- HINDU	Middle school	Primary school	1 - Yes	1 - NO, child is not coming back today	1 - Yes	No	No	No	0 - No	0 - No	0 - No	NA	1 - Yes	200	0	0	0	0 - No	0 - No	0 - No	1 - Yes	No	No	No	No	No	Yes	No	Yes	No	No	Yes	Yes	Yes	2
914	28	1 - GIRL	1 - YES	1 - YES	Biological mother	Biological father	7	STRIPES 2	1	1	1 - CANNOT READ AT ALL	3 - READ WHOLE SENTENCE	3 - OTHER BACKWARD CASTE	1- HINDU	Primary school	Middle school	1 - Yes	2 - YES, child is here/coming back today	1 - Yes	No	No	No	0 - No	0 - No	0 - No	NA	1 - Yes	2700	5000	300	0	0 - No	1 - Yes	0 - No	1 - Yes	No	No	No	No	No	Yes	No	Yes	No	No	Yes	Yes	Yes	1
915	29	1 - GIRL	1 - YES	1 - YES	Biological mother	Biological father	6	STRIPES 2	1	1	2 - READ ONLY PART OF IT	3 - READ WHOLE SENTENCE	1 - SCHEDULE CASTE	1- HINDU	Middle school	Middle school	1 - Yes	2 - YES, child is here/coming back today	1 - Yes	No	No	No	1 - Yes	0 - No	0 - No	1 - Yes	1 - Yes	500	0	0	0	1 - Yes	1 - Yes	1 - Yes	1 - Yes	Yes	No	No	No	No	No	No	Yes	Yes	No	Yes	Yes	Yes	1
916	29	0 - BOY	1 - YES	1 - YES	Biological mother	Biological father	7	STRIPES 2	1	1	1 - CANNOT READ AT ALL		2 - SCHEDULE TRIBE	1- HINDU	Illiterate	Middle school	1 - Yes	2 - YES, child is here/coming back today	0 - No	No	No	No	0 - No	0 - No	0 - No	NA	1 - Yes	1000	3600	0	0	1 - Yes	0 - No	1 - Yes	1 - Yes	No	No	No	No	No	Yes	No	No	Yes	Yes	Yes	Yes	Yes	2
917	29	1 - GIRL	1 - YES	1 - YES	Biological mother	Biological father	7	STRIPES 2	1	1	1 - CANNOT READ AT ALL	1 - CANNOT READ AT ALL	2 - SCHEDULE TRIBE	1- HINDU	Illiterate	Middle school
918	29	0 - BOY	1 - YES	1 - YES	Biological mother	Biological father	6	STRIPES 2	1	1	1 - CANNOT READ AT ALL		2 - SCHEDULE TRIBE	1- HINDU	Primary school	Middle school	1 - Yes	2 - YES, child is here/coming back today	1 - Yes	No	No	No	0 - No	0 - No	0 - No	NA	1 - Yes	500	3000	0	0	1 - Yes	1 - Yes	1 - Yes	1 - Yes	No	No	No	No	No	Yes	No	No	Yes	No	Yes	Yes	Yes	1
919	29	0 - BOY	1 - YES	1 - YES	Biological mother	Biological father	7	STRIPES 2	1	1	1 - CANNOT READ AT ALL	2 - READ ONLY PART OF IT	2 - SCHEDULE TRIBE	1- HINDU	Illiterate	Middle school	1 - Yes	2 - YES, child is here/coming back today	1 - Yes	No	No	No	0 - No	1 - Yes	0 - No	1 - Yes	1 - Yes	500	0	0	0	1 - Yes	1 - Yes	1 - Yes	1 - Yes	No	No	No	No	No	Yes	No	No	Yes	No	Yes	Yes	Yes	1
920	29	0 - BOY	1 - YES	1 - YES	Biological mother	Biological father	7	STRIPES 2	1	1	1 - CANNOT READ AT ALL		2 - SCHEDULE TRIBE	1- HINDU	Illiterate	Illiterate
921	29	1 - GIRL	1 - YES	1 - YES	Biological mother	Biological father	8	STRIPES 2	1	1	3 - READ WHOLE SENTENCE	3 - READ WHOLE SENTENCE	4 - FORWARD CASTE	1- HINDU	Higher secondary school	Higher secondary school	1 - Yes	2 - YES, child is here/coming back today	1 - Yes	No	Yes	No	0 - No	1 - Yes	0 - No	1 - Yes	1 - Yes	4000	9000	2000	0	1 - Yes	1 - Yes	1 - Yes	0 - No	No	No	No	No	No	No	No	No	No	No	Yes	Yes	Yes	3
922	29	0 - BOY	1 - YES	1 - YES	Biological mother	Biological father	8	STRIPES 2	1	1	3 - READ WHOLE SENTENCE		3 - OTHER BACKWARD CASTE	1- HINDU	High school	High school	1 - Yes	2 - YES, child is here/coming back today	1 - Yes	No	Yes	No	0 - No	1 - Yes	0 - No	1 - Yes	1 - Yes	4000	9000	5000	0	1 - Yes	1 - Yes	1 - Yes	1 - Yes	No	No	No	No	No	Yes	No	No	Yes	No	Yes	Yes	Yes	2
923	29	0 - BOY	1 - YES	1 - YES	Biological mother	Biological father	7	STRIPES 2	1	1	3 - READ WHOLE SENTENCE		3 - OTHER BACKWARD CASTE	1- HINDU	Middle school	High school	1 - Yes	2 - YES, child is here/coming back today	1 - Yes	Yes	No	No	1 - Yes	0 - No	0 - No	1 - Yes	1 - Yes	500	0	0	0	1 - Yes	0 - No	1 - Yes	1 - Yes	No	No	No	No	No	Yes	No	No	Yes	No	Yes	Yes	Yes	2
924	29	0 - BOY	1 - YES	1 - YES	Biological mother	Biological father	8	STRIPES 2	1	1	1 - CANNOT READ AT ALL	1 - CANNOT READ AT ALL	2 - SCHEDULE TRIBE	1- HINDU	Illiterate	Primary school	1 - Yes	2 - YES, child is here/coming back today	0 - No	No	No	No	0 - No	0 - No	0 - No	NA	0 - No	0	0	0	0	0 - No	0 - No	0 - No	0 - No	No	No	No	No	No	No	No	No	No	No	Yes	Yes	Yes	Anganwadi
925	29	0 - BOY	1 - YES	1 - YES	Biological mother	Biological father	7	STRIPES 2	1	1	1 - CANNOT READ AT ALL	1 - CANNOT READ AT ALL	2 - SCHEDULE TRIBE	1- HINDU	Illiterate	Primary school	1 - Yes	2 - YES, child is here/coming back today	0 - No	No	No	No	0 - No	0 - No	0 - No	NA	0 - No	0	0	0	0	0 - No	0 - No	0 - No	0 - No	No	No	No	No	No	No	No	No	No	No	Yes	Yes	Yes	Anganwadi
926	29	1 - GIRL	1 - YES	1 - YES	Biological mother	Biological father	8	STRIPES 2	1	1	1 - CANNOT READ AT ALL	1 - CANNOT READ AT ALL	2 - SCHEDULE TRIBE	1- HINDU	Illiterate	Primary school	1 - Yes	2 - YES, child is here/coming back today	0 - No	No	No	No	0 - No	0 - No	0 - No	NA	0 - No	0	0	0	0	0 - No	0 - No	0 - No	0 - No	No	No	No	No	No	No	No	No	No	No	Yes	Yes	Yes	Anganwadi
927	29	1 - GIRL	1 - YES	1 - YES	Biological mother	Biological father	6	STRIPES 2	1	1	1 - CANNOT READ AT ALL	3 - READ WHOLE SENTENCE	1 - SCHEDULE CASTE	1- HINDU	Middle school	Middle school	1 - Yes	2 - YES, child is here/coming back today	1 - Yes	No	No	No	0 - No	1 - Yes	0 - No	1 - Yes	1 - Yes	1000	0	1500	0	1 - Yes	1 - Yes	1 - Yes	1 - Yes	No	No	No	No	No	Yes	No	No	Yes	No	Yes	Yes	Yes	2
928	29	0 - BOY	1 - YES	1 - YES	Biological mother	Biological father	6	STRIPES 2	1	1		1 - CANNOT READ AT ALL	1 - SCHEDULE CASTE	1- HINDU	Primary school	Middle school	1 - Yes	2 - YES, child is here/coming back today	1 - Yes	No	Yes	No	0 - No	1 - Yes	0 - No	1 - Yes	1 - Yes	500	0	0	0	1 - Yes	1 - Yes	1 - Yes	1 - Yes	No	No	No	No	No	Yes	No	No	Yes	No	Yes	Yes	Yes	1
929	29	0 - BOY	1 - YES	1 - YES	Biological mother	Biological father	7	STRIPES 2	1	1	1 - CANNOT READ AT ALL	2 - READ ONLY PART OF IT	1 - SCHEDULE CASTE	1- HINDU	Illiterate	Primary school	1 - Yes	2 - YES, child is here/coming back today	1 - Yes	No	Yes	No	0 - No	1 - Yes	0 - No	1 - Yes	1 - Yes	1000	0	1000	0	1 - Yes	1 - Yes	1 - Yes	1 - Yes	No	No	No	No	No	Yes	No	Yes	No	No	Yes	Yes	Yes	2
930	29	0 - BOY	1 - YES	1 - YES	Biological mother	Biological father	6	STRIPES 2	1	1	1 - CANNOT READ AT ALL		1 - SCHEDULE CASTE	1- HINDU	Primary school	High school	1 - Yes	2 - YES, child is here/coming back today	1 - Yes	No	Yes	No	0 - No	1 - Yes	0 - No	1 - Yes	1 - Yes	6000	0	0	0	1 - Yes	1 - Yes	1 - Yes	1 - Yes	No	No	No	No	No	Yes	No	No	Yes	No	Yes	Yes	Yes	1
931	29	0 - BOY	1 - YES	1 - YES	Biological mother	Biological father	6	STRIPES 2	1	1	1 - CANNOT READ AT ALL	1 - CANNOT READ AT ALL	1 - SCHEDULE CASTE	1- HINDU	Primary school	Middle school	1 - Yes	2 - YES, child is here/coming back today	1 - Yes	No	No	No	0 - No	1 - Yes	0 - No	1 - Yes	1 - Yes	400	0	0	0	1 - Yes	0 - No	1 - Yes	1 - Yes	No	No	No	No	No	Yes	No	No	Yes	No	Yes	Yes	Yes	2
932	29	1 - GIRL	1 - YES	1 - YES	Biological mother	Biological father	8	STRIPES 2	1	1	3 - READ WHOLE SENTENCE	3 - READ WHOLE SENTENCE	4 - FORWARD CASTE	1- HINDU	Middle school	Higher secondary school	1 - Yes	2 - YES, child is here/coming back today	1 - Yes	No	No	No	0 - No	1 - Yes	0 - No	1 - Yes	1 - Yes	4000	0	0	0	1 - Yes	1 - Yes	1 - Yes	1 - Yes	No	No	No	No	No	Yes	No	No	Yes	No	Yes	Yes	Yes	2
933	29	0 - BOY	1 - YES	1 - YES	Biological mother	Biological father	7	STRIPES 2	1	1	1 - CANNOT READ AT ALL		1 - SCHEDULE CASTE	1- HINDU	Primary school	High school	1 - Yes	2 - YES, child is here/coming back today	1 - Yes	No	No	No	0 - No	0 - No	0 - No	NA	1 - Yes	2000	0	400	0	1 - Yes	0 - No	1 - Yes	1 - Yes	No	No	No	No	No	Yes	No	No	Yes	No	Yes	Yes	Yes	1
934	29	1 - GIRL	1 - YES	1 - YES	Biological mother	Biological father	6	STRIPES 2	1	1	3 - READ WHOLE SENTENCE		2 - SCHEDULE TRIBE	1- HINDU	Primary school	Illiterate
935	29	1 - GIRL	1 - YES	1 - YES	Biological mother	Biological father	6	STRIPES 2	1	1	2 - READ ONLY PART OF IT		2 - SCHEDULE TRIBE	1- HINDU	Middle school	Middle school	1 - Yes	2 - YES, child is here/coming back today	1 - Yes	No	No	No	1 - Yes	0 - No	0 - No	1 - Yes	1 - Yes	3000	0	0	0	1 - Yes	1 - Yes	1 - Yes	1 - Yes	Yes	No	No	No	No	Yes	No	No	Yes	No	Yes	Yes	Yes	Pre-primary/LKG/UKG
936	29	0 - BOY	1 - YES	1 - YES	Biological mother	Biological father	7	STRIPES 2	1	1	1 - CANNOT READ AT ALL		2 - SCHEDULE TRIBE	1- HINDU	Primary school	Primary school
937	29	0 - BOY	1 - YES	1 - YES	Biological mother	Biological father	6	STRIPES 2	1	1	3 - READ WHOLE SENTENCE	3 - READ WHOLE SENTENCE	1 - SCHEDULE CASTE	1- HINDU	Middle school	Middle school	1 - Yes	2 - YES, child is here/coming back today	1 - Yes	No	Yes	No	0 - No	1 - Yes	0 - No	1 - Yes	1 - Yes	700	0	0	0	1 - Yes	1 - Yes	1 - Yes	1 - Yes	No	No	No	No	No	Yes	No	No	Yes	No	Yes	Yes	Yes	2
938	29	1 - GIRL	1 - YES	1 - YES	Biological mother	Biological father	7	STRIPES 2	1	1	3 - READ WHOLE SENTENCE	3 - READ WHOLE SENTENCE	1 - SCHEDULE CASTE	1- HINDU	High school	Graduate	1 - Yes	2 - YES, child is here/coming back today	1 - Yes	Yes	No	No	1 - Yes	0 - No	0 - No	1 - Yes	1 - Yes	2000	0	300	0	1 - Yes	0 - No	1 - Yes	1 - Yes	No	No	No	No	No	Yes	No	No	Yes	No	Yes	Yes	Yes	1
939	29	1 - GIRL	1 - YES	1 - YES	Biological mother	Biological father	7	STRIPES 2	1	1	3 - READ WHOLE SENTENCE	3 - READ WHOLE SENTENCE	1 - SCHEDULE CASTE	1- HINDU	Middle school	Middle school	1 - Yes	2 - YES, child is here/coming back today	1 - Yes	No	No	No	0 - No	1 - Yes	0 - No	1 - Yes	1 - Yes	700	0	0	0	1 - Yes	1 - Yes	1 - Yes	1 - Yes	No	No	No	No	No	Yes	No	Yes	No	No	Yes	Yes	Yes	2
940	29	0 - BOY	1 - YES	1 - YES	Biological mother	Biological father	6	STRIPES 2	1	1	3 - READ WHOLE SENTENCE		1 - SCHEDULE CASTE	1- HINDU	Middle school	Middle school	1 - Yes	2 - YES, child is here/coming back today	1 - Yes	No	No	No	0 - No	1 - Yes	0 - No	1 - Yes	1 - Yes	700	0	0	0	1 - Yes	1 - Yes	1 - Yes	1 - Yes	No	No	No	No	No	Yes	No	No	Yes	No	Yes	Yes	Yes	2
941	29	0 - BOY	1 - YES	1 - YES	Biological mother	Biological father	6	STRIPES 2	1	1	3 - READ WHOLE SENTENCE		1 - SCHEDULE CASTE	1- HINDU	High school	Middle school	1 - Yes	2 - YES, child is here/coming back today	1 - Yes	No	No	No	0 - No	1 - Yes	0 - No	1 - Yes	1 - Yes	700	0	0	0	1 - Yes	1 - Yes	1 - Yes	1 - Yes	No	No	No	No	No	Yes	No	No	Yes	No	Yes	Yes	Yes	2
942	29	0 - BOY	1 - YES	1 - YES	Biological mother	Biological father	6	STRIPES 2	1	1	3 - READ WHOLE SENTENCE		1 - SCHEDULE CASTE	1- HINDU	Middle school	High school	1 - Yes	2 - YES, child is here/coming back today	1 - Yes	No	No	No	0 - No	1 - Yes	0 - No	1 - Yes	1 - Yes	1500	0	0	0	1 - Yes	1 - Yes	1 - Yes	1 - Yes	No	No	No	No	No	Yes	No	No	Yes	No	Yes	Yes	Yes	2
943	29	0 - BOY	1 - YES	1 - YES	Biological mother	Biological father	8	STRIPES 2	1	1	3 - READ WHOLE SENTENCE		1 - SCHEDULE CASTE	1- HINDU	Middle school	High school	1 - Yes	2 - YES, child is here/coming back today	1 - Yes	No	No	No	0 - No	0 - No	0 - No	NA	1 - Yes	500	0	0	0	1 - Yes	1 - Yes	1 - Yes	1 - Yes	No	No	No	No	No	Yes	No	No	Yes	No	Yes	Yes	Yes	2
944	29	1 - GIRL	1 - YES	1 - YES	Biological mother	Biological father	6	STRIPES 2	1	1		1 - CANNOT READ AT ALL	1 - SCHEDULE CASTE	1- HINDU	Illiterate	Illiterate	1 - Yes	2 - YES, child is here/coming back today	1 - Yes	No	No	No	0 - No	1 - Yes	0 - No	1 - Yes	1 - Yes	600	0	0	0	1 - Yes	1 - Yes	1 - Yes	1 - Yes	No	No	No	No	No	Yes	No	No	Yes	No	Yes	Yes	Yes	2
945	29	0 - BOY	1 - YES	1 - YES	Biological mother	Biological father	7	STRIPES 2	1	1	3 - READ WHOLE SENTENCE		1 - SCHEDULE CASTE	1- HINDU	Middle school	Middle school	1 - Yes	2 - YES, child is here/coming back today	1 - Yes	No	No	No	1 - Yes	0 - No	0 - No	1 - Yes	1 - Yes	500	0	0	0	1 - Yes	1 - Yes	1 - Yes	0 - No	No	No	No	No	No	No	No	No	No	No	Yes	Yes	Yes	1
946	29	1 - GIRL	1 - YES	1 - YES	Biological mother	Biological father	7	STRIPES 2	1	1	2 - READ ONLY PART OF IT	3 - READ WHOLE SENTENCE	1 - SCHEDULE CASTE	1- HINDU	Primary school	Middle school	1 - Yes	2 - YES, child is here/coming back today	1 - Yes	No	No	No	0 - No	1 - Yes	0 - No	1 - Yes	1 - Yes	400	0	600	0	1 - Yes	1 - Yes	1 - Yes	0 - No	No	No	No	No	No	No	No	No	No	No	Yes	Yes	Yes	2
947	29	1 - GIRL	1 - YES	1 - YES	Biological mother	Biological father	7	STRIPES 2	1	1	1 - CANNOT READ AT ALL	3 - READ WHOLE SENTENCE	1 - SCHEDULE CASTE	1- HINDU	Middle school	Middle school	1 - Yes	2 - YES, child is here/coming back today	1 - Yes	No	No	No	0 - No	1 - Yes	0 - No	1 - Yes	1 - Yes	500	0	0	0	1 - Yes	1 - Yes	1 - Yes	0 - No	No	No	No	No	No	No	No	No	No	No	Yes	Yes	Yes	2
948	29	0 - BOY	1 - YES	1 - YES	Biological mother	Biological father	6	STRIPES 2	1	1	2 - READ ONLY PART OF IT	3 - READ WHOLE SENTENCE	2 - SCHEDULE TRIBE	1- HINDU	Primary school	Middle school	1 - Yes	2 - YES, child is here/coming back today	1 - Yes	No	No	No	0 - No	1 - Yes	0 - No	1 - Yes	1 - Yes	1000	0	0	0	1 - Yes	1 - Yes	1 - Yes	1 - Yes	No	No	No	No	No	Yes	No	No	Yes	No	Yes	Yes	Yes	2
949	29	1 - GIRL	1 - YES	1 - YES	Biological mother	Biological father	7	STRIPES 2	1	1	3 - READ WHOLE SENTENCE		4 - FORWARD CASTE	1- HINDU	Higher secondary school	High school
950	29	0 - BOY	1 - YES	1 - YES	Biological mother	Biological father	8	STRIPES 2	1	1	2 - READ ONLY PART OF IT		2 - SCHEDULE TRIBE	1- HINDU	Primary school	Middle school	1 - Yes	2 - YES, child is here/coming back today	1 - Yes	No	No	No	0 - No	1 - Yes	0 - No	1 - Yes	1 - Yes	300	0	0	0	1 - Yes	1 - Yes	1 - Yes	1 - Yes	No	No	No	No	Yes	No	No	No	Yes	No	Yes	Yes	Yes	3
951	29	1 - GIRL	1 - YES	1 - YES	Biological mother	Biological father	6	STRIPES 2	1	1	3 - READ WHOLE SENTENCE		3 - OTHER BACKWARD CASTE	1- HINDU	High school	Middle school	1 - Yes	2 - YES, child is here/coming back today	1 - Yes	No	No	No	0 - No	1 - Yes	0 - No	1 - Yes	1 - Yes	1000	0	0	0	1 - Yes	1 - Yes	1 - Yes	1 - Yes	No	No	No	No	No	Yes	No	No	Yes	No	Yes	Yes	Yes	2
952	29	1 - GIRL	1 - YES	1 - YES	Biological mother	Biological father	7	STRIPES 2	1	1	3 - READ WHOLE SENTENCE		3 - OTHER BACKWARD CASTE	1- HINDU	Middle school	High school	1 - Yes	2 - YES, child is here/coming back today	1 - Yes	No	Yes	No	0 - No	1 - Yes	0 - No	1 - Yes	1 - Yes	500	0	0	0	1 - Yes	1 - Yes	1 - Yes	0 - No	No	No	No	No	No	No	No	No	No	No	Yes	Yes	Yes	2
953	29	0 - BOY	0 - NO	1 - YES	No female caregier	Biological father	7	STRIPES 2	1	1			3 - OTHER BACKWARD CASTE	1- HINDU		Middle school	1 - Yes	2 - YES, child is here/coming back today	1 - Yes	No	No	No	0 - No	1 - Yes	0 - No	1 - Yes	1 - Yes	3000	0	0	0	0 - No	0 - No	0 - No	0 - No	No	No	No	No	No	No	No	No	No	No	Yes	Yes	Yes	Pre-primary/LKG/UKG
954	29	0 - BOY	1 - YES	1 - YES	Biological mother	Biological father	6	STRIPES 2	1	1	1 - CANNOT READ AT ALL		3 - OTHER BACKWARD CASTE	1- HINDU	Illiterate	Middle school
955	30	0 - BOY	1 - YES	1 - YES	Biological mother	Biological father	7	STRIPES 2	0	1	1 - CANNOT READ AT ALL		3 - OTHER BACKWARD CASTE	1- HINDU	Illiterate	Illiterate	1 - Yes	2 - YES, child is here/coming back today	1 - Yes	No	No	No	0 - No	0 - No	0 - No	NA	1 - Yes	500	0	300	0	1 - Yes	1 - Yes	1 - Yes	1 - Yes	No	No	No	No	No	No	No	No	Yes	No	Yes	Yes	Yes	2
956	30	0 - BOY	1 - YES	1 - YES	Biological mother	Biological father	8	STRIPES 2	0	1	1 - CANNOT READ AT ALL		3 - OTHER BACKWARD CASTE	1- HINDU	Illiterate	Middle school	1 - Yes	2 - YES, child is here/coming back today	1 - Yes	No	No	No	0 - No	0 - No	0 - No	NA	1 - Yes	3000	0	0	0	1 - Yes	1 - Yes	1 - Yes	1 - Yes	No	No	No	No	No	Yes	No	No	Yes	No	Yes	Yes	Yes	3
957	30	0 - BOY	1 - YES	1 - YES	Biological mother	Biological father	6	STRIPES 2	0	1	2 - READ ONLY PART OF IT	1 - CANNOT READ AT ALL	3 - OTHER BACKWARD CASTE	1- HINDU	Primary school	Middle school	1 - Yes	2 - YES, child is here/coming back today	1 - Yes	No	No	No	0 - No	0 - No	0 - No	NA	1 - Yes	500	0	0	0	1 - Yes	1 - Yes	1 - Yes	1 - Yes	No	No	No	No	No	Yes	No	No	Yes	No	Yes	Yes	Yes	2
958	30	1 - GIRL	1 - YES	1 - YES	Other	Other	7	STRIPES 2	0	1	1 - CANNOT READ AT ALL		3 - OTHER BACKWARD CASTE	1- HINDU	Illiterate	Illiterate
959	30	0 - BOY	1 - YES	1 - YES	Biological mother	Biological father	7	STRIPES 2	0	1	3 - READ WHOLE SENTENCE		1 - SCHEDULE CASTE	1- HINDU	Middle school	Middle school	1 - Yes	2 - YES, child is here/coming back today	1 - Yes	No	No	No	1 - Yes	0 - No	0 - No	1 - Yes	1 - Yes	500	0	0	0	1 - Yes	1 - Yes	1 - Yes	1 - Yes	No	No	No	No	No	No	No	No	Yes	No	Yes	Yes	Yes	2
960	30	0 - BOY	1 - YES	1 - YES	Biological mother	Biological father	7	STRIPES 2	0	1	3 - READ WHOLE SENTENCE		1 - SCHEDULE CASTE	1- HINDU	Middle school	High school
961	30	1 - GIRL	1 - YES	1 - YES	Biological mother	Biological father	8	STRIPES 2	0	1	1 - CANNOT READ AT ALL		3 - OTHER BACKWARD CASTE	1- HINDU	Middle school	High school	1 - Yes	2 - YES, child is here/coming back today	1 - Yes	No	No	No	0 - No	1 - Yes	0 - No	1 - Yes	1 - Yes	2500	300	1000	0	1 - Yes	1 - Yes	1 - Yes	0 - No	No	No	No	No	No	No	No	No	No	No	Yes	Yes	Yes	2
962	30	0 - BOY	1 - YES	1 - YES	Biological mother	Biological father	6	STRIPES 2	0	1	1 - CANNOT READ AT ALL		1 - SCHEDULE CASTE	1- HINDU	Primary school	Middle school	1 - Yes	2 - YES, child is here/coming back today	1 - Yes	No	No	No	0 - No	1 - Yes	0 - No	1 - Yes	1 - Yes	500	0	0	0	1 - Yes	1 - Yes	1 - Yes	1 - Yes	No	Yes	No	No	No	Yes	No	No	Yes	No	Yes	Yes	Yes	2
963	30	1 - GIRL	1 - YES	1 - YES	Biological mother	Biological father	8	STRIPES 2	0	1	1 - CANNOT READ AT ALL		1 - SCHEDULE CASTE	1- HINDU	Illiterate	Higher secondary school	1 - Yes	2 - YES, child is here/coming back today	1 - Yes	No	Yes	No	0 - No	1 - Yes	0 - No	1 - Yes	1 - Yes	500	0	400	0	1 - Yes	1 - Yes	1 - Yes	1 - Yes	No	Yes	No	No	No	Yes	No	No	Yes	No	Yes	Yes	Yes	1
964	30	1 - GIRL	1 - YES	1 - YES	Biological mother	Biological father	6	STRIPES 2	0	1	3 - READ WHOLE SENTENCE		3 - OTHER BACKWARD CASTE	1- HINDU	Middle school	Middle school	1 - Yes	2 - YES, child is here/coming back today	1 - Yes	No	No	No	0 - No	1 - Yes	0 - No	1 - Yes	1 - Yes	400	0	0	0	1 - Yes	0 - No	1 - Yes	1 - Yes	No	No	No	No	No	Yes	No	No	Yes	No	Yes	Yes	Yes	1
965	30	1 - GIRL	1 - YES	1 - YES	Biological mother	Biological father	6	STRIPES 2	0	1	3 - READ WHOLE SENTENCE		3 - OTHER BACKWARD CASTE	1- HINDU	High school	Middle school	1 - Yes	2 - YES, child is here/coming back today	1 - Yes	No	No	No	0 - No	1 - Yes	0 - No	1 - Yes	1 - Yes	400	0	0	0	1 - Yes	0 - No	1 - Yes	1 - Yes	No	No	No	No	No	Yes	No	No	Yes	No	Yes	Yes	Yes	1
966	30	1 - GIRL	1 - YES	1 - YES	Biological mother	Biological father	8	STRIPES 2	0	1	1 - CANNOT READ AT ALL	3 - READ WHOLE SENTENCE	3 - OTHER BACKWARD CASTE	1- HINDU	Middle school	Middle school	1 - Yes	2 - YES, child is here/coming back today	1 - Yes	No	No	No	0 - No	1 - Yes	0 - No	1 - Yes	1 - Yes	2000	0	3600	10000	1 - Yes	0 - No	1 - Yes	1 - Yes	No	No	No	No	No	Yes	No	No	Yes	No	Yes	Yes	Yes	2
967	30	0 - BOY	1 - YES	1 - YES	Biological mother	Biological father	7	STRIPES 2	0	1	3 - READ WHOLE SENTENCE		4 - FORWARD CASTE	1- HINDU	High school	High school	1 - Yes	2 - YES, child is here/coming back today	1 - Yes	No	No	No	0 - No	1 - Yes	0 - No	1 - Yes	1 - Yes	3000	6000	900	0	1 - Yes	0 - No	1 - Yes	1 - Yes	No	No	No	No	No	Yes	No	No	Yes	No	Yes	Yes	Yes	1
968	30	0 - BOY	1 - YES	1 - YES	Biological mother	Biological father	7	STRIPES 2	0	1	2 - READ ONLY PART OF IT	3 - READ WHOLE SENTENCE	3 - OTHER BACKWARD CASTE	1- HINDU	Middle school	Middle school	1 - Yes	2 - YES, child is here/coming back today	1 - Yes	No	No	No	0 - No	1 - Yes	0 - No	1 - Yes	1 - Yes	1000	0	0	0	1 - Yes	1 - Yes	1 - Yes	1 - Yes	No	No	No	No	No	Yes	No	No	Yes	No	Yes	Yes	Yes	3
969	30	1 - GIRL	1 - YES	1 - YES	Biological mother	Biological father	6	STRIPES 2	0	1	3 - READ WHOLE SENTENCE		3 - OTHER BACKWARD CASTE	1- HINDU	High school	Higher secondary school	1 - Yes	2 - YES, child is here/coming back today	1 - Yes	No	No	No	1 - Yes	0 - No	0 - No	1 - Yes	1 - Yes	1000	0	0	0	1 - Yes	1 - Yes	1 - Yes	1 - Yes	Yes	No	No	No	No	No	No	No	Yes	No	Yes	Yes	Yes	2
970	30	1 - GIRL	1 - YES	1 - YES	Biological mother	Biological father	9	STRIPES 2	0	1	3 - READ WHOLE SENTENCE	3 - READ WHOLE SENTENCE	3 - OTHER BACKWARD CASTE	1- HINDU	Middle school	Middle school
971	30	0 - BOY	1 - YES	1 - YES	Biological mother	Biological father	8	STRIPES 2	0	1	3 - READ WHOLE SENTENCE	3 - READ WHOLE SENTENCE	3 - OTHER BACKWARD CASTE	1- HINDU	Middle school	Middle school
972	30	0 - BOY	1 - YES	1 - YES	Biological mother	Biological father	6	STRIPES 2	0	1	3 - READ WHOLE SENTENCE		3 - OTHER BACKWARD CASTE	1- HINDU	Primary school	Middle school	1 - Yes	2 - YES, child is here/coming back today	1 - Yes	No	No	No	0 - No	1 - Yes	0 - No	1 - Yes	1 - Yes	1000	0	0	0	1 - Yes	1 - Yes	1 - Yes	1 - Yes	No	No	No	No	No	Yes	No	No	Yes	No	Yes	Yes	Yes	2
973	30	1 - GIRL	1 - YES	1 - YES	Biological mother	Biological father	6	STRIPES 2	0	1	3 - READ WHOLE SENTENCE		3 - OTHER BACKWARD CASTE	1- HINDU	High school	Middle school	1 - Yes	2 - YES, child is here/coming back today	1 - Yes	No	No	No	0 - No	1 - Yes	0 - No	1 - Yes	1 - Yes	500	0	250	0	1 - Yes	1 - Yes	1 - Yes	1 - Yes	No	No	No	No	No	Yes	No	No	Yes	No	Yes	Yes	Yes	2
974	30	1 - GIRL	1 - YES	1 - YES	Biological mother	Biological father	7	STRIPES 2	0	1		2 - READ ONLY PART OF IT	2 - SCHEDULE TRIBE	1- HINDU	Illiterate	Primary school	1 - Yes	2 - YES, child is here/coming back today	1 - Yes	No	No	No	1 - Yes	0 - No	0 - No	1 - Yes	1 - Yes	1000	0	0	0	1 - Yes	1 - Yes	1 - Yes	1 - Yes	Yes	No	No	No	No	Yes	No	Yes	Yes	No	Yes	Yes	Yes	2
975	30	0 - BOY	1 - YES	1 - YES	Biological mother	Biological father	7	STRIPES 2	0	1	1 - CANNOT READ AT ALL	1 - CANNOT READ AT ALL	2 - SCHEDULE TRIBE	1- HINDU	Primary school	Illiterate	1 - Yes	2 - YES, child is here/coming back today	0 - No	No	No	No	0 - No	0 - No	0 - No	NA	1 - Yes	300	0	200	0	1 - Yes	0 - No	1 - Yes	0 - No	No	No	No	No	No	No	No	No	No	No	Yes	Yes	Yes	2
976	30	1 - GIRL	1 - YES	1 - YES	Biological mother	Biological father	7	STRIPES 2	0	1	1 - CANNOT READ AT ALL		2 - SCHEDULE TRIBE	1- HINDU	Illiterate	Middle school	1 - Yes	2 - YES, child is here/coming back today	1 - Yes	No	No	No	0 - No	0 - No	0 - No	NA	1 - Yes	200	0	0	0	1 - Yes	1 - Yes	1 - Yes	0 - No	No	No	No	No	No	No	No	No	No	No	Yes	Yes	Yes	2
977	30	0 - BOY	1 - YES	1 - YES	Biological mother	Biological father	7	STRIPES 2	0	1	1 - CANNOT READ AT ALL		2 - SCHEDULE TRIBE	1- HINDU	Primary school	Middle school	1 - Yes	2 - YES, child is here/coming back today	1 - Yes	No	No	No	0 - No	1 - Yes	0 - No	1 - Yes	1 - Yes	1000	0	0	0	1 - Yes	1 - Yes	1 - Yes	1 - Yes	No	No	No	No	No	Yes	No	No	Yes	No	Yes	Yes	Yes	2
978	30	1 - GIRL	1 - YES	1 - YES	Biological mother	Biological father	7	STRIPES 2	0	1	1 - CANNOT READ AT ALL		2 - SCHEDULE TRIBE	1- HINDU	Illiterate	Middle school	1 - Yes	2 - YES, child is here/coming back today	1 - Yes	No	No	No	0 - No	0 - No	0 - No	NA	1 - Yes	1000	0	0	0	1 - Yes	0 - No	1 - Yes	1 - Yes	No	No	No	No	No	No	No	No	Yes	No	Yes	Yes	Yes	2
979	30	1 - GIRL	1 - YES	1 - YES	Biological mother	Biological father	7	STRIPES 2	0	1	1 - CANNOT READ AT ALL		2 - SCHEDULE TRIBE	1- HINDU	Primary school	Primary school	1 - Yes	2 - YES, child is here/coming back today	1 - Yes	No	Yes	No	0 - No	1 - Yes	0 - No	1 - Yes	1 - Yes	500	0	600	0	1 - Yes	1 - Yes	1 - Yes	1 - Yes	No	No	No	No	No	Yes	No	No	Yes	No	Yes	Yes	Yes	1
980	31	1 - GIRL	1 - YES	1 - YES	Biological mother	Biological father	7	CHAMPION 2	1	0	3 - READ WHOLE SENTENCE		3 - OTHER BACKWARD CASTE	1- HINDU	High school	Graduate	1 - Yes	2 - YES, child is here/coming back today	1 - Yes	No	Yes	No	0 - No	1 - Yes	0 - No	1 - Yes	1 - Yes	1000	1500	1800	0	0 - No	0 - No	1 - Yes	1 - Yes	No	No	No	No	No	Yes	Yes	No	Yes	No	Yes	Yes	Yes	2
981	31	1 - GIRL	1 - YES	1 - YES	Biological mother	Biological father	7	CHAMPION 2	1	0	3 - READ WHOLE SENTENCE		3 - OTHER BACKWARD CASTE	1- HINDU	Middle school	High school	1 - Yes	2 - YES, child is here/coming back today	1 - Yes	No	No	No	0 - No	1 - Yes	0 - No	1 - Yes	1 - Yes	2000	3000	0	0	1 - Yes	0 - No	1 - Yes	1 - Yes	No	Yes	No	No	No	Yes	No	No	No	No	Yes	Yes	Yes	1
982	31	1 - GIRL	1 - YES	1 - YES	Biological mother	Biological father	6	CHAMPION 2	1	0	3 - READ WHOLE SENTENCE		3 - OTHER BACKWARD CASTE	1- HINDU	High school	Higher secondary school	1 - Yes	2 - YES, child is here/coming back today	1 - Yes	No	No	No	0 - No	0 - No	0 - No	NA	1 - Yes	400	0	0	0	0 - No	1 - Yes	1 - Yes	1 - Yes	Yes	No	No	No	No	Yes	No	No	No	Yes	Yes	Yes	Yes	2
983	31	1 - GIRL	1 - YES	1 - YES	Biological mother	Biological father	6	CHAMPION 2	1	0	3 - READ WHOLE SENTENCE		3 - OTHER BACKWARD CASTE	1- HINDU	Middle school	High school	1 - Yes	2 - YES, child is here/coming back today	1 - Yes	No	No	No	0 - No	1 - Yes	0 - No	1 - Yes	1 - Yes	2000	0	2400	0	1 - Yes	0 - No	1 - Yes	1 - Yes	No	No	No	No	No	Yes	No	No	Yes	No	Yes	Yes	Yes	2
984	31	0 - BOY	1 - YES	1 - YES	Biological mother	Biological father	7	CHAMPION 2	1	0	1 - CANNOT READ AT ALL	1 - CANNOT READ AT ALL	3 - OTHER BACKWARD CASTE	1- HINDU	Illiterate	Primary school	1 - Yes	2 - YES, child is here/coming back today	1 - Yes	No	No	No	0 - No	0 - No	0 - No	NA	1 - Yes	2000	0	1000	0	1 - Yes	0 - No	1 - Yes	1 - Yes	No	No	No	No	No	Yes	No	No	Yes	No	Yes	Yes	Yes	1
985	31	0 - BOY	1 - YES	1 - YES	Biological mother	Biological father	9	CHAMPION 2	1	0	1 - CANNOT READ AT ALL	1 - CANNOT READ AT ALL	3 - OTHER BACKWARD CASTE	1- HINDU	Illiterate	Primary school	1 - Yes	2 - YES, child is here/coming back today	1 - Yes	No	No	No	0 - No	0 - No	0 - No	NA	1 - Yes	2000	0	1000	0	1 - Yes	0 - No	1 - Yes	1 - Yes	No	No	No	No	No	Yes	No	No	Yes	No	Yes	Yes	Yes	3
986	31	1 - GIRL	1 - YES	1 - YES	Biological mother	Biological father	6	CHAMPION 2	1	0	1 - CANNOT READ AT ALL	1 - CANNOT READ AT ALL	3 - OTHER BACKWARD CASTE	1- HINDU	Illiterate	Primary school	1 - Yes	2 - YES, child is here/coming back today	1 - Yes	No	No	No	0 - No	0 - No	0 - No	NA	1 - Yes	400	0	0	100	1 - Yes	1 - Yes	1 - Yes	1 - Yes	No	No	No	No	No	No	No	No	Yes	No	Yes	Yes	Yes	1
987	31	0 - BOY	1 - YES	1 - YES	Biological mother	Biological father	6	CHAMPION 2	1	0	1 - CANNOT READ AT ALL	3 - READ WHOLE SENTENCE	3 - OTHER BACKWARD CASTE	1- HINDU	Illiterate	Middle school	1 - Yes	2 - YES, child is here/coming back today	1 - Yes	No	No	No	0 - No	0 - No	0 - No	NA	1 - Yes	1600	0	1800	0	1 - Yes	0 - No	1 - Yes	0 - No	No	No	No	No	No	No	No	No	No	No	Yes	Yes	Yes	2
988	31	0 - BOY	1 - YES	1 - YES	Biological mother	Biological father	6	CHAMPION 2	1	0	3 - READ WHOLE SENTENCE		3 - OTHER BACKWARD CASTE	1- HINDU	Graduate	Higher secondary school	1 - Yes	2 - YES, child is here/coming back today	1 - Yes	No	No	No	0 - No	1 - Yes	0 - No	1 - Yes	1 - Yes	1500	0	1800	0	1 - Yes	1 - Yes	1 - Yes	1 - Yes	No	No	No	No	No	Yes	No	No	Yes	No	Yes	Yes	Yes	2
989	31	1 - GIRL	1 - YES	1 - YES	Biological mother	Biological father	6	CHAMPION 2	1	0	2 - READ ONLY PART OF IT	3 - READ WHOLE SENTENCE	3 - OTHER BACKWARD CASTE	1- HINDU	Middle school	High school	1 - Yes	2 - YES, child is here/coming back today	1 - Yes	No	No	No	0 - No	0 - No	0 - No	NA	1 - Yes	3000	7000	600	0	1 - Yes	1 - Yes	1 - Yes	1 - Yes	No	No	No	No	No	Yes	No	No	Yes	No	Yes	Yes	Yes	1
990	31	1 - GIRL	1 - YES	1 - YES	Biological mother	Biological father	7	CHAMPION 2	1	0	2 - READ ONLY PART OF IT		3 - OTHER BACKWARD CASTE	1- HINDU	Primary school	High school	1 - Yes	2 - YES, child is here/coming back today	1 - Yes	No	No	No	0 - No	0 - No	0 - No	NA	1 - Yes	500	0	100	0	1 - Yes	0 - No	1 - Yes	1 - Yes	No	No	No	No	No	Yes	No	No	Yes	No	Yes	Yes	Yes	2
991	31	1 - GIRL	1 - YES	1 - YES	Biological mother	Biological father	7	CHAMPION 2	1	0	1 - CANNOT READ AT ALL		3 - OTHER BACKWARD CASTE	1- HINDU	Primary school	Higher secondary school	1 - Yes	2 - YES, child is here/coming back today	1 - Yes	No	No	No	0 - No	0 - No	0 - No	NA	1 - Yes	3000	3500	750	0	1 - Yes	1 - Yes	1 - Yes	1 - Yes	No	No	No	No	No	Yes	No	No	Yes	No	Yes	Yes	Yes	2
992	31	1 - GIRL	1 - YES	1 - YES	Biological mother	Biological father	7	CHAMPION 2	1	0	2 - READ ONLY PART OF IT		3 - OTHER BACKWARD CASTE	1- HINDU	Middle school	High school	1 - Yes	2 - YES, child is here/coming back today	1 - Yes	No	No	No	0 - No	0 - No	0 - No	NA	1 - Yes	1200	3000	500	0	1 - Yes	1 - Yes	1 - Yes	1 - Yes	No	No	No	No	No	Yes	No	No	Yes	No	Yes	Yes	Yes	2
993	31	0 - BOY	1 - YES	1 - YES	Biological mother	Biological father	7	CHAMPION 2	1	0	3 - READ WHOLE SENTENCE		3 - OTHER BACKWARD CASTE	1- HINDU	High school	Higher secondary school	1 - Yes	2 - YES, child is here/coming back today	1 - Yes	No	No	No	0 - No	1 - Yes	0 - No	1 - Yes	1 - Yes	1000	10000	1000	0	1 - Yes	1 - Yes	1 - Yes	1 - Yes	No	No	No	No	No	Yes	No	No	Yes	No	Yes	Yes	Yes	2
994	31	1 - GIRL	1 - YES	1 - YES	Biological mother	Biological father	6	CHAMPION 2	1	0	2 - READ ONLY PART OF IT	2 - READ ONLY PART OF IT	1 - SCHEDULE CASTE	1- HINDU	Middle school	Middle school
995	31	0 - BOY	1 - YES	1 - YES	Biological mother	Biological father	7	CHAMPION 2	1	0	3 - READ WHOLE SENTENCE	3 - READ WHOLE SENTENCE	3 - OTHER BACKWARD CASTE	1- HINDU	High school	High school	1 - Yes	2 - YES, child is here/coming back today	1 - Yes	No	No	No	0 - No	1 - Yes	0 - No	1 - Yes	1 - Yes	900	3500	1500	0	1 - Yes	1 - Yes	1 - Yes	1 - Yes	No	No	No	No	No	Yes	No	No	Yes	No	Yes	Yes	Yes	1
996	31	0 - BOY	1 - YES	1 - YES	Biological mother	Biological father	6	CHAMPION 2	1	0	3 - READ WHOLE SENTENCE		3 - OTHER BACKWARD CASTE	1- HINDU	High school	High school	1 - Yes	2 - YES, child is here/coming back today	1 - Yes	No	No	No	0 - No	0 - No	0 - No	NA	1 - Yes	1000	1000	1000	0	1 - Yes	0 - No	1 - Yes	1 - Yes	No	No	No	No	No	Yes	No	No	Yes	No	Yes	Yes	Yes	2
997	31	0 - BOY	1 - YES	1 - YES	Biological mother	Biological father	6	CHAMPION 2	1	0	3 - READ WHOLE SENTENCE		3 - OTHER BACKWARD CASTE	1- HINDU	Middle school	High school	1 - Yes	2 - YES, child is here/coming back today	1 - Yes	No	No	No	0 - No	0 - No	0 - No	NA	1 - Yes	1500	1500	2000	0	1 - Yes	0 - No	1 - Yes	1 - Yes	No	No	No	No	No	Yes	No	No	Yes	No	Yes	Yes	Yes	1
998	31	1 - GIRL	1 - YES	1 - YES	Biological mother	Biological father	7	CHAMPION 2	1	0	3 - READ WHOLE SENTENCE	3 - READ WHOLE SENTENCE	3 - OTHER BACKWARD CASTE	1- HINDU	Middle school	Middle school	1 - Yes	2 - YES, child is here/coming back today	1 - Yes	No	No	No	0 - No	0 - No	0 - No	NA	1 - Yes	500	1500	0	0	0 - No	0 - No	1 - Yes	1 - Yes	Yes	No	No	No	No	Yes	No	No	Yes	No	Yes	Yes	Yes	1
999	31	0 - BOY	1 - YES	1 - YES	Biological mother	Biological father	7	CHAMPION 2	1	0	3 - READ WHOLE SENTENCE		3 - OTHER BACKWARD CASTE	1- HINDU	High school	Middle school	1 - Yes	2 - YES, child is here/coming back today	1 - Yes	No	No	No	0 - No	1 - Yes	0 - No	1 - Yes	1 - Yes	1000	8000	3000	0	1 - Yes	1 - Yes	1 - Yes	1 - Yes	No	No	No	No	No	No	No	No	Yes	No	Yes	Yes	Yes	2
1000	31	0 - BOY	1 - YES	1 - YES	Biological mother	Biological father	7	CHAMPION 2	1	0	3 - READ WHOLE SENTENCE	3 - READ WHOLE SENTENCE	3 - OTHER BACKWARD CASTE	1- HINDU	High school	Higher secondary school	1 - Yes	2 - YES, child is here/coming back today	1 - Yes	No	No	No	0 - No	0 - No	0 - No	NA	1 - Yes	1000	1000	1500	0	1 - Yes	0 - No	1 - Yes	1 - Yes	No	No	No	No	No	Yes	Yes	No	Yes	No	Yes	Yes	Yes	2
1001	31	1 - GIRL	1 - YES	1 - YES	Biological mother	Biological father	8	CHAMPION 2	1	0	1 - CANNOT READ AT ALL		2 - SCHEDULE TRIBE	1- HINDU	Primary school	Middle school	1 - Yes	2 - YES, child is here/coming back today	1 - Yes	No	No	No	0 - No	0 - No	0 - No	NA	1 - Yes	1000	0	0	0	0 - No	0 - No	0 - No	1 - Yes	No	No	No	No	No	Yes	No	No	Yes	No	Yes	Yes	Yes	2
1002	31	0 - BOY	1 - YES	1 - YES	Biological mother	Biological father	8	CHAMPION 2	1	0	1 - CANNOT READ AT ALL	3 - READ WHOLE SENTENCE	2 - SCHEDULE TRIBE	1- HINDU	Primary school	Middle school	1 - Yes	2 - YES, child is here/coming back today	0 - No	No	No	No	0 - No	0 - No	0 - No	NA	0 - No	0	0	0	0	0 - No	0 - No	0 - No	0 - No	No	No	No	No	No	No	No	No	No	No	Yes	Yes	Yes	2
1003	31	1 - GIRL	1 - YES	1 - YES	Biological mother	Biological father	8	CHAMPION 2	1	0	1 - CANNOT READ AT ALL		2 - SCHEDULE TRIBE	1- HINDU	Primary school	Middle school	1 - Yes	2 - YES, child is here/coming back today	0 - No	No	No	No	0 - No	0 - No	0 - No	NA	0 - No	200	0	0	0	0 - No	0 - No	0 - No	0 - No	No	No	No	No	No	No	No	No	No	No	Yes	No	Yes
1004	31	0 - BOY	1 - YES	1 - YES	Biological mother	Biological father	7	CHAMPION 2	1	0	3 - READ WHOLE SENTENCE	3 - READ WHOLE SENTENCE	2 - SCHEDULE TRIBE	1- HINDU	Primary school	High school	1 - Yes	2 - YES, child is here/coming back today	1 - Yes	No	No	No	0 - No	0 - No	0 - No	NA	1 - Yes	400	0	0	0	1 - Yes	0 - No	1 - Yes	1 - Yes	No	No	No	No	No	Yes	No	No	Yes	No	Yes	Yes	Yes	2
1005	31	0 - BOY	1 - YES	1 - YES	Biological mother	Biological father	7	CHAMPION 2	1	0	1 - CANNOT READ AT ALL		2 - SCHEDULE TRIBE	1- HINDU	Illiterate	Primary school	1 - Yes	2 - YES, child is here/coming back today	1 - Yes	No	No	No	0 - No	0 - No	0 - No	NA	1 - Yes	1000	0	0	0	1 - Yes	1 - Yes	1 - Yes	0 - No	No	No	No	No	No	No	No	No	No	No	Yes	Yes	Yes	2
1006	31	1 - GIRL	1 - YES	1 - YES	Biological mother	Biological father	7	CHAMPION 2	1	0	2 - READ ONLY PART OF IT		2 - SCHEDULE TRIBE	1- HINDU	High school	High school	1 - Yes	2 - YES, child is here/coming back today	1 - Yes	No	No	No	0 - No	0 - No	0 - No	NA	1 - Yes	500	0	0	0	1 - Yes	0 - No	1 - Yes	1 - Yes	No	No	No	No	No	Yes	No	No	Yes	No	Yes	Yes	Yes	2
1007	31	1 - GIRL	1 - YES	1 - YES	Biological mother	Biological father	7	CHAMPION 2	1	0	1 - CANNOT READ AT ALL	2 - READ ONLY PART OF IT	2 - SCHEDULE TRIBE	1- HINDU	Primary school	Middle school	1 - Yes	2 - YES, child is here/coming back today	1 - Yes	No	No	No	0 - No	0 - No	0 - No	NA	1 - Yes	200	0	0	0	1 - Yes	1 - Yes	1 - Yes	1 - Yes	No	No	No	No	No	Yes	No	No	Yes	No	Yes	Yes	Yes	2
1008	31	0 - BOY	1 - YES	1 - YES	Biological mother	Biological father	6	CHAMPION 2	1	0	1 - CANNOT READ AT ALL		2 - SCHEDULE TRIBE	1- HINDU	Primary school	Middle school	1 - Yes	2 - YES, child is here/coming back today	1 - Yes	No	No	No	0 - No	0 - No	0 - No	NA	1 - Yes	1000	20	0	0	0 - No	0 - No	0 - No	0 - No	No	No	No	No	No	No	No	No	No	No	Yes	Yes	Yes	Anganwadi
1009	31	1 - GIRL	1 - YES	1 - YES	Biological mother	Biological father	7	CHAMPION 2	1	0	1 - CANNOT READ AT ALL		2 - SCHEDULE TRIBE	1- HINDU	Primary school	Primary school
1010	31	1 - GIRL	1 - YES	1 - YES	Biological mother	Biological father	7	CHAMPION 2	1	0	2 - READ ONLY PART OF IT	2 - READ ONLY PART OF IT	2 - SCHEDULE TRIBE	1- HINDU	Middle school	High school	1 - Yes	2 - YES, child is here/coming back today	1 - Yes	No	No	No	0 - No	0 - No	0 - No	NA	1 - Yes	200	0	0	0	0 - No	0 - No	0 - No	1 - Yes	Yes	No	No	No	No	Yes	Yes	No	Yes	No	Yes	Yes	Yes	1
1011	31	1 - GIRL	1 - YES	1 - YES	Biological mother	Biological father	6	CHAMPION 2	1	0	1 - CANNOT READ AT ALL		2 - SCHEDULE TRIBE	1- HINDU	Illiterate	Middle school	1 - Yes	2 - YES, child is here/coming back today	1 - Yes	No	No	No	1 - Yes	0 - No	0 - No	1 - Yes	1 - Yes	200	0	0	0	0 - No	0 - No	0 - No	1 - Yes	Yes	No	No	No	Yes	Yes	No	No	Yes	No	Yes	Yes	Yes	1
1012	31	1 - GIRL	1 - YES	1 - YES	Biological mother	Biological father	7	CHAMPION 2	1	0	1 - CANNOT READ AT ALL	2 - READ ONLY PART OF IT	2 - SCHEDULE TRIBE	1- HINDU	Middle school	High school	1 - Yes	2 - YES, child is here/coming back today	1 - Yes	No	No	No	0 - No	0 - No	0 - No	NA	1 - Yes	1000	0	0	0	1 - Yes	0 - No	1 - Yes	0 - No	No	No	No	No	No	No	No	No	No	No	Yes	Yes	Yes	Anganwadi
1013	31	0 - BOY	1 - YES	1 - YES	Biological mother	Biological father	7	CHAMPION 2	1	0	1 - CANNOT READ AT ALL		2 - SCHEDULE TRIBE	1- HINDU	Illiterate	Middle school
1014	31	0 - BOY	1 - YES	1 - YES	Biological mother	Biological father	9	CHAMPION 2	1	0	1 - CANNOT READ AT ALL		2 - SCHEDULE TRIBE	1- HINDU	Primary school	Primary school	1 - Yes	2 - YES, child is here/coming back today	1 - Yes	No	No	No	0 - No	0 - No	0 - No	NA	1 - Yes	1000	1100	0	0	1 - Yes	0 - No	0 - No	1 - Yes	No	No	No	No	No	Yes	No	No	Yes	No	Yes	Yes	Yes	2
1015	31	1 - GIRL	1 - YES	1 - YES	Biological mother	Biological father	6	CHAMPION 2	1	0	1 - CANNOT READ AT ALL	1 - CANNOT READ AT ALL	2 - SCHEDULE TRIBE	1- HINDU	Illiterate	Illiterate	1 - Yes	2 - YES, child is here/coming back today	1 - Yes	No	No	No	0 - No	0 - No	0 - No	NA	1 - Yes	250	0	0	0	1 - Yes	1 - Yes	1 - Yes	1 - Yes	Yes	No	No	No	No	Yes	No	No	Yes	No	Yes	Yes	Yes	2
1016	31	0 - BOY	1 - YES	1 - YES	Biological mother	Biological father	7	CHAMPION 2	1	0	2 - READ ONLY PART OF IT		2 - SCHEDULE TRIBE	1- HINDU	Middle school		1 - Yes	2 - YES, child is here/coming back today	1 - Yes	Yes	No	No	1 - Yes	0 - No	0 - No	1 - Yes	1 - Yes	2000	0	0	0	1 - Yes	0 - No	1 - Yes	1 - Yes	Yes	No	No	No	No	No	No	No	Yes	No	Yes	Yes	Yes	2
1017	31	1 - GIRL	1 - YES	1 - YES	Biological mother	Biological father	6	CHAMPION 2	1	0	1 - CANNOT READ AT ALL	3 - READ WHOLE SENTENCE	2 - SCHEDULE TRIBE	1- HINDU	Primary school	Primary school	1 - Yes	2 - YES, child is here/coming back today	1 - Yes	No	No	No	1 - Yes	0 - No	0 - No	1 - Yes	1 - Yes	300	0	0	0	0 - No	1 - Yes	1 - Yes	1 - Yes	Yes	No	No	No	No	Yes	No	No	No	Yes	Yes	Yes	Yes	1
1018	31	1 - GIRL	1 - YES	0 - NO	Biological mother	No male caregier	7	CHAMPION 2	1	0	1 - CANNOT READ AT ALL		2 - SCHEDULE TRIBE	1- HINDU	Illiterate		1 - Yes	2 - YES, child is here/coming back today	0 - No	No	No	No	0 - No	0 - No	0 - No	NA	0 - No	0	0	0	0	0 - No	0 - No	0 - No	1 - Yes	Yes	No	No	No	No	Yes	Yes	No	Yes	Yes	Yes	Yes	Yes	2
1019	31	0 - BOY	1 - YES	1 - YES	Biological mother	Biological father	6	CHAMPION 2	1	0	1 - CANNOT READ AT ALL		2 - SCHEDULE TRIBE	1- HINDU	Primary school	Primary school	1 - Yes	2 - YES, child is here/coming back today	1 - Yes	Yes	No	No	1 - Yes	0 - No	0 - No	0 - No	1 - Yes	200	0	0	0	1 - Yes	1 - Yes	1 - Yes	1 - Yes	Yes	No	No	No	No	No	No	Yes	Yes	No	Yes	Yes	Yes	1
1020	31	0 - BOY	1 - YES	1 - YES	Other	Other	6	CHAMPION 2	1	0			2 - SCHEDULE TRIBE	1- HINDU	Illiterate	Higher secondary school	1 - Yes	2 - YES, child is here/coming back today	1 - Yes	No	No	No	0 - No	1 - Yes	0 - No	1 - Yes	1 - Yes	500	3000	0	0	0 - No	0 - No	1 - Yes	1 - Yes	No	No	No	No	No	Yes	No	No	Yes	No	Yes	Yes	Yes	1
1021	31	1 - GIRL	1 - YES	1 - YES	Biological mother	Biological father	6	CHAMPION 2	1	0	2 - READ ONLY PART OF IT		2 - SCHEDULE TRIBE	1- HINDU	Primary school	Middle school	1 - Yes	2 - YES, child is here/coming back today	1 - Yes	No	No	No	1 - Yes	0 - No	0 - No	1 - Yes	1 - Yes	200	0	0	0	0 - No	0 - No	0 - No	1 - Yes	Yes	No	No	No	No	Yes	Yes	No	Yes	No	Yes	Yes	Yes	1
1022	31	0 - BOY	1 - YES	1 - YES	Biological mother	Biological father	8	CHAMPION 2	1	0	3 - READ WHOLE SENTENCE		1 - SCHEDULE CASTE	1- HINDU	High school	High school	1 - Yes	2 - YES, child is here/coming back today	1 - Yes	No	No	No	0 - No	0 - No	0 - No	NA	1 - Yes	500	1000	150	0	1 - Yes	1 - Yes	1 - Yes	0 - No	No	No	No	No	No	No	No	No	No	No	Yes	Yes	Yes	2
1023	31	0 - BOY	1 - YES	1 - YES	Biological mother	Biological father	6	CHAMPION 2	1	0	3 - READ WHOLE SENTENCE		1 - SCHEDULE CASTE	1- HINDU	High school	High school	1 - Yes	2 - YES, child is here/coming back today	1 - Yes	No	No	No	0 - No	0 - No	0 - No	NA	1 - Yes	500	1000	150	0	1 - Yes	1 - Yes	1 - Yes	0 - No	No	No	No	No	No	No	No	No	No	No	Yes	Yes	Yes	1
1024	31	0 - BOY	1 - YES	1 - YES	Biological mother	Biological father	6	CHAMPION 2	1	0	1 - CANNOT READ AT ALL		1 - SCHEDULE CASTE	1- HINDU	Primary school	Higher secondary school	1 - Yes	2 - YES, child is here/coming back today	1 - Yes	No	No	No	0 - No	0 - No	0 - No	NA	1 - Yes	500	2000	0	0	1 - Yes	0 - No	1 - Yes	1 - Yes	No	No	No	No	No	Yes	No	No	Yes	No	Yes	Yes	Yes	Pre-primary/LKG/UKG
1025	31	0 - BOY	1 - YES	1 - YES	Biological mother	Biological father	8	CHAMPION 2	1	0	3 - READ WHOLE SENTENCE	3 - READ WHOLE SENTENCE	1 - SCHEDULE CASTE	1- HINDU	Middle school	Higher secondary school	1 - Yes	2 - YES, child is here/coming back today	1 - Yes	No	No	No	0 - No	1 - Yes	0 - No	1 - Yes	1 - Yes	1000	4000	750	0	1 - Yes	0 - No	1 - Yes	1 - Yes	No	No	No	No	No	Yes	No	No	Yes	No	Yes	Yes	Yes	2
1026	31	1 - GIRL	1 - YES	1 - YES	Biological mother	Biological father	7	CHAMPION 2	1	0	1 - CANNOT READ AT ALL	3 - READ WHOLE SENTENCE	3 - OTHER BACKWARD CASTE	1- HINDU	Illiterate	Middle school	1 - Yes	2 - YES, child is here/coming back today	1 - Yes	No	No	No	0 - No	0 - No	0 - No	NA	1 - Yes	1000	0	0	0	1 - Yes	1 - Yes	1 - Yes	0 - No	No	No	No	No	No	No	No	No	No	No	Yes	Yes	Yes	2
1027	31	0 - BOY	1 - YES	1 - YES	Biological mother	Biological father	7	CHAMPION 2	1	0	1 - CANNOT READ AT ALL		1 - SCHEDULE CASTE	1- HINDU	Primary school	High school	1 - Yes	2 - YES, child is here/coming back today	1 - Yes	No	No	No	0 - No	0 - No	0 - No	NA	1 - Yes	1000	4000	0	0	1 - Yes	0 - No	1 - Yes	1 - Yes	No	No	No	No	No	Yes	No	No	Yes	No	Yes	Yes	Yes	2
1028	31	1 - GIRL	1 - YES	1 - YES	Biological mother	Biological father	6	CHAMPION 2	1	0	1 - CANNOT READ AT ALL		3 - OTHER BACKWARD CASTE	1- HINDU	Primary school	Middle school	1 - Yes	2 - YES, child is here/coming back today	1 - Yes	No	No	No	1 - Yes	0 - No	0 - No	1 - Yes	1 - Yes	500	0	0	0	1 - Yes	1 - Yes	1 - Yes	0 - No	No	No	No	No	No	No	No	No	No	No	Yes	Yes	Yes	2
1029	31	0 - BOY	1 - YES	1 - YES	Biological mother	Biological father	7	CHAMPION 2	1	0		2 - READ ONLY PART OF IT	1 - SCHEDULE CASTE	1- HINDU	Illiterate	Middle school	1 - Yes	2 - YES, child is here/coming back today	1 - Yes	No	No	No	0 - No	0 - No	0 - No	NA	1 - Yes	500	0	0	0	1 - Yes	1 - Yes	1 - Yes	1 - Yes	No	No	No	No	No	No	No	No	Yes	No	Yes	Yes	Yes	1
1030	31	0 - BOY	1 - YES	1 - YES	Biological mother	Biological father	8	CHAMPION 2	1	0	1 - CANNOT READ AT ALL	3 - READ WHOLE SENTENCE	4 - FORWARD CASTE	1- HINDU	Primary school	Middle school	1 - Yes	2 - YES, child is here/coming back today	1 - Yes	No	No	No	0 - No	0 - No	0 - No	NA	1 - Yes	1000	1000	0	0	0 - No	0 - No	1 - Yes	1 - Yes	No	No	No	No	No	Yes	No	No	Yes	No	Yes	Yes	Yes	2
1031	31	1 - GIRL	1 - YES	1 - YES	Biological mother	Biological father	8	CHAMPION 2	1	0	3 - READ WHOLE SENTENCE		4 - FORWARD CASTE	1- HINDU	Middle school	Higher secondary school	1 - Yes	2 - YES, child is here/coming back today	1 - Yes	No	Yes	No	0 - No	0 - No	0 - No	NA	1 - Yes	1500	2000	600	0	0 - No	1 - Yes	1 - Yes	1 - Yes	No	No	No	No	No	Yes	No	No	Yes	No	Yes	Yes	Yes	2
1032	31	1 - GIRL	1 - YES	1 - YES	Other female family member	Other male family member	7	CHAMPION 2	1	0	1 - CANNOT READ AT ALL		4 - FORWARD CASTE	1- HINDU	Primary school	Illiterate	1 - Yes	2 - YES, child is here/coming back today	1 - Yes	No	No	No	0 - No	0 - No	0 - No	NA	1 - Yes	500	0	3000	0	1 - Yes	1 - Yes	1 - Yes	1 - Yes	No	No	No	No	No	Yes	No	No	Yes	No	Yes	Yes	Yes	2
1033	31	0 - BOY	1 - YES	1 - YES	Biological mother	Biological father	7	CHAMPION 2	1	0	3 - READ WHOLE SENTENCE	3 - READ WHOLE SENTENCE	4 - FORWARD CASTE	1- HINDU	Higher secondary school	Graduate	1 - Yes	2 - YES, child is here/coming back today	1 - Yes	No	No	No	0 - No	0 - No	0 - No	NA	1 - Yes	2000	2000	1000	0	1 - Yes	0 - No	1 - Yes	1 - Yes	No	No	No	No	No	Yes	No	No	Yes	No	Yes	Yes	Yes	2
1034	31	1 - GIRL	1 - YES	1 - YES	Biological mother	Biological father	7	CHAMPION 2	1	0	3 - READ WHOLE SENTENCE		4 - FORWARD CASTE	1- HINDU	Graduate	Higher secondary school	1 - Yes	2 - YES, child is here/coming back today	1 - Yes	No	No	No	0 - No	0 - No	0 - No	NA	1 - Yes	1500	8000	0	0	1 - Yes	1 - Yes	1 - Yes	0 - No	No	No	No	No	No	No	No	No	No	No	Yes	Yes	Yes	1
1035	31	1 - GIRL	1 - YES	1 - YES	Biological mother	Biological father	7	CHAMPION 2	1	0	3 - READ WHOLE SENTENCE		4 - FORWARD CASTE	1- HINDU	Middle school	Higher secondary school	1 - Yes	2 - YES, child is here/coming back today	1 - Yes	No	No	No	0 - No	0 - No	0 - No	NA	1 - Yes	1000	4200	300	0	1 - Yes	1 - Yes	1 - Yes	1 - Yes	No	No	No	No	No	Yes	No	No	Yes	No	Yes	Yes	Yes	2
1036	31	0 - BOY	1 - YES	1 - YES	Biological mother	Biological father	8	CHAMPION 2	1	0	3 - READ WHOLE SENTENCE		4 - FORWARD CASTE	1- HINDU	High school	Higher secondary school	1 - Yes	2 - YES, child is here/coming back today	1 - Yes	No	No	No	0 - No	0 - No	0 - No	NA	1 - Yes	1000	10000	1000	0	0 - No	0 - No	1 - Yes	1 - Yes	No	No	No	No	No	Yes	No	No	Yes	No	Yes	Yes	Yes	2
1037	31	1 - GIRL	1 - YES	1 - YES	Biological mother	Biological father	7	CHAMPION 2	1	0	1 - CANNOT READ AT ALL	1 - CANNOT READ AT ALL	2 - SCHEDULE TRIBE	1- HINDU	Primary school	Illiterate	1 - Yes	2 - YES, child is here/coming back today	1 - Yes	No	No	No	0 - No	0 - No	0 - No	NA	1 - Yes	500	0	0	0	1 - Yes	0 - No	1 - Yes	1 - Yes	No	No	No	No	No	Yes	No	No	Yes	No	Yes	Yes	Yes	2
1038	31	0 - BOY	1 - YES	1 - YES	Biological mother	Biological father	6	CHAMPION 2	1	0	1 - CANNOT READ AT ALL	1 - CANNOT READ AT ALL	2 - SCHEDULE TRIBE	1- HINDU	Illiterate	Illiterate	1 - Yes	2 - YES, child is here/coming back today	1 - Yes	No	No	No	0 - No	0 - No	0 - No	NA	1 - Yes	200	0	0	0	1 - Yes	0 - No	1 - Yes	1 - Yes	No	No	No	No	No	Yes	No	No	Yes	No	Yes	Yes	Yes	1
1039	31	1 - GIRL	1 - YES	1 - YES	Biological mother	Biological father	6	CHAMPION 2	1	0	1 - CANNOT READ AT ALL	1 - CANNOT READ AT ALL	2 - SCHEDULE TRIBE	1- HINDU	Illiterate	Illiterate	1 - Yes	2 - YES, child is here/coming back today	1 - Yes	No	No	No	0 - No	0 - No	0 - No	NA	1 - Yes	200	0	0	0	1 - Yes	0 - No	1 - Yes	1 - Yes	No	No	No	No	No	Yes	No	No	Yes	No	Yes	Yes	Yes	1
1040	31	0 - BOY	1 - YES	1 - YES	Biological mother	Biological father	6	CHAMPION 2	1	0	3 - READ WHOLE SENTENCE	3 - READ WHOLE SENTENCE	4 - FORWARD CASTE	1- HINDU	Graduate	High school	1 - Yes	2 - YES, child is here/coming back today	1 - Yes	No	No	No	0 - No	1 - Yes	0 - No	1 - Yes	1 - Yes	2000	4000	4000	0	1 - Yes	1 - Yes	1 - Yes	0 - No	No	No	No	No	No	No	No	No	No	No	Yes	Yes	Yes	1
1041	32	1 - GIRL	1 - YES	1 - YES	Biological mother	Biological father	6	CHAMPION 2	1	1	3 - READ WHOLE SENTENCE		1 - SCHEDULE CASTE	1- HINDU	High school	Middle school	1 - Yes	2 - YES, child is here/coming back today	1 - Yes	No	No	No	0 - No	1 - Yes	0 - No	1 - Yes	1 - Yes	100	0	0	0	1 - Yes	0 - No	1 - Yes	0 - No	No	No	No	No	No	No	No	No	No	No	Yes	Yes	Yes	2
1042	32	1 - GIRL	1 - YES	1 - YES	Biological mother	Biological father	7	CHAMPION 2	1	1	3 - READ WHOLE SENTENCE		1 - SCHEDULE CASTE	1- HINDU	Middle school	Middle school	1 - Yes	2 - YES, child is here/coming back today	1 - Yes	No	No	No	0 - No	0 - No	0 - No	NA	1 - Yes	500	0	0	0	1 - Yes	1 - Yes	1 - Yes	1 - Yes	No	No	No	No	No	Yes	No	No	Yes	No	Yes	Yes	Yes	2
1043	32	0 - BOY	1 - YES	1 - YES	Biological mother	Biological father	7	CHAMPION 2	1	1	3 - READ WHOLE SENTENCE	3 - READ WHOLE SENTENCE	1 - SCHEDULE CASTE	1- HINDU	Middle school	High school	1 - Yes	2 - YES, child is here/coming back today	1 - Yes	No	No	No	0 - No	0 - No	0 - No	NA	1 - Yes	500	0	0	0	1 - Yes	1 - Yes	1 - Yes	1 - Yes	No	No	No	No	No	Yes	No	No	Yes	No	Yes	Yes	Yes	1
1044	32	1 - GIRL	1 - YES	1 - YES	Other	Other	7	CHAMPION 2	1	1	1 - CANNOT READ AT ALL	3 - READ WHOLE SENTENCE	1 - SCHEDULE CASTE	1- HINDU	Illiterate	Postgraduate
1045	32	1 - GIRL	1 - YES	1 - YES	Biological mother	Biological father	6	CHAMPION 2	1	1	2 - READ ONLY PART OF IT		3 - OTHER BACKWARD CASTE	1- HINDU	Middle school	Middle school	1 - Yes	2 - YES, child is here/coming back today	1 - Yes	No	No	No	0 - No	0 - No	0 - No	NA	1 - Yes	400	0	0	0	1 - Yes	1 - Yes	1 - Yes	1 - Yes	No	No	No	No	No	No	No	No	Yes	No	Yes	Yes	Yes	1
1046	32	0 - BOY	1 - YES	1 - YES	Biological mother	Biological father	6	CHAMPION 2	1	1	2 - READ ONLY PART OF IT		4 - FORWARD CASTE	1- HINDU	Middle school	Primary school	1 - Yes	2 - YES, child is here/coming back today	1 - Yes	No	No	No	0 - No	0 - No	0 - No	NA	1 - Yes	500	0	0	0	1 - Yes	0 - No	1 - Yes	0 - No	No	No	No	No	No	No	No	No	No	No	Yes	Yes	Yes	1
1047	32	1 - GIRL	1 - YES	1 - YES	Biological mother	Biological father	6	CHAMPION 2	1	1	3 - READ WHOLE SENTENCE		3 - OTHER BACKWARD CASTE	1- HINDU	High school	Primary school	1 - Yes	2 - YES, child is here/coming back today	1 - Yes	No	No	No	0 - No	0 - No	0 - No	NA	1 - Yes	500	0	450	0	0 - No	1 - Yes	0 - No	1 - Yes	No	No	No	No	No	No	No	No	Yes	No	Yes	Yes	Yes	1
1048	32	1 - GIRL	1 - YES	1 - YES	Biological mother	Biological father	6	CHAMPION 2	1	1	1 - CANNOT READ AT ALL		3 - OTHER BACKWARD CASTE	1- HINDU	Illiterate	Primary school	1 - Yes	2 - YES, child is here/coming back today	1 - Yes	No	Yes	No	0 - No	1 - Yes	0 - No	1 - Yes	1 - Yes	500	0	450	0	1 - Yes	1 - Yes	1 - Yes	1 - Yes	No	No	No	No	No	Yes	No	No	Yes	No	Yes	Yes	Yes	1
1049	32	1 - GIRL	1 - YES	1 - YES	Biological mother	Biological father	7	CHAMPION 2	1	1	3 - READ WHOLE SENTENCE		3 - OTHER BACKWARD CASTE	1- HINDU	Middle school	High school	1 - Yes	2 - YES, child is here/coming back today	1 - Yes	No	No	No	0 - No	1 - Yes	0 - No	1 - Yes	1 - Yes	300	3000	500	0	1 - Yes	1 - Yes	1 - Yes	1 - Yes	No	No	No	No	No	Yes	No	No	Yes	No	Yes	Yes	Yes	2
1050	32	0 - BOY	1 - YES	1 - YES	Biological mother	Biological father	6	CHAMPION 2	1	1	1 - CANNOT READ AT ALL		3 - OTHER BACKWARD CASTE	1- HINDU	Illiterate		1 - Yes	2 - YES, child is here/coming back today	1 - Yes	No	No	No	0 - No	0 - No	0 - No	NA	1 - Yes	300	0	150	0	1 - Yes	0 - No	1 - Yes	1 - Yes	No	No	No	No	No	Yes	No	No	Yes	No	Yes	Yes	Yes	2
1051	32	0 - BOY	1 - YES	1 - YES	Biological mother	Biological father	6	CHAMPION 2	1	1	2 - READ ONLY PART OF IT	2 - READ ONLY PART OF IT	3 - OTHER BACKWARD CASTE	1- HINDU	Middle school	Higher secondary school	1 - Yes	2 - YES, child is here/coming back today	1 - Yes	No	No	No	0 - No	1 - Yes	0 - No	1 - Yes	1 - Yes	400	0	0	0	1 - Yes	1 - Yes	1 - Yes	1 - Yes	No	No	No	No	No	No	No	No	No	No	Yes	Yes	Yes	1
1052	32	0 - BOY	1 - YES	1 - YES	Biological mother	Biological father	6	CHAMPION 2	1	1	1 - CANNOT READ AT ALL		3 - OTHER BACKWARD CASTE	1- HINDU	Illiterate	Middle school	1 - Yes	2 - YES, child is here/coming back today	1 - Yes	No	No	No	0 - No	0 - No	0 - No	NA	1 - Yes	1000	0	600	0	1 - Yes	1 - Yes	1 - Yes	1 - Yes	No	No	No	No	No	Yes	No	No	Yes	No	Yes	Yes	Yes	2
1053	32	1 - GIRL	1 - YES	1 - YES	Biological mother	Biological father	6	CHAMPION 2	1	1			3 - OTHER BACKWARD CASTE	1- HINDU	Primary school	Middle school	1 - Yes	2 - YES, child is here/coming back today	1 - Yes	No	No	No	0 - No	0 - No	0 - No	NA	1 - Yes	1000	0	0	0	1 - Yes	1 - Yes	1 - Yes	0 - No	No	No	No	No	No	No	No	No	No	No	Yes	Yes	Yes	1
1054	32	1 - GIRL	1 - YES	1 - YES	Biological mother	Biological father	6	CHAMPION 2	1	1	2 - READ ONLY PART OF IT		3 - OTHER BACKWARD CASTE	1- HINDU	Middle school	Middle school	1 - Yes	2 - YES, child is here/coming back today	1 - Yes	No	No	No	0 - No	0 - No	0 - No	NA	1 - Yes	500	0	450	0	1 - Yes	1 - Yes	1 - Yes	1 - Yes	No	No	No	No	No	Yes	No	No	Yes	No	Yes	Yes	Yes	2
1055	32	0 - BOY	1 - YES	1 - YES	Biological mother	Biological father	7	CHAMPION 2	1	1	1 - CANNOT READ AT ALL	3 - READ WHOLE SENTENCE	3 - OTHER BACKWARD CASTE	1- HINDU	Primary school	Illiterate
1056	32	1 - GIRL	1 - YES	1 - YES	Biological mother	Biological father	7	CHAMPION 2	1	1	1 - CANNOT READ AT ALL		3 - OTHER BACKWARD CASTE	1- HINDU	Illiterate	Primary school	1 - Yes	2 - YES, child is here/coming back today	1 - Yes	No	No	No	0 - No	0 - No	0 - No	NA	1 - Yes	1000	0	1800	0	1 - Yes	1 - Yes	1 - Yes	1 - Yes	No	No	No	No	No	Yes	No	No	Yes	No	Yes	Yes	Yes	2
1057	32	0 - BOY	1 - YES	1 - YES	Biological mother	Biological father	6	CHAMPION 2	1	1	1 - CANNOT READ AT ALL		3 - OTHER BACKWARD CASTE	1- HINDU	Primary school	Primary school	1 - Yes	2 - YES, child is here/coming back today	1 - Yes	No	Yes	No	0 - No	1 - Yes	0 - No	1 - Yes	1 - Yes	200	0	0	0	1 - Yes	1 - Yes	1 - Yes	1 - Yes	No	No	No	No	No	Yes	No	No	Yes	No	Yes	Yes	Yes	2
1058	32	1 - GIRL	1 - YES	1 - YES	Biological mother	Biological father	7	CHAMPION 2	1	1	1 - CANNOT READ AT ALL		3 - OTHER BACKWARD CASTE	1- HINDU	Illiterate	Middle school	1 - Yes	2 - YES, child is here/coming back today	1 - Yes	No	No	No	0 - No	0 - No	0 - No	NA	1 - Yes	400	0	0	0	1 - Yes	1 - Yes	1 - Yes	1 - Yes	No	No	No	No	No	Yes	No	No	Yes	No	Yes	Yes	Yes	1
1059	32	1 - GIRL	1 - YES	1 - YES	Biological mother	Biological father	6	CHAMPION 2	1	1	1 - CANNOT READ AT ALL		3 - OTHER BACKWARD CASTE	1- HINDU	Middle school	Middle school	1 - Yes	2 - YES, child is here/coming back today	1 - Yes	No	No	No	0 - No	0 - No	0 - No	NA	1 - Yes	500	0	900	0	1 - Yes	0 - No	1 - Yes	1 - Yes	No	No	No	No	No	Yes	No	No	Yes	No	Yes	Yes	Yes	1
1060	32	0 - BOY	1 - YES	1 - YES	Biological mother	Biological father	7	CHAMPION 2	1	1	3 - READ WHOLE SENTENCE		3 - OTHER BACKWARD CASTE	1- HINDU	Primary school	Illiterate	1 - Yes	2 - YES, child is here/coming back today	1 - Yes	No	No	No	0 - No	0 - No	0 - No	NA	1 - Yes	1000	0	0	0	1 - Yes	1 - Yes	1 - Yes	1 - Yes	No	No	No	No	No	Yes	No	No	Yes	No	Yes	Yes	Yes	2
1061	32	0 - BOY	1 - YES	1 - YES	Biological mother	Biological father	6	CHAMPION 2	1	1	1 - CANNOT READ AT ALL		3 - OTHER BACKWARD CASTE	1- HINDU	Primary school	Primary school	1 - Yes	2 - YES, child is here/coming back today	1 - Yes	No	No	No	0 - No	0 - No	0 - No	NA	1 - Yes	250	0	300	0	1 - Yes	0 - No	1 - Yes	1 - Yes	No	No	No	No	No	Yes	No	No	Yes	No	Yes	Yes	Yes	1
1062	32	1 - GIRL	1 - YES	1 - YES	Biological mother	Biological father	6	CHAMPION 2	1	1	2 - READ ONLY PART OF IT		3 - OTHER BACKWARD CASTE	1- HINDU	Primary school	Middle school	1 - Yes	2 - YES, child is here/coming back today	1 - Yes	No	No	No	0 - No	0 - No	0 - No	NA	1 - Yes	400	0	100	0	1 - Yes	1 - Yes	1 - Yes	1 - Yes	No	No	No	No	No	Yes	No	No	Yes	No	Yes	Yes	Yes	1
1063	32	1 - GIRL	1 - YES	1 - YES	Biological mother	Biological father	6	CHAMPION 2	1	1	2 - READ ONLY PART OF IT		3 - OTHER BACKWARD CASTE	1- HINDU	Middle school	Illiterate	1 - Yes	2 - YES, child is here/coming back today	1 - Yes	No	No	No	0 - No	0 - No	0 - No	NA	1 - Yes	200	0	500	0	1 - Yes	1 - Yes	1 - Yes	1 - Yes	No	No	No	No	No	Yes	No	No	Yes	No	Yes	Yes	Yes	2
1064	32	1 - GIRL	1 - YES	1 - YES	Biological mother	Biological father	7	CHAMPION 2	1	1	2 - READ ONLY PART OF IT	1 - CANNOT READ AT ALL	3 - OTHER BACKWARD CASTE	1- HINDU	Primary school	Illiterate																														Dead
1065	32	0 - BOY	1 - YES	1 - YES	Biological mother	Biological father	7	CHAMPION 2	1	1	1 - CANNOT READ AT ALL		3 - OTHER BACKWARD CASTE	1- HINDU	Illiterate	Middle school	1 - Yes	2 - YES, child is here/coming back today	1 - Yes	No	No	No	0 - No	0 - No	0 - No	NA	1 - Yes	400	0	450	0	1 - Yes	1 - Yes	1 - Yes	1 - Yes	No	No	No	No	No	Yes	No	No	Yes	No	Yes	Yes	Yes	2
1066	32	0 - BOY	1 - YES	1 - YES	Biological mother	Biological father	6	CHAMPION 2	1	1	2 - READ ONLY PART OF IT		3 - OTHER BACKWARD CASTE	1- HINDU	Primary school	Primary school	1 - Yes	2 - YES, child is here/coming back today	1 - Yes	No	No	No	0 - No	1 - Yes	0 - No	1 - Yes	1 - Yes	1000	0	0	0	1 - Yes	1 - Yes	1 - Yes	1 - Yes	No	No	No	No	No	Yes	No	No	Yes	No	Yes	Yes	Yes	2
1067	32	0 - BOY	1 - YES	1 - YES	Biological mother	Biological father	7	CHAMPION 2	1	1	3 - READ WHOLE SENTENCE		3 - OTHER BACKWARD CASTE	1- HINDU	High school	High school	1 - Yes	2 - YES, child is here/coming back today	1 - Yes	No	No	No	0 - No	0 - No	0 - No	NA	1 - Yes	500	0	0	0	1 - Yes	0 - No	1 - Yes	0 - No	No	No	No	No	No	No	No	No	No	No	Yes	Yes	Yes	3
1068	32	1 - GIRL	1 - YES	1 - YES	Biological mother	Biological father	7	CHAMPION 2	1	1	1 - CANNOT READ AT ALL		2 - SCHEDULE TRIBE	1- HINDU	Middle school	Primary school	1 - Yes	2 - YES, child is here/coming back today	1 - Yes	No	No	No	0 - No	0 - No	0 - No	NA	1 - Yes	300	0	0	0	1 - Yes	0 - No	1 - Yes	0 - No	No	No	No	No	No	No	No	No	No	No	Yes	Yes	Yes	2
1069	32	1 - GIRL	1 - YES	1 - YES	Biological mother	Biological father	6	CHAMPION 2	1	1	1 - CANNOT READ AT ALL		1 - SCHEDULE CASTE	1- HINDU	Primary school	High school
1070	32	0 - BOY	1 - YES	1 - YES	Biological mother	Biological father	7	CHAMPION 2	1	1		2 - READ ONLY PART OF IT	1 - SCHEDULE CASTE	1- HINDU	Middle school	Primary school	1 - Yes	2 - YES, child is here/coming back today	1 - Yes	No	No	No	0 - No	1 - Yes	0 - No	1 - Yes	1 - Yes	500	0	0	0	1 - Yes	1 - Yes	1 - Yes	0 - No	No	No	No	No	No	No	No	No	No	No	Yes	Yes	Yes	2
1071	32	1 - GIRL	1 - YES	1 - YES	Biological mother	Biological father	6	CHAMPION 2	1	1	3 - READ WHOLE SENTENCE		1 - SCHEDULE CASTE	1- HINDU	High school	High school	1 - Yes	2 - YES, child is here/coming back today	1 - Yes	No	No	No	0 - No	0 - No	0 - No	NA	1 - Yes	1000	0	0	0	1 - Yes	0 - No	1 - Yes	1 - Yes	No	No	No	No	No	Yes	No	No	Yes	No	Yes	Yes	Yes	2
1072	32	0 - BOY	1 - YES	1 - YES	Biological mother	Biological father	7	CHAMPION 2	1	1	2 - READ ONLY PART OF IT		1 - SCHEDULE CASTE	1- HINDU	High school	High school	1 - Yes	2 - YES, child is here/coming back today	1 - Yes	No	No	No	0 - No	0 - No	0 - No	NA	1 - Yes	200	0	0	0	1 - Yes	1 - Yes	1 - Yes	1 - Yes	No	No	No	No	No	Yes	No	No	Yes	No	Yes	Yes	Yes	1
1073	32	0 - BOY	1 - YES	1 - YES	Biological mother	Biological father	6	CHAMPION 2	1	1	2 - READ ONLY PART OF IT		1 - SCHEDULE CASTE	1- HINDU	Middle school	High school	1 - Yes	2 - YES, child is here/coming back today	1 - Yes	No	No	No	0 - No	1 - Yes	0 - No	1 - Yes	1 - Yes	500	0	0	0	1 - Yes	0 - No	1 - Yes	1 - Yes	No	No	No	No	No	Yes	No	No	Yes	No	Yes	Yes	Yes	2
1074	32	0 - BOY	1 - YES	1 - YES	Biological mother	Biological father	6	CHAMPION 2	1	1	3 - READ WHOLE SENTENCE		1 - SCHEDULE CASTE	1- HINDU	Middle school	High school	1 - Yes	2 - YES, child is here/coming back today	1 - Yes	No	No	No	1 - Yes	0 - No	0 - No	1 - Yes	1 - Yes	300	0	0	0	1 - Yes	1 - Yes	1 - Yes	1 - Yes	No	No	No	No	No	Yes	No	No	Yes	No	Yes	Yes	Yes	2
1075	32	0 - BOY	1 - YES	1 - YES	Biological mother	Biological father	7	CHAMPION 2	1	1	1 - CANNOT READ AT ALL		1 - SCHEDULE CASTE	1- HINDU	Primary school	Middle school	1 - Yes	2 - YES, child is here/coming back today	1 - Yes	No	Yes	No	0 - No	1 - Yes	0 - No	1 - Yes	1 - Yes	200	0	0	0	1 - Yes	1 - Yes	1 - Yes	1 - Yes	No	No	No	No	No	Yes	No	No	Yes	No	Yes	Yes	Yes	2
1076	32	0 - BOY	1 - YES	1 - YES	Biological mother	Biological father	6	CHAMPION 2	1	1			1 - SCHEDULE CASTE	1- HINDU	High school	High school	1 - Yes	2 - YES, child is here/coming back today	1 - Yes	No	No	No	1 - Yes	0 - No	0 - No	1 - Yes	1 - Yes	1000	0	600	0	1 - Yes	1 - Yes	1 - Yes	1 - Yes	Yes	No	No	No	No	Yes	Yes	No	Yes	No	Yes	Yes	Yes	2
1077	32	0 - BOY	1 - YES	1 - YES	Biological mother	Biological father	6	CHAMPION 2	1	1	1 - CANNOT READ AT ALL		1 - SCHEDULE CASTE	1- HINDU	Illiterate	Middle school	1 - Yes	2 - YES, child is here/coming back today	1 - Yes	No	No	No	0 - No	1 - Yes	0 - No	1 - Yes	1 - Yes	500	0	500	0	1 - Yes	1 - Yes	1 - Yes	1 - Yes	No	No	No	No	No	Yes	No	No	Yes	No	Yes	Yes	Yes	1
1078	32	1 - GIRL	1 - YES	1 - YES	Biological mother	Biological father	7	CHAMPION 2	1	1	3 - READ WHOLE SENTENCE		1 - SCHEDULE CASTE	1- HINDU	Primary school	Higher secondary school	1 - Yes	2 - YES, child is here/coming back today	1 - Yes	No	Yes	No	0 - No	1 - Yes	0 - No	1 - Yes	1 - Yes	600	0	600	1000	1 - Yes	1 - Yes	1 - Yes	1 - Yes	No	No	No	No	No	Yes	No	No	Yes	Yes	Yes	Yes	Yes	2
1079	32	1 - GIRL	1 - YES	1 - YES	Biological mother	Biological father	7	CHAMPION 2	1	1	3 - READ WHOLE SENTENCE	3 - READ WHOLE SENTENCE	1 - SCHEDULE CASTE	1- HINDU	High school	Graduate	1 - Yes	2 - YES, child is here/coming back today	1 - Yes	No	No	No	0 - No	0 - No	0 - No	NA	1 - Yes	300	0	500	0	1 - Yes	1 - Yes	1 - Yes	1 - Yes	Yes	No	No	No	No	No	No	No	Yes	No	Yes	Yes	Yes	2
1080	32	1 - GIRL	1 - YES	1 - YES	Biological mother	Biological father	6	CHAMPION 2	1	1	2 - READ ONLY PART OF IT		3 - OTHER BACKWARD CASTE	1- HINDU	Primary school	High school	1 - Yes	2 - YES, child is here/coming back today	1 - Yes	No	No	No	0 - No	1 - Yes	0 - No	1 - Yes	1 - Yes	1000	0	0	0	1 - Yes	1 - Yes	1 - Yes	1 - Yes	No	No	No	No	No	Yes	No	No	Yes	No	Yes	Yes	Yes	1
1081	32	1 - GIRL	1 - YES	1 - YES	Biological mother	Biological father	6	CHAMPION 2	1	1	2 - READ ONLY PART OF IT	3 - READ WHOLE SENTENCE	3 - OTHER BACKWARD CASTE	1- HINDU	Primary school	Middle school	1 - Yes	2 - YES, child is here/coming back today	1 - Yes	No	No	No	0 - No	1 - Yes	0 - No	1 - Yes	1 - Yes	500	0	400	0	1 - Yes	0 - No	1 - Yes	1 - Yes	No	No	No	No	No	Yes	No	No	Yes	No	Yes	Yes	Yes	1
1082	32	0 - BOY	1 - YES	1 - YES	Biological mother	Biological father	7	CHAMPION 2	1	1		3 - READ WHOLE SENTENCE	1 - SCHEDULE CASTE	1- HINDU	Higher secondary school	Higher secondary school	1 - Yes	2 - YES, child is here/coming back today	1 - Yes	No	No	No	0 - No	1 - Yes	0 - No	1 - Yes	1 - Yes	2000	0	0	0	1 - Yes	1 - Yes	1 - Yes	1 - Yes	No	No	No	No	No	Yes	No	No	Yes	No	Yes	Yes	Yes	2
1083	33	1 - GIRL	1 - YES	1 - YES	Biological mother	Biological father	6	STRIPES 2	1	1	3 - READ WHOLE SENTENCE		1 - SCHEDULE CASTE	1- HINDU	Middle school	Middle school	1 - Yes	2 - YES, child is here/coming back today	1 - Yes	No	No	No	0 - No	1 - Yes	0 - No	1 - Yes	1 - Yes	1000	0	0	500	1 - Yes	1 - Yes	1 - Yes	1 - Yes	No	No	No	No	No	Yes	No	No	Yes	No	Yes	Yes	Yes	2
1084	33	1 - GIRL	1 - YES	1 - YES	Biological mother	Biological father	6	STRIPES 2	1	1	1 - CANNOT READ AT ALL	3 - READ WHOLE SENTENCE	1 - SCHEDULE CASTE	1- HINDU	Middle school	High school	1 - Yes	2 - YES, child is here/coming back today	1 - Yes	No	No	No	0 - No	1 - Yes	0 - No	1 - Yes	1 - Yes	1000	0	1800	0	1 - Yes	1 - Yes	1 - Yes	1 - Yes	No	No	No	No	No	Yes	No	No	Yes	No	Yes	Yes	Yes	1
1085	33	1 - GIRL	1 - YES	1 - YES	Biological mother	Biological father	7	STRIPES 2	1	1	3 - READ WHOLE SENTENCE	1 - CANNOT READ AT ALL	1 - SCHEDULE CASTE	1- HINDU	High school	Primary school	1 - Yes	2 - YES, child is here/coming back today	1 - Yes	No	No	No	1 - Yes	0 - No	0 - No	1 - Yes	1 - Yes	1500	0	0	1000	1 - Yes	1 - Yes	1 - Yes	1 - Yes	No	No	No	No	No	Yes	No	No	No	No	Yes	Yes	Yes	2
1086	33	1 - GIRL	1 - YES	1 - YES	Biological mother	Biological father	7	STRIPES 2	1	1	1 - CANNOT READ AT ALL		1 - SCHEDULE CASTE	1- HINDU	Illiterate	Primary school	1 - Yes	2 - YES, child is here/coming back today	1 - Yes	No	No	No	1 - Yes	0 - No	0 - No	1 - Yes	1 - Yes	1000	600	0	0	0 - No	0 - No	1 - Yes	1 - Yes	No	No	No	No	No	Yes	No	No	Yes	No	Yes	Yes	Yes	1
1087	33	1 - GIRL	1 - YES	1 - YES	Biological mother	Biological father	6	STRIPES 2	1	1	3 - READ WHOLE SENTENCE		1 - SCHEDULE CASTE	1- HINDU	Primary school	High school	1 - Yes	2 - YES, child is here/coming back today	1 - Yes	No	Yes	No	0 - No	1 - Yes	0 - No	1 - Yes	1 - Yes	1000	2000	0	1500	1 - Yes	1 - Yes	1 - Yes	1 - Yes	No	No	No	No	No	Yes	No	Yes	Yes	Yes	Yes	Yes	Yes	2
1088	33	1 - GIRL	1 - YES	1 - YES	Biological mother	Biological father	8	STRIPES 2	1	1	3 - READ WHOLE SENTENCE	3 - READ WHOLE SENTENCE	1 - SCHEDULE CASTE	1- HINDU	High school	High school	1 - Yes	2 - YES, child is here/coming back today	1 - Yes	No	No	No	1 - Yes	0 - No	0 - No	1 - Yes	1 - Yes	1000	0	0	0	1 - Yes	1 - Yes	1 - Yes	1 - Yes	No	No	No	No	No	Yes	No	No	Yes	No	Yes	Yes	Yes	4
1089	33	1 - GIRL	1 - YES	1 - YES	Biological mother	Biological father	6	STRIPES 2	1	1	2 - READ ONLY PART OF IT		4 - FORWARD CASTE	1- HINDU	High school	High school	1 - Yes	2 - YES, child is here/coming back today	1 - Yes	No	No	No	0 - No	0 - No	0 - No	NA	1 - Yes	700	0	2000	0	1 - Yes	1 - Yes	1 - Yes	1 - Yes	Yes	No	No	No	No	Yes	No	No	Yes	No	Yes	Yes	Yes	1
1090	33	0 - BOY	1 - YES	1 - YES	Biological mother	Biological father	7	STRIPES 2	1	1	3 - READ WHOLE SENTENCE		4 - FORWARD CASTE	1- HINDU	Middle school	High school	1 - Yes	2 - YES, child is here/coming back today	1 - Yes	No	No	No	0 - No	0 - No	0 - No	NA	1 - Yes	1000	0	800	0	1 - Yes	1 - Yes	1 - Yes	1 - Yes	No	No	No	No	No	Yes	No	No	Yes	No	Yes	Yes	Yes	2
1091	33	1 - GIRL	1 - YES	1 - YES	Biological mother	Biological father	7	STRIPES 2	1	1	3 - READ WHOLE SENTENCE		4 - FORWARD CASTE	1- HINDU	Higher secondary school	Higher secondary school	1 - Yes	2 - YES, child is here/coming back today	1 - Yes	No	Yes	No	0 - No	1 - Yes	0 - No	1 - Yes	1 - Yes	2000	0	0	0	1 - Yes	1 - Yes	1 - Yes	1 - Yes	No	No	No	No	No	Yes	No	No	Yes	No	Yes	Yes	Yes	2
1092	33	1 - GIRL	1 - YES	1 - YES	Biological mother	Biological father	8	STRIPES 2	1	1	3 - READ WHOLE SENTENCE		4 - FORWARD CASTE	1- HINDU	High school	High school
1093	33	1 - GIRL	1 - YES	1 - YES	Biological mother	Biological father	8	STRIPES 2	1	1	2 - READ ONLY PART OF IT	3 - READ WHOLE SENTENCE	4 - FORWARD CASTE	1- HINDU	High school	High school	1 - Yes	2 - YES, child is here/coming back today	1 - Yes	No	No	No	1 - Yes	0 - No	0 - No	1 - Yes	1 - Yes	3000	800	0	2000	1 - Yes	1 - Yes	1 - Yes	1 - Yes	No	No	No	No	No	No	No	No	Yes	Yes	Yes	Yes	Yes	2
1094	33	0 - BOY	1 - YES	1 - YES	Biological mother	Biological father	7	STRIPES 2	1	1			4 - FORWARD CASTE	1- HINDU	High school	High school	1 - Yes	2 - YES, child is here/coming back today	1 - Yes	No	No	No	0 - No	0 - No	0 - No	NA	1 - Yes	700	12000	3000	0	1 - Yes	0 - No	0 - No	1 - Yes	No	No	No	No	No	Yes	No	No	Yes	Yes	Yes	Yes	Yes	2
1095	33	0 - BOY	1 - YES	1 - YES	Biological mother	Biological father	6	STRIPES 2	1	1	3 - READ WHOLE SENTENCE	3 - READ WHOLE SENTENCE	4 - FORWARD CASTE	1- HINDU	Middle school	High school	1 - Yes	2 - YES, child is here/coming back today	1 - Yes	No	No	No	0 - No	1 - Yes	0 - No	1 - Yes	1 - Yes	1000	1920	1200	0	1 - Yes	1 - Yes	1 - Yes	1 - Yes	No	No	No	No	No	Yes	No	No	Yes	No	Yes	Yes	Yes	2
1096	33	1 - GIRL	1 - YES	1 - YES	Biological mother	Biological father	7	STRIPES 2	1	1	3 - READ WHOLE SENTENCE		3 - OTHER BACKWARD CASTE	1- HINDU	Middle school	Middle school	1 - Yes	2 - YES, child is here/coming back today	1 - Yes	No	No	No	1 - Yes	0 - No	0 - No	1 - Yes	1 - Yes	2000	1500	0	0	1 - Yes	1 - Yes	1 - Yes	1 - Yes	Yes	No	No	No	No	Yes	No	No	Yes	No	Yes	Yes	Yes	2
1097	33	1 - GIRL	1 - YES	1 - YES	Biological mother	Biological father	6	STRIPES 2	1	1	2 - READ ONLY PART OF IT	2 - READ ONLY PART OF IT	3 - OTHER BACKWARD CASTE	1- HINDU	Middle school	Middle school	1 - Yes	2 - YES, child is here/coming back today	1 - Yes	No	No	No	0 - No	1 - Yes	0 - No	1 - Yes	1 - Yes	300	0	0	0	1 - Yes	1 - Yes	1 - Yes	1 - Yes	No	No	No	No	No	Yes	No	No	Yes	No	Yes	Yes	Yes	2
1098	33	1 - GIRL	1 - YES	1 - YES	Biological mother	Biological father	6	STRIPES 2	1	1		2 - READ ONLY PART OF IT	1 - SCHEDULE CASTE	1- HINDU	Higher secondary school	Middle school	1 - Yes	2 - YES, child is here/coming back today	1 - Yes	No	No	No	0 - No	0 - No	0 - No	NA	1 - Yes	600	0	1500	0	1 - Yes	1 - Yes	1 - Yes	1 - Yes	No	No	No	No	No	Yes	No	No	Yes	No	Yes	Yes	Yes	1
1099	33	1 - GIRL	1 - YES	1 - YES	Biological mother	Biological father	6	STRIPES 2	1	1	1 - CANNOT READ AT ALL		1 - SCHEDULE CASTE	1- HINDU	Illiterate	High school
1100	33	0 - BOY	1 - YES	1 - YES	Biological mother	Biological father	6	STRIPES 2	1	1	2 - READ ONLY PART OF IT	3 - READ WHOLE SENTENCE	3 - OTHER BACKWARD CASTE	1- HINDU	Middle school	High school	1 - Yes	2 - YES, child is here/coming back today	1 - Yes	No	No	No	0 - No	1 - Yes	0 - No	1 - Yes	1 - Yes	500	0	0	0	1 - Yes	1 - Yes	1 - Yes	1 - Yes	No	No	No	No	No	Yes	No	No	Yes	No	Yes	Yes	Yes	1
1101	33	0 - BOY	1 - YES	1 - YES	Biological mother	Biological father	6	STRIPES 2	1	1	2 - READ ONLY PART OF IT		1 - SCHEDULE CASTE	1- HINDU	High school	Middle school	1 - Yes	2 - YES, child is here/coming back today	1 - Yes	No	No	No	0 - No	1 - Yes	0 - No	1 - Yes	1 - Yes	500	0	0	0	1 - Yes	1 - Yes	1 - Yes	1 - Yes	No	No	No	No	No	Yes	No	No	Yes	No	Yes	Yes	Yes	2
1102	33	0 - BOY	1 - YES	1 - YES	Biological mother	Biological father	6	STRIPES 2	1	1	2 - READ ONLY PART OF IT		3 - OTHER BACKWARD CASTE	1- HINDU	Middle school	High school
1103	33	0 - BOY	1 - YES	1 - YES	Biological mother	Biological father	6	STRIPES 2	1	1	1 - CANNOT READ AT ALL		1 - SCHEDULE CASTE	1- HINDU	Primary school	Primary school	1 - Yes	2 - YES, child is here/coming back today	1 - Yes	No	No	No	0 - No	1 - Yes	0 - No	1 - Yes	1 - Yes	300	100	0	300	1 - Yes	1 - Yes	1 - Yes	1 - Yes	No	Yes	No	No	No	Yes	No	No	Yes	No	Yes	Yes	Yes	1
1104	33	0 - BOY	1 - YES	1 - YES	Other	Other	7	STRIPES 2	1	1			3 - OTHER BACKWARD CASTE	1- HINDU	Middle school	High school	1 - Yes	2 - YES, child is here/coming back today	1 - Yes	No	Yes	No	0 - No	1 - Yes	0 - No	1 - Yes	1 - Yes	4000	2400	0	0	1 - Yes	1 - Yes	1 - Yes	1 - Yes	No	No	No	No	No	Yes	No	No	Yes	No	Yes	Yes	Yes	2
1105	33	0 - BOY	1 - YES	1 - YES	Biological mother	Biological father	7	STRIPES 2	1	1	1 - CANNOT READ AT ALL		2 - SCHEDULE TRIBE	1- HINDU	Illiterate	Primary school	1 - Yes	2 - YES, child is here/coming back today	1 - Yes	No	No	No	0 - No	0 - No	0 - No	NA	1 - Yes	1000	0	300	500	1 - Yes	1 - Yes	1 - Yes	1 - Yes	Yes	No	No	No	No	No	No	No	Yes	No	Yes	Yes	Yes	3
1106	33	1 - GIRL	1 - YES	1 - YES	Biological mother	Biological father	7	STRIPES 2	1	1	1 - CANNOT READ AT ALL		2 - SCHEDULE TRIBE	1- HINDU	Illiterate	Primary school	1 - Yes	2 - YES, child is here/coming back today	1 - Yes	No	No	No	1 - Yes	0 - No	0 - No	1 - Yes	1 - Yes	500	0	0	0	1 - Yes	1 - Yes	1 - Yes	1 - Yes	Yes	No	No	No	No	Yes	No	No	Yes	No	Yes	Yes	Yes	1
1107	33	0 - BOY	1 - YES	1 - YES	Biological mother	Biological father	8	STRIPES 2	1	1	1 - CANNOT READ AT ALL	1 - CANNOT READ AT ALL	2 - SCHEDULE TRIBE	1- HINDU	Illiterate	Illiterate	1 - Yes	2 - YES, child is here/coming back today	1 - Yes	No	No	No	0 - No	0 - No	0 - No	NA	1 - Yes	500	0	0	0	1 - Yes	1 - Yes	1 - Yes	1 - Yes	No	No	No	No	No	Yes	No	No	Yes	No	Yes	Yes	Yes	2
1108	33	1 - GIRL	1 - YES	1 - YES	Biological mother	Biological father	7	STRIPES 2	1	1	1 - CANNOT READ AT ALL		2 - SCHEDULE TRIBE	1- HINDU	Illiterate	Illiterate	1 - Yes	2 - YES, child is here/coming back today	1 - Yes	No	No	No	0 - No	0 - No	0 - No	NA	1 - Yes	1500	0	0	500	1 - Yes	1 - Yes	1 - Yes	1 - Yes	Yes	No	No	No	No	No	No	No	Yes	No	Yes	Yes	Yes	2
1109	33	1 - GIRL	1 - YES	1 - YES	Biological mother	Biological father	6	STRIPES 2	1	1	1 - CANNOT READ AT ALL		2 - SCHEDULE TRIBE	1- HINDU	Illiterate	Illiterate	1 - Yes	2 - YES, child is here/coming back today	1 - Yes	No	No	No	0 - No	0 - No	0 - No	NA	1 - Yes	1500	0	0	500	1 - Yes	1 - Yes	1 - Yes	1 - Yes	Yes	No	No	No	No	No	No	No	Yes	No	Yes	Yes	Yes	2
1110	33	1 - GIRL	1 - YES	1 - YES	Biological mother	Biological father	7	STRIPES 2	1	1	1 - CANNOT READ AT ALL		2 - SCHEDULE TRIBE	1- HINDU	Illiterate	Primary school	1 - Yes	2 - YES, child is here/coming back today	1 - Yes	No	No	No	0 - No	0 - No	0 - No	NA	1 - Yes	700	0	0	0	1 - Yes	1 - Yes	1 - Yes	0 - No	No	No	No	No	No	No	No	No	No	No	Yes	Yes	Yes	2
1111	33	0 - BOY	1 - YES	1 - YES	Biological mother	Biological father	7	STRIPES 2	1	1	1 - CANNOT READ AT ALL	1 - CANNOT READ AT ALL	2 - SCHEDULE TRIBE	1- HINDU	Illiterate	Illiterate	1 - Yes	2 - YES, child is here/coming back today	1 - Yes	Yes	No	No	1 - Yes	0 - No	0 - No	1 - Yes	1 - Yes	1500	0	600	500	1 - Yes	1 - Yes	1 - Yes	1 - Yes	Yes	No	No	No	No	Yes	No	No	Yes	No	Yes	Yes	Yes	2
1112	33	0 - BOY	1 - YES	1 - YES	Biological mother	Biological father	7	STRIPES 2	1	1	2 - READ ONLY PART OF IT	1 - CANNOT READ AT ALL	2 - SCHEDULE TRIBE	1- HINDU	Middle school	Primary school	1 - Yes	2 - YES, child is here/coming back today	0 - No	No	No	No	0 - No	0 - No	0 - No	NA	1 - Yes	500	0	0	0	1 - Yes	0 - No	0 - No	1 - Yes	No	No	No	No	No	Yes	No	No	Yes	No	Yes	Yes	Yes	1
1113	34	0 - BOY	1 - YES	1 - YES	Biological mother	Biological father	6	STRIPES 2	0	1	3 - READ WHOLE SENTENCE	3 - READ WHOLE SENTENCE	2 - SCHEDULE TRIBE	1- HINDU	Primary school	Middle school	1 - Yes	2 - YES, child is here/coming back today	1 - Yes	No	No	No	1 - Yes	1 - Yes	0 - No	1 - Yes	1 - Yes	1000	0	0	0	1 - Yes	1 - Yes	1 - Yes	1 - Yes	Yes	No	No	No	No	No	No	No	No	No	Yes	Yes	Yes	1
1114	34	0 - BOY	1 - YES	1 - YES	Biological mother	Biological father	7	STRIPES 2	0	1	1 - CANNOT READ AT ALL		2 - SCHEDULE TRIBE	1- HINDU	Illiterate	High school	1 - Yes	2 - YES, child is here/coming back today	1 - Yes	No	No	No	0 - No	0 - No	0 - No	NA	1 - Yes	500	0	0	0	0 - No	0 - No	1 - Yes	1 - Yes	Yes	No	No	No	No	No	No	No	Yes	Yes	Yes	Yes	Yes	1
1115	34	1 - GIRL	1 - YES	1 - YES	Biological mother	Biological father	7	STRIPES 2	0	1	1 - CANNOT READ AT ALL		2 - SCHEDULE TRIBE	1- HINDU	Illiterate	Middle school	1 - Yes	2 - YES, child is here/coming back today	1 - Yes	No	No	No	0 - No	0 - No	0 - No	NA	1 - Yes	500	0	0	0	1 - Yes	1 - Yes	1 - Yes	1 - Yes	No	No	No	No	No	Yes	No	No	Yes	No	Yes	Yes	Yes	2
1116	34	0 - BOY	1 - YES	1 - YES	Biological mother	Biological father	6	STRIPES 2	0	1	1 - CANNOT READ AT ALL	3 - READ WHOLE SENTENCE	2 - SCHEDULE TRIBE	1- HINDU	Illiterate	Primary school	1 - Yes	2 - YES, child is here/coming back today	1 - Yes	No	No	No	1 - Yes	0 - No	0 - No	1 - Yes	1 - Yes	500	0	0	0	1 - Yes	1 - Yes	1 - Yes	1 - Yes	No	No	No	No	Yes	No	No	No	Yes	No	Yes	Yes	Yes	2
1117	34	1 - GIRL	1 - YES	1 - YES	Biological mother	Biological father	6	STRIPES 2	0	1	1 - CANNOT READ AT ALL		2 - SCHEDULE TRIBE	1- HINDU	Primary school	Illiterate	1 - Yes	2 - YES, child is here/coming back today	1 - Yes	No	No	No	1 - Yes	0 - No	0 - No	1 - Yes	1 - Yes	500	0	0	0	1 - Yes	1 - Yes	1 - Yes	1 - Yes	Yes	No	No	No	Yes	No	No	No	No	Yes	Yes	Yes	Yes	1
1118	34	0 - BOY	1 - YES	1 - YES	Biological mother	Biological father	8	STRIPES 2	0	1		3 - READ WHOLE SENTENCE	1 - SCHEDULE CASTE	1- HINDU	Middle school	Middle school	1 - Yes	2 - YES, child is here/coming back today	1 - Yes	No	No	No	0 - No	0 - No	0 - No	NA	1 - Yes	5000	0	1800	0	1 - Yes	0 - No	1 - Yes	0 - No	No	No	No	No	No	No	No	No	No	No	Yes	Yes	Yes	2
1119	34	0 - BOY	1 - YES	1 - YES	Biological mother	Biological father	6	STRIPES 2	0	1	1 - CANNOT READ AT ALL		1 - SCHEDULE CASTE	1- HINDU	Illiterate	High school	1 - Yes	2 - YES, child is here/coming back today	1 - Yes	No	No	No	1 - Yes	0 - No	0 - No	1 - Yes	1 - Yes	1000	0	0	0	1 - Yes	1 - Yes	1 - Yes	1 - Yes	Yes	No	No	No	Yes	No	No	No	No	No	Yes	Yes	Yes	1
1120	34	0 - BOY	1 - YES	1 - YES	Biological mother	Biological father	6	STRIPES 2	0	1		3 - READ WHOLE SENTENCE	1 - SCHEDULE CASTE	1- HINDU	Middle school	Middle school	1 - Yes	2 - YES, child is here/coming back today	1 - Yes	No	No	No	0 - No	1 - Yes	0 - No	1 - Yes	1 - Yes	1000	0	0	0	1 - Yes	1 - Yes	1 - Yes	1 - Yes	No	No	No	No	No	Yes	No	No	Yes	No	Yes	Yes	Yes	2
1121	34	1 - GIRL	1 - YES	1 - YES	Biological mother	Biological father	6	STRIPES 2	0	1	1 - CANNOT READ AT ALL	3 - READ WHOLE SENTENCE	1 - SCHEDULE CASTE	1- HINDU	Illiterate	Primary school	1 - Yes	2 - YES, child is here/coming back today	1 - Yes	No	No	No	0 - No	0 - No	0 - No	NA	1 - Yes	500	0	0	0	1 - Yes	1 - Yes	1 - Yes	0 - No	No	No	No	No	No	No	No	No	No	No	Yes	Yes	Yes	1
1122	34	0 - BOY	1 - YES	1 - YES	Biological mother	Biological father	8	STRIPES 2	0	1	1 - CANNOT READ AT ALL		2 - SCHEDULE TRIBE	1- HINDU	Primary school	High school	1 - Yes	2 - YES, child is here/coming back today	1 - Yes	No	No	No	0 - No	1 - Yes	0 - No	1 - Yes	1 - Yes	700	0	0	0	1 - Yes	1 - Yes	1 - Yes	1 - Yes	Yes	No	No	No	Yes	No	No	No	No	No	Yes	Yes	Yes	2
1123	34	0 - BOY	1 - YES	1 - YES	Biological mother	Biological father	8	STRIPES 2	0	1	1 - CANNOT READ AT ALL		2 - SCHEDULE TRIBE	1- HINDU	Illiterate	High school	1 - Yes	0 - NO, child passed away		No	No	No	NA	NA	NA	NA	NA					NA	NA	NA		No	No	No	No	No	No	No	No	No	No	Dead
1124	34	1 - GIRL	1 - YES	1 - YES	Other	Other	6	STRIPES 2	0	1	1 - CANNOT READ AT ALL	2 - READ ONLY PART OF IT	3 - OTHER BACKWARD CASTE	1- HINDU	Illiterate	Primary school	1 - Yes	2 - YES, child is here/coming back today	1 - Yes	No	No	No	0 - No	1 - Yes	0 - No	1 - Yes	1 - Yes	1500	0	0	0	1 - Yes	1 - Yes	1 - Yes	1 - Yes	No	No	No	No	No	Yes	No	No	Yes	No	Yes	Yes	Yes	1
1125	34	0 - BOY	1 - YES	1 - YES	Biological mother	Biological father	6	STRIPES 2	0	1	1 - CANNOT READ AT ALL	3 - READ WHOLE SENTENCE	2 - SCHEDULE TRIBE	1- HINDU	Illiterate	Middle school
1126	34	0 - BOY	1 - YES	1 - YES	Biological mother	Biological father	6	STRIPES 2	0	1		3 - READ WHOLE SENTENCE	2 - SCHEDULE TRIBE	1- HINDU	Primary school	Middle school	1 - Yes	2 - YES, child is here/coming back today	1 - Yes	No	No	No	1 - Yes	0 - No	0 - No	1 - Yes	1 - Yes	500	0	0	0	1 - Yes	1 - Yes	1 - Yes	1 - Yes	No	No	No	No	No	Yes	No	No	Yes	No	Yes	Yes	Yes	2
1127	34	1 - GIRL	1 - YES	1 - YES	Biological mother	Biological father	6	STRIPES 2	0	1	2 - READ ONLY PART OF IT		4 - FORWARD CASTE	1- HINDU	Middle school	Middle school	1 - Yes	2 - YES, child is here/coming back today	1 - Yes	No	No	No	1 - Yes	0 - No	0 - No	1 - Yes	1 - Yes	600	0	0	0	1 - Yes	1 - Yes	1 - Yes	1 - Yes	Yes	No	No	No	No	Yes	No	No	Yes	No	Yes	Yes	Yes	2
1128	34	1 - GIRL	1 - YES	1 - YES	Biological mother	Biological father	6	STRIPES 2	0	1	1 - CANNOT READ AT ALL	1 - CANNOT READ AT ALL	2 - SCHEDULE TRIBE	1- HINDU	Primary school	Illiterate	1 - Yes	2 - YES, child is here/coming back today	1 - Yes	No	No	No	1 - Yes	0 - No	0 - No	1 - Yes	1 - Yes	600	0	0	0	1 - Yes	1 - Yes	1 - Yes	1 - Yes	No	No	No	No	No	Yes	No	No	Yes	No	Yes	Yes	Yes	1
1129	34	0 - BOY	1 - YES	1 - YES	Biological mother	Biological father	7	STRIPES 2	0	1	1 - CANNOT READ AT ALL		2 - SCHEDULE TRIBE	1- HINDU	Illiterate	Middle school
1130	34	1 - GIRL	1 - YES	1 - YES	Biological mother	Biological father	6	STRIPES 2	0	1		3 - READ WHOLE SENTENCE	3 - OTHER BACKWARD CASTE	1- HINDU	Illiterate	High school	1 - Yes	2 - YES, child is here/coming back today	1 - Yes	No	No	No	1 - Yes	0 - No	0 - No	1 - Yes	1 - Yes	1000	0	0	0	1 - Yes	1 - Yes	1 - Yes	1 - Yes	Yes	No	No	No	No	Yes	No	No	Yes	No	Yes	Yes	Yes	2
1131	35	0 - BOY	1 - YES	1 - YES	Biological mother	Biological father	6	CHAMPION 2	0	0	1 - CANNOT READ AT ALL	3 - READ WHOLE SENTENCE	3 - OTHER BACKWARD CASTE	1- HINDU	Primary school	High school	1 - Yes	2 - YES, child is here/coming back today	0 - No	No	No	No	0 - No	0 - No	0 - No	NA	0 - No	0	0	0	0	0 - No	0 - No	1 - Yes	1 - Yes	No	No	No	No	No	No	No	No	Yes	No	Yes	Yes	No	2
1132	35	0 - BOY	1 - YES	1 - YES	Biological mother	Biological father	7	CHAMPION 2	0	0	2 - READ ONLY PART OF IT	3 - READ WHOLE SENTENCE	3 - OTHER BACKWARD CASTE	1- HINDU	Middle school	Middle school	1 - Yes	2 - YES, child is here/coming back today	1 - Yes	No	No	No	0 - No	0 - No	0 - No	NA	1 - Yes	500	0	0	0	1 - Yes	1 - Yes	0 - No	1 - Yes	No	No	No	No	No	No	Yes	No	No	No	Yes	Yes	Yes	1
1133	35	1 - GIRL	1 - YES	1 - YES	Biological mother	Biological father	6	CHAMPION 2	0	0	1 - CANNOT READ AT ALL	3 - READ WHOLE SENTENCE	3 - OTHER BACKWARD CASTE	1- HINDU	Primary school	Middle school	1 - Yes	2 - YES, child is here/coming back today	1 - Yes	No	No	No	0 - No	0 - No	0 - No	NA	1 - Yes	2000	12000	0	0	0 - No	0 - No	0 - No	1 - Yes	No	No	No	No	No	Yes	Yes	No	Yes	No	Yes	Yes	Yes	Pre-primary/LKG/UKG
1134	35	0 - BOY	1 - YES	1 - YES	Biological mother	Biological father	8	CHAMPION 2	0	0	2 - READ ONLY PART OF IT		3 - OTHER BACKWARD CASTE	1- HINDU	Middle school	High school
1135	35	0 - BOY	1 - YES	1 - YES	Biological mother	Biological father	7	CHAMPION 2	0	0	1 - CANNOT READ AT ALL	1 - CANNOT READ AT ALL	1 - SCHEDULE CASTE	1- HINDU	Primary school	Illiterate	1 - Yes	2 - YES, child is here/coming back today	1 - Yes	No	No	No	0 - No	0 - No	0 - No	NA	1 - Yes	400	0	0	0	0 - No	0 - No	0 - No	1 - Yes	No	No	No	No	No	Yes	No	No	No	No	Yes	Yes	Yes	2
1136	35	1 - GIRL	1 - YES	1 - YES	Biological mother	Biological father	6	CHAMPION 2	0	0	1 - CANNOT READ AT ALL	3 - READ WHOLE SENTENCE	1 - SCHEDULE CASTE	1- HINDU	Middle school	Primary school	1 - Yes	2 - YES, child is here/coming back today	1 - Yes	No	No	No	0 - No	0 - No	0 - No	NA	1 - Yes	800	0	0	0	1 - Yes	0 - No	0 - No	1 - Yes	No	No	No	No	No	Yes	Yes	No	No	No	Yes	Yes	Yes	1
1137	35	0 - BOY	1 - YES	1 - YES	Biological mother	Biological father	6	CHAMPION 2	0	0	3 - READ WHOLE SENTENCE		3 - OTHER BACKWARD CASTE	1- HINDU	High school	High school	1 - Yes	2 - YES, child is here/coming back today	1 - Yes	No	No	No	0 - No	0 - No	0 - No	NA	1 - Yes	50	4000	1600	0	0 - No	0 - No	0 - No	1 - Yes	No	No	No	No	No	Yes	No	No	No	No	Yes	Yes	Yes	1
1138	35	0 - BOY	1 - YES	1 - YES	Biological mother	Biological father	7	CHAMPION 2	0	0	1 - CANNOT READ AT ALL	1 - CANNOT READ AT ALL	3 - OTHER BACKWARD CASTE	1- HINDU	Primary school	Primary school	1 - Yes	2 - YES, child is here/coming back today	1 - Yes	No	No	No	0 - No	0 - No	0 - No	NA	1 - Yes	150	0	0	0	0 - No	0 - No	0 - No	0 - No	No	No	No	No	No	No	No	No	No	No	Yes	Yes	Yes	2
1139	35	1 - GIRL	1 - YES	1 - YES	Biological mother	Biological father	7	CHAMPION 2	0	0	3 - READ WHOLE SENTENCE		4 - FORWARD CASTE	1- HINDU	High school	High school	1 - Yes	2 - YES, child is here/coming back today	1 - Yes	No	No	No	0 - No	1 - Yes	0 - No	1 - Yes	1 - Yes	2000	0	750	0	1 - Yes	1 - Yes	0 - No	1 - Yes	No	No	No	No	No	Yes	Yes	No	No	No	Yes	Yes	Yes	2
1140	35	0 - BOY	1 - YES	1 - YES	Biological mother	Biological father	6	CHAMPION 2	0	0	1 - CANNOT READ AT ALL	1 - CANNOT READ AT ALL	3 - OTHER BACKWARD CASTE	1- HINDU	Primary school	Primary school	1 - Yes	2 - YES, child is here/coming back today	1 - Yes	No	No	No	0 - No	1 - Yes	0 - No	1 - Yes	1 - Yes	700	0	0	0	1 - Yes	1 - Yes	0 - No	0 - No	No	No	No	No	No	No	No	No	No	No	Yes	Yes	Yes	2
1141	35	1 - GIRL	1 - YES	1 - YES	Biological mother	Biological father	7	CHAMPION 2	0	0	3 - READ WHOLE SENTENCE		3 - OTHER BACKWARD CASTE	1- HINDU	High school	Higher secondary school
1142	35	0 - BOY	1 - YES	1 - YES	Biological mother	Biological father	7	CHAMPION 2	0	0	3 - READ WHOLE SENTENCE		4 - FORWARD CASTE	1- HINDU	Middle school	High school	1 - Yes	2 - YES, child is here/coming back today	1 - Yes	No	No	No	0 - No	1 - Yes	0 - No	1 - Yes	1 - Yes	250	0	1600	400	1 - Yes	1 - Yes	0 - No	1 - Yes	No	No	No	No	No	No	No	No	Yes	No	Yes	Yes	Yes	2
1143	35	1 - GIRL	1 - YES	1 - YES	Biological mother	Biological father	7	CHAMPION 2	0	0	3 - READ WHOLE SENTENCE		4 - FORWARD CASTE	1- HINDU	Middle school	High school	1 - Yes	2 - YES, child is here/coming back today	1 - Yes	No	No	No	0 - No	1 - Yes	0 - No	1 - Yes	1 - Yes	250	0	1600	400	1 - Yes	1 - Yes	0 - No	1 - Yes	No	No	No	No	No	No	No	No	Yes	No	Yes	Yes	Yes	2
1144	35	0 - BOY	1 - YES	1 - YES	Biological mother	Biological father	6	CHAMPION 2	0	0	3 - READ WHOLE SENTENCE		4 - FORWARD CASTE	1- HINDU	High school	Higher secondary school	1 - Yes	2 - YES, child is here/coming back today	1 - Yes	No	No	No	0 - No	0 - No	0 - No	NA	1 - Yes	8000	5000	6000	0	0 - No	1 - Yes	0 - No	1 - Yes	No	No	No	No	No	Yes	Yes	No	Yes	No	Yes	Yes	Yes	1
1145	35	1 - GIRL	1 - YES	1 - YES	Biological mother	Biological father	6	CHAMPION 2	0	0	1 - CANNOT READ AT ALL		1 - SCHEDULE CASTE	1- HINDU	Middle school	Middle school	1 - Yes	2 - YES, child is here/coming back today	1 - Yes	No	No	No	0 - No	0 - No	0 - No	NA	1 - Yes	200	10000	0	0	0 - No	0 - No	1 - Yes	0 - No	No	No	No	No	No	No	No	No	No	No	Yes	Yes	Yes	Pre-primary/LKG/UKG
1146	35	1 - GIRL	1 - YES	1 - YES	Biological mother	Biological father	7	CHAMPION 2	0	0	3 - READ WHOLE SENTENCE	3 - READ WHOLE SENTENCE	3 - OTHER BACKWARD CASTE	1- HINDU	Middle school	Graduate	1 - Yes	2 - YES, child is here/coming back today	1 - Yes	No	No	No	0 - No	0 - No	0 - No	NA	1 - Yes	500	7500	0	6500	1 - Yes	0 - No	1 - Yes	1 - Yes	No	No	No	No	No	Yes	No	No	Yes	No	Yes	Yes	Yes	2
1147	35	0 - BOY	1 - YES	1 - YES	Biological mother	Biological father	6	CHAMPION 2	0	0	1 - CANNOT READ AT ALL		3 - OTHER BACKWARD CASTE	1- HINDU	Primary school	Illiterate	1 - Yes	2 - YES, child is here/coming back today	1 - Yes	No	No	No	0 - No	0 - No	0 - No	NA	1 - Yes	400	0	0	0	0 - No	0 - No	0 - No	1 - Yes	No	No	No	No	No	Yes	No	No	Yes	No	Yes	Yes	Yes	2
1148	35	0 - BOY	1 - YES	1 - YES	Biological mother	Biological father	8	CHAMPION 2	0	0	3 - READ WHOLE SENTENCE		3 - OTHER BACKWARD CASTE	1- HINDU	High school	High school
1149	36	0 - BOY	1 - YES	1 - YES	Biological mother	Biological father	8	CHAMPION 2	1	0			3 - OTHER BACKWARD CASTE	1- HINDU	Primary school	Middle school	1 - Yes	1 - NO, child is not coming back today	1 - Yes	No	No	No	0 - No	1 - Yes	0 - No	1 - Yes	1 - Yes	3500	0	3500	4000	0 - No	1 - Yes	0 - No	1 - Yes	No	No	No	No	No	Yes	No	Yes	No	No	Yes	Yes	Yes	2
1150	36	1 - GIRL	1 - YES	1 - YES	Biological mother	Biological father	6	CHAMPION 2	1	0	1 - CANNOT READ AT ALL		2 - SCHEDULE TRIBE	1- HINDU	Primary school	High school	1 - Yes	2 - YES, child is here/coming back today	1 - Yes	No	No	No	0 - No	0 - No	0 - No	NA	1 - Yes	200	0	0	0	1 - Yes	98 - Don't know	98 - Don't know	0 - No	No	No	No	No	No	No	No	No	No	No	Yes	Yes	Yes	1
1151	36	0 - BOY	1 - YES	1 - YES	Biological mother	Biological father	8	CHAMPION 2	1	0	1 - CANNOT READ AT ALL	1 - CANNOT READ AT ALL	2 - SCHEDULE TRIBE	1- HINDU	Illiterate	Illiterate	1 - Yes	2 - YES, child is here/coming back today	1 - Yes	No	No	No	0 - No	0 - No	0 - No	NA	1 - Yes	100	0	0	300	1 - Yes	1 - Yes	1 - Yes	0 - No	No	No	No	No	No	No	No	No	No	No	Yes	Yes	Yes	2
[truncated: 5,921 more rows]
[truncated: 61 more columns]
