# Supplementary material for: Support To Rural India’s Public Education System (STRIPES2) and impact on numeracy and literacy scores: A cluster randomized trial in rural villages of Madhya Pradesh, India
Source: PLoS One. 2025 Sep 12;20(9):e0330203. doi: 10.1371/journal.pone.0330203 (PMC12431668; doi:10.1371/journal.pone.0330203)
Supplement: S3 STRIPES2 — (DO) [file pone.0330203.s010.do]

*STRIPES-2 analysis
*February 2025


*Set the working directory:
cd "J:\MSU\Madhya Pradesh\STRIPES-2 analysis\For publication"

****************************
*** Summarising the data ***
****************************

*** Flow diagram ***
use "STRIPES-2 analysis dataset pub.dta", clear

encode rand, gen(allocation)
gen allocationv2=2-allocation
label define allocationv2 0 "STRIPES2" 1 "CHAMPION2" 
label values allocationv2 allocationv2

*Deaths by trial arm:
tab child_resdnt_village_es allocationv2, col

*No test or survey:
bysort allocationv2: count if care_intvw_agreement!="1 - Yes" & child_resdnt_village_ms!=2 & care_intvw_agreement_end!="1 - Yes" & child_resdnt_village_es!=2 & midtest_resp==0 & child_resdnt_village_ms!=2 & endtest_resp==0 & child_resdnt_village_es!=2

*Midline survey completed:
bysort allocationv2: count if care_intvw_agreement=="1 - Yes" & child_retrn_village!="0 - NO, child passed away"

*Endline survey completed:
bysort allocationv2: count if care_intvw_agreement_end=="1 - Yes" & child_resdnt_village_end!="0 - NO, child passed away"


*** Table S1 ***
use "STRIPES-2 analysis dataset pub.dta", clear

encode rand, gen(allocation)
gen allocationv2=2-allocation
label define allocationv2 0 "STRIPES2" 1 "CHAMPION2" 
label values allocationv2 allocationv2
egen pickone=tag(villageID)
table pickone

**Individual level
preserve
table1_mc if allocation==2, vars(classesatt_propideal contn %4.2f \ ///
attpropidealcat cat %4.1f \ ///
classesoff_propideal contn %4.2f \ ///
offpropidealcat cat %4.1f \ ///
classesatt_propoffered contn %4.2f \ ///
attpropofferedcat cat %4.1f \ ///
) nospacelowpercent clear missing 
drop N_* m_*
table1_mc_dta2docx using "STRIPES2 - Table S1, individual level.docx", replace footnote(" ")
restore

**Village level
egen mean_attpropideal=mean(classesatt_propideal), by(villageID)
egen prop_attpropideal0=mean(attpropidealcat==0), by(villageID)
egen prop_attpropideal025=mean(attpropidealcat==1), by(villageID)
egen prop_attpropideal2550=mean(attpropidealcat==2), by(villageID)
egen prop_attpropideal5075=mean(attpropidealcat==3), by(villageID)
egen prop_attpropideal75100=mean(attpropidealcat==4), by(villageID)
egen prop_attpropideal100=mean(attpropidealcat==5), by(villageID)
egen mean_offpropideal=mean(classesoff_propideal), by(villageID)
egen prop_offpropideal0=mean(offpropidealcat==0), by(villageID)
egen prop_offpropideal025=mean(offpropidealcat==1), by(villageID)
egen prop_offpropideal2550=mean(offpropidealcat==2), by(villageID)
egen prop_offpropideal5075=mean(offpropidealcat==3), by(villageID)
egen prop_offpropideal75100=mean(offpropidealcat==4), by(villageID)
egen prop_offpropideal100=mean(offpropidealcat==5), by(villageID)
egen mean_attpropoffered=mean(classesatt_propoffered), by(villageID)
egen prop_attpropoffered0=mean(attpropofferedcat==0), by(villageID)
egen prop_attpropoffered025=mean(attpropofferedcat==1), by(villageID)
egen prop_attpropoffered2550=mean(attpropofferedcat==2), by(villageID)
egen prop_attpropoffered5075=mean(attpropofferedcat==3), by(villageID)
egen prop_attpropoffered75100=mean(attpropofferedcat==4), by(villageID)
egen prop_attpropoffered100=mean(attpropofferedcat==5), by(villageID)
egen prop_attpropofferedm=mean(attpropofferedcat==.), by(villageID)
preserve
table1_mc if allocation==2 & pickone==1, vars(mean_attpropideal contn %4.2f \ ///
prop_attpropideal0 contn %4.2f \ ///
prop_attpropideal025 contn %4.2f \ ///
prop_attpropideal2550 contn %4.2f \ ///
prop_attpropideal5075 contn %4.2f \ ///
prop_attpropideal75100 contn %4.2f \ ///
prop_attpropideal100 contn %4.2f \ ///
mean_offpropideal contn %4.2f \ ///
prop_offpropideal0 contn %4.2f \ ///
prop_offpropideal025 contn %4.2f \ ///
prop_offpropideal2550 contn %4.2f \ ///
prop_offpropideal5075 contn %4.2f \ ///
prop_offpropideal75100 contn %4.2f \ ///
prop_offpropideal100 contn %4.2f \ ///
mean_attpropoffered contn %4.2f \ ///
prop_attpropoffered0 contn %4.2f \ ///
prop_attpropoffered025 contn %4.2f \ ///
prop_attpropoffered2550 contn %4.2f \ ///
prop_attpropoffered5075 contn %4.2f \ ///
prop_attpropoffered75100 contn %4.2f \ ///
prop_attpropoffered100 contn %4.2f \ ///
prop_attpropofferedm contn %4.2f \ ///
) nospacelowpercent clear missing 
drop N_* m_*
table1_mc_dta2docx using "STRIPES2 - Table S1, village level.docx", replace footnote(" ")
restore


*** Table S2 ***
use "STRIPES-2 analysis dataset pub.dta", clear

encode rand, gen(allocation)
gen allocationv2=2-allocation
label define allocationv2 0 "STRIPES2" 1 "CHAMPION2" 
label values allocationv2 allocationv2
egen pickone=tag(villageID)
table pickone

**Individual level
preserve
table1_mc if allocation==2, vars(mothgroup_propideal contn %4.2f \ ///
mothgrouppropidealcat cat %4.1f \ ///
mothlang_propideal contn %4.2f \ ///
mothlangpropidealcat cat %4.1f \ ///
mothmaths_propideal contn %4.2f \ ///
mothmathspropidealcat cat %4.1f \ ///
) nospacelowpercent clear missing 
drop N_* m_*
table1_mc_dta2docx using "STRIPES2 - Table S2, individual level.docx", replace footnote(" ")
restore

**Village level
egen mean_mothgrouppropideal=mean(mothgroup_propideal), by(villageID)
egen prop_mothgrouppropideal0=mean(mothgrouppropidealcat==0), by(villageID)
egen prop_mothgrouppropideal025=mean(mothgrouppropidealcat==1), by(villageID)
egen prop_mothgrouppropideal2550=mean(mothgrouppropidealcat==2), by(villageID)
egen prop_mothgrouppropideal5075=mean(mothgrouppropidealcat==3), by(villageID)
egen prop_mothgrouppropideal75100=mean(mothgrouppropidealcat==4), by(villageID)
egen prop_mothgrouppropideal100=mean(mothgrouppropidealcat==5), by(villageID)
egen mean_langactpropideal=mean(mothlang_propideal), by(villageID)
egen prop_langactpropideal0=mean(mothlangpropidealcat==0), by(villageID)
egen prop_langactpropideal025=mean(mothlangpropidealcat==1), by(villageID)
egen prop_langactpropideal2550=mean(mothlangpropidealcat==2), by(villageID)
egen prop_langactpropideal5075=mean(mothlangpropidealcat==3), by(villageID)
egen prop_langactpropideal75100=mean(mothlangpropidealcat==4), by(villageID)
egen prop_langactpropideal100=mean(mothlangpropidealcat==5), by(villageID)
egen mean_mathsactpropoffered=mean(mothmaths_propideal), by(villageID)
egen prop_mathsactpropoffered0=mean(mothmathspropidealcat==0), by(villageID)
egen prop_mathsactpropoffered025=mean(mothmathspropidealcat==1), by(villageID)
egen prop_mathsactpropoffered2550=mean(mothmathspropidealcat==2), by(villageID)
egen prop_mathsactpropoffered5075=mean(mothmathspropidealcat==3), by(villageID)
egen prop_mathsactpropoffered75100=mean(mothmathspropidealcat==4), by(villageID)
egen prop_mathsactpropoffered100=mean(mothmathspropidealcat==5), by(villageID)
preserve
table1_mc if allocation==2 & pickone==1, vars(mean_mothgrouppropideal contn %4.2f \ ///
prop_mothgrouppropideal0 contn %4.2f \ ///
prop_mothgrouppropideal025 contn %4.2f \ ///
prop_mothgrouppropideal2550 contn %4.2f \ ///
prop_mothgrouppropideal5075 contn %4.2f \ ///
prop_mothgrouppropideal75100 contn %4.2f \ ///
prop_mothgrouppropideal100 contn %4.2f \ ///
mean_langactpropideal contn %4.2f \ ///
prop_langactpropideal0 contn %4.2f \ ///
prop_langactpropideal025 contn %4.2f \ ///
prop_langactpropideal2550 contn %4.2f \ ///
prop_langactpropideal5075 contn %4.2f \ ///
prop_langactpropideal75100 contn %4.2f \ ///
prop_langactpropideal100 contn %4.2f \ ///
mean_mathsactpropoffered contn %4.2f \ ///
prop_mathsactpropoffered0 contn %4.2f \ ///
prop_mathsactpropoffered025 contn %4.2f \ ///
prop_mathsactpropoffered2550 contn %4.2f \ ///
prop_mathsactpropoffered5075 contn %4.2f \ ///
prop_mathsactpropoffered75100 contn %4.2f \ ///
prop_mathsactpropoffered100 contn %4.2f \ ///
) nospacelowpercent clear missing 
drop N_* m_*
table1_mc_dta2docx using "STRIPES2 - Table S2, village level.docx", replace footnote(" ")
restore


*** Table S3 ***
use "STRIPES-2 analysis dataset pub.dta", clear

*Generate numeric variable for village ID:
egen village_id=group(villageID)
*Generate numeric variable for child ID:
egen child_id=group(research_child_ID)
*Generate numeric variable for treatment allocation:
encode rand, gen(allocation)

preserve
collapse (count) child_id (mean) allocation vpopulation min_dist, by(village_id)
label values allocation allocation
*Village size
tabstat vpopulation, by(allocation) stat(n mean sd p50 p25 p75 iqr)
*Distance (km) to nearest Community Hospital/ Community Health Centre
tabstat min_dist, by(allocation) stat(n mean sd p50 p25 p75 iqr) 
restore

gen allocationv2=2-allocation
label define allocationv2 0 "STRIPES2" 1 "CHAMPION2" 
label values allocationv2 allocationv2
egen pickone=tag(villageID)
table pickone
preserve
table1_mc if pickone==1, by(allocationv2) vars(vpopulation contn %4.1f \ ///
vpopulation conts %4.1f \ ///
min_dist contn %4.1f \ ///
min_dist conts  %4.1f \ ///
) nospacelowpercent clear missing 
drop pvalue N_* m_*
table1_mc_dta2docx using "STRIPES2 - Table S3.docx", replace footnote(" ")
restore


*** Table S4 ***
use "STRIPES-2 analysis dataset pub.dta", clear

encode rand, gen(allocation)
gen allocationv2=2-allocation
label define allocationv2 0 "STRIPES2" 1 "CHAMPION2" 
label values allocationv2 allocationv2
egen pickone=tag(villageID)
table pickone

**Individual level
preserve
table1_mc, by(allocationv2) vars(child_gender cat %4.1f \ ///
family_religion cat %4.1f \ ///
family_caste cat %4.1f \ ///
main_fem_carer cat  %4.1f \ ///
main_mal_carer cat  %4.1f \ ///
mother_education cat %4.1f \ ///
father_education cat %4.1f \ ///
child_age contn %4.1f \ ///
mother_alive cat %4.1f \ ///
father_alive cat %4.1f \ ///
female_carer_sentence cat %4.1f \ ///
male_carer_sentence cat %4.1f \ ///
) nospacelowpercent clear missing 
drop pvalue N_* m_*
table1_mc_dta2docx using "STRIPES2 - Table S4, individual level.docx", replace footnote(" ")
restore

**Village level
egen prop_fem=mean(child_gender==2), by(villageID)
egen prop_relhindu=mean(family_religion==1), by(villageID)
egen prop_relmuslim=mean(family_religion==2), by(villageID)
egen prop_relmiss=mean(family_religion==.), by(villageID)
egen prop_castesc=mean(family_caste==1), by(villageID)
egen prop_castest=mean(family_caste==2), by(villageID)
egen prop_casteob=mean(family_caste==3), by(villageID)
egen prop_castef=mean(family_caste==4), by(villageID)
egen prop_castemiss=mean(family_caste==.), by(villageID)
egen prop_femcarebm=mean(main_fem_carer==0), by(villageID)
egen prop_femcaresm=mean(main_fem_carer==1), by(villageID)
egen prop_femcaregm=mean(main_fem_carer==2), by(villageID)
egen prop_femcareofm=mean(main_fem_carer==3), by(villageID)
egen prop_femcareoth=mean(main_fem_carer==4), by(villageID)
egen prop_femcareno=mean(main_fem_carer==5), by(villageID)
egen prop_malcarebf=mean(main_mal_carer==0), by(villageID)
egen prop_malcaresf=mean(main_mal_carer==1), by(villageID)
egen prop_malcaregf=mean(main_mal_carer==2), by(villageID)
egen prop_malcareomm=mean(main_mal_carer==3), by(villageID)
egen prop_malcareoth=mean(main_mal_carer==4), by(villageID)
egen prop_malcareno=mean(main_mal_carer==5), by(villageID)
egen prop_motheduill=mean(mother_education==0), by(villageID)
egen prop_mothedups=mean(mother_education==1), by(villageID)
egen prop_mothedums=mean(mother_education==2), by(villageID)
egen prop_motheduhs=mean(mother_education==3), by(villageID)
egen prop_motheduhss=mean(mother_education==4), by(villageID)
egen prop_mothedug=mean(mother_education==5), by(villageID)
egen prop_mothedupg=mean(mother_education==6), by(villageID)
egen prop_mothedum=mean(mother_education==.), by(villageID)
egen prop_fatheduill=mean(father_education==0), by(villageID)
egen prop_fathedups=mean(father_education==1), by(villageID)
egen prop_fathedums=mean(father_education==2), by(villageID)
egen prop_fatheduhs=mean(father_education==3), by(villageID)
egen prop_fatheduhss=mean(father_education==4), by(villageID)
egen prop_fathedug=mean(father_education==5), by(villageID)
egen prop_fathedupg=mean(father_education==6), by(villageID)
egen prop_fathedum=mean(father_education==.), by(villageID)
egen meanchild_age=mean(child_age), by(villageID)
egen prop_mothalive=mean(mother_alive==2), by(villageID)
egen prop_fathalive=mean(father_alive==2), by(villageID)
egen prop_femcarsentcr=mean(female_carer_sentence==2), by(villageID)
egen prop_femcarsentps=mean(female_carer_sentence==3), by(villageID)
egen prop_femcarsentws=mean(female_carer_sentence==4), by(villageID)
egen prop_femcarsentmiss=mean(female_carer_sentence==.), by(villageID)
egen prop_malcarsentcr=mean(male_carer_sentence==2), by(villageID)
egen prop_malcarsentps=mean(male_carer_sentence==3), by(villageID)
egen prop_malcarsentws=mean(male_carer_sentence==4), by(villageID)
egen prop_malcarsentmiss=mean(male_carer_sentence==.), by(villageID)
preserve
table1_mc if pickone==1, by(allocationv2) vars(prop_fem contn %4.2f \ ///
prop_relhindu contn %4.2f \ ///
prop_relmuslim contn %4.2f \ ///
prop_relmiss contn %4.2f \ ///
prop_castesc contn %4.2f \ /// 
prop_castest  contn %4.2f \ ///
prop_casteob  contn %4.2f \ ///
prop_castef  contn %4.2f \ ///
prop_castemiss  contn %4.2f \ ///
prop_femcarebm  contn %4.2f \ ///
prop_femcaresm  contn %4.2f \ ///
prop_femcaregm  contn %4.2f \ ///
prop_femcareofm  contn %4.2f \ ///
prop_femcareoth  contn %4.2f \ ///
prop_femcareno  contn %4.2f \ ///
prop_malcarebf  contn %4.2f \ ///
prop_malcaresf  contn %4.2f \ ///
prop_malcaregf  contn %4.2f \ ///
prop_malcareomm  contn %4.2f \ ///
prop_malcareoth  contn %4.2f \ ///
prop_malcareno  contn %4.2f \ ///
prop_motheduill  contn %4.2f \ ///
prop_mothedups  contn %4.2f \ ///
prop_mothedums  contn %4.2f \ ///
prop_motheduhs  contn %4.2f \ ///
prop_motheduhss  contn %4.2f \ ///
prop_mothedug  contn %4.2f \ ///
prop_mothedupg  contn %4.2f \ ///
prop_mothedum  contn %4.2f \ ///
prop_fatheduill  contn %4.2f \ ///
prop_fathedups  contn %4.2f \ ///
prop_fathedums  contn %4.2f \ ///
prop_fatheduhs  contn %4.2f \ ///
prop_fatheduhss  contn %4.2f \ ///
prop_fathedug  contn %4.2f \ ///
prop_fathedupg  contn %4.2f \ ///
prop_fathedum  contn %4.2f \ ///
meanchild_age  contn %4.2f \ ///
prop_mothalive  contn %4.2f \ ///
prop_fathalive  contn %4.2f \ ///
prop_femcarsentcr  contn %4.2f \ ///
prop_femcarsentps  contn %4.2f \ ///
prop_femcarsentws  contn %4.2f \ ///
prop_femcarsentmiss  contn %4.2f \ ///
prop_malcarsentcr  contn %4.2f \ ///
prop_malcarsentps  contn %4.2f \ ///
prop_malcarsentws  contn %4.2f \ ///
prop_malcarsentmiss  contn %4.2f \ ///
) nospacelowpercent clear missing 
drop pvalue N_* m_*
table1_mc_dta2docx using "STRIPES2 - Table S4, village level.docx", replace footnote(" ")
restore


*** Table S4A ***
use "STRIPES-2 analysis dataset pub.dta", clear

gen allocationv2=0 if rand=="STRIPES 2" & attpropidealcat==0
replace allocationv2=1 if rand=="STRIPES 2" & attpropidealcat==1
replace allocationv2=2 if rand=="STRIPES 2" & attpropidealcat==2
replace allocationv2=3 if rand=="STRIPES 2" & attpropidealcat==3
replace allocationv2=4 if rand=="STRIPES 2" & attpropidealcat==4
replace allocationv2=5 if rand=="STRIPES 2" & attpropidealcat==5
label define allocationv2 0 "S2 & 0% adherence" 1 "S2 & 0-25% adherence" 2 "S2 & 25-50% adherence" 3 "S2 & 50-75% adherence" 4 "S2 & 75-100% adherence" 5 "S2 & 100%"
label values allocationv2 allocationv2

**Individual level
preserve
table1_mc, by(allocationv2) vars(child_gender cat %4.1f \ ///
family_religion cat %4.1f \ ///
family_caste cat %4.1f \ ///
main_fem_carer cat  %4.1f \ ///
main_mal_carer cat  %4.1f \ ///
mother_education cat %4.1f \ ///
father_education cat %4.1f \ ///
child_age contn %4.1f \ ///
mother_alive cat %4.1f \ ///
father_alive cat %4.1f \ ///
female_carer_sentence cat %4.1f \ ///
male_carer_sentence cat %4.1f \ ///
) nospacelowpercent clear missing 
drop pvalue N_* m_*
table1_mc_dta2docx using "STRIPES2 - Table S4A, individual level, split by adherence level.docx", replace footnote(" ")
restore


*** Table S4B ***
use "STRIPES-2 analysis dataset pub.dta", clear

gen allocationv2=0 if rand=="STRIPES 2" & composite_score==.
replace allocationv2=1 if rand=="STRIPES 2" & composite_score!=.
replace allocationv2=2 if rand=="CHAMPION 2" & composite_score==.
replace allocationv2=3 if rand=="CHAMPION 2" & composite_score!=.
label define allocationv2 0 "S2 & outcome missing" 1 "S2 & outcome not missing" 2 "C2 & outcome missing" 3 "C2 & outcome not missing" 
label values allocationv2 allocationv2

**Individual level
preserve
table1_mc, by(allocationv2) vars(child_gender cat %4.1f \ ///
family_religion cat %4.1f \ ///
family_caste cat %4.1f \ ///
main_fem_carer cat  %4.1f \ ///
main_mal_carer cat  %4.1f \ ///
mother_education cat %4.1f \ ///
father_education cat %4.1f \ ///
child_age contn %4.1f \ ///
mother_alive cat %4.1f \ ///
father_alive cat %4.1f \ ///
female_carer_sentence cat %4.1f \ ///
male_carer_sentence cat %4.1f \ ///
) nospacelowpercent clear missing 
drop pvalue N_* m_*
table1_mc_dta2docx using "STRIPES2 - Table S4B, individual level, split by attrition.docx", replace footnote(" ")
restore


*** Table S5 ***
use "STRIPES-2 analysis dataset pub.dta", clear

encode rand, gen(allocation)
gen allocationv2=2-allocation
label define allocationv2 0 "STRIPES2" 1 "CHAMPION2" 
label values allocationv2 allocationv2
egen pickone=tag(villageID)
table pickone

**Individual level
preserve
table1_mc, by(allocationv2) vars(composite_score contn %4.2f \ ///
composite_score_q5b_4it contn %4.2f \ ///
egma_finalscore contn %4.2f \ ///
num_iditems_per_minute contn %4.2f \ /// maths fluency score 1
l1_additems_per_minute contn %4.2f \ /// maths fluency score 2
l1_subitems_per_minute contn %4.2f \ /// maths fluency score 3
maths1_numbread contn %4.2f \ ///
maths2_numbcomp contn %4.2f \ ///
maths3_missingnumb contn %4.2f \ ///
maths4a_level1add contn %4.2f \ ///
maths4b_level2add contn %4.2f \ ///
maths5a_level1adsub contn %4.2f \ ///
maths5b_level2adsub contn %4.2f \ ///
maths6_wordprob contn %4.2f \ ///
egra_totalscore contn %4.2f \ ///
egra_totalscore_q5b_4it contn %4.2f \ ///
letter_sounditems_per_minute contn %4.2f \ /// language fluency score 1
non_wordsitems_per_minute contn %4.2f \ /// language fluency score 2
fam_wordsitems_per_minute contn %4.2f \ /// language fluency score 3
oral_readitems_per_minute contn %4.2f \ /// language fluency score 4
reading1_letterident contn %4.2f \ ///
reading2_sounddisc contn %4.2f \ ///
reading3_nonwordread contn %4.2f \ ///
reading4_wordread contn %4.2f \ ///
reading5a_passageread contn %4.2f \ ///
reading5b_passagecomp contn %4.2f \ ///
reading5b_4it_passagecomp contn %4.2f \ ///
reading6_listcomp contn %4.2f \ ///
) nospacelowpercent clear missing 
drop pvalue N_* m_*
table1_mc_dta2docx using "STRIPES2 - Table S5, individual level.docx", replace footnote(" ")
restore

**Individual level - mean scores by adherence:
drop allocationv2
gen allocationv2=0 if rand=="STRIPES 2" & attpropidealcat==0
replace allocationv2=1 if rand=="STRIPES 2" & attpropidealcat==1
replace allocationv2=2 if rand=="STRIPES 2" & attpropidealcat==2
replace allocationv2=3 if rand=="STRIPES 2" & attpropidealcat==3
replace allocationv2=4 if rand=="STRIPES 2" & attpropidealcat==4
replace allocationv2=5 if rand=="STRIPES 2" & attpropidealcat==5
label drop allocationv2
label define allocationv2 0 "S2 & 0% adherence" 1 "S2 & 0-25% adherence" 2 "S2 & 25-50% adherence" 3 "S2 & 50-75% adherence" 4 "S2 & 75-100% adherence" 5 "S2 & 100%"
label values allocationv2 allocationv2
bysort allocationv2: summ composite_score

**Village level
drop allocationv2
label drop allocationv2
gen allocationv2=2-allocation
label define allocationv2 0 "STRIPES2" 1 "CHAMPION2" 
label values allocationv2 allocationv2
egen meancomposite_score=mean(composite_score), by(villageID)
egen meancomposite_score_q5b_4it=mean(composite_score_q5b_4it), by(villageID)
egen meanegma_finalscore=mean(egma_finalscore), by(villageID)
egen meannum_iditems_permin=mean(num_iditems_per_minute), by(villageID) // maths fluency score 1
egen meanl1_additems_permin=mean(l1_additems_per_minute), by(villageID) // maths fluency score 2
egen meanl1_subitems_permin=mean(l1_subitems_per_minute), by(villageID) // maths fluency score 3
egen meanmaths1_numbread=mean(maths1_numbread), by(villageID)
egen meanmaths2_numbcomp=mean(maths2_numbcomp), by(villageID)
egen meanmaths3_missingnumb=mean(maths3_missingnumb), by(villageID)
egen meanmaths4a_level1add=mean(maths4a_level1add), by(villageID)
egen meanmaths4b_level2add=mean(maths4b_level2add), by(villageID)
egen meanmaths5a_level1adsub=mean(maths5a_level1adsub), by(villageID)
egen meanmaths5b_level2adsub=mean(maths5b_level2adsub), by(villageID)
egen meanmaths6_wordprob=mean(maths6_wordprob), by(villageID)
egen meanegra_totalscore=mean(egra_totalscore), by(villageID)
egen meanegra_totalscore_q5b_4it=mean(egra_totalscore_q5b_4it), by(villageID)
egen meanletter_sounditems_permin=mean(letter_sounditems_per_minute), by(villageID) // language fluency score 1
egen meannon_wordsitems_permin=mean(non_wordsitems_per_minute), by(villageID) // language fluency score 2
egen meanfam_wordsitems_permin=mean(fam_wordsitems_per_minute), by(villageID) // language fluency score 3
egen meanoral_readitems_permin=mean(oral_readitems_per_minute), by(villageID) // language fluency score 4
egen meanreading1_letterident=mean(reading1_letterident), by(villageID)
egen meanreading2_sounddisc=mean(reading2_sounddisc), by(villageID)
egen meanreading3_nonwordread=mean(reading3_nonwordread), by(villageID)
egen meanreading4_wordread=mean(reading4_wordread), by(villageID)
egen meanreading5a_passageread=mean(reading5a_passageread), by(villageID)
egen meanreading5b_passagecomp=mean(reading5b_passagecomp), by(villageID)
egen meanreading5b_4it_passagecomp=mean(reading5b_4it_passagecomp), by(villageID)
egen meanreading6_listcomp=mean(reading6_listcomp), by(villageID)
preserve
table1_mc if pickone==1, by(allocationv2) vars(meancomposite_score contn %4.2f \ ///
meancomposite_score_q5b_4it contn %4.2f \ ///
meanegma_finalscore contn %4.2f \ ///
meannum_iditems_permin contn %4.2f \ /// maths fluency score 1
meanl1_additems_permin contn %4.2f \ /// maths fluency score 2
meanl1_subitems_permin contn %4.2f \ /// maths fluency score 3
meanmaths1_numbread contn %4.2f \ ///
meanmaths2_numbcomp contn %4.2f \ ///
meanmaths3_missingnumb contn %4.2f \ ///
meanmaths4a_level1add contn %4.2f \ ///
meanmaths4b_level2add contn %4.2f \ ///
meanmaths5a_level1adsub contn %4.2f \ ///
meanmaths5b_level2adsub contn %4.2f \ ///
meanmaths6_wordprob contn %4.2f \ ///
meanegra_totalscore contn %4.2f \ ///
meanegra_totalscore_q5b_4it contn %4.2f \ ///
meanletter_sounditems_permin contn %4.2f \ /// language fluency score 1
meannon_wordsitems_permin contn %4.2f \ /// language fluency score 2
meanfam_wordsitems_permin contn %4.2f \ /// language fluency score 3
meanoral_readitems_permin contn %4.2f \ /// language fluency score 4
meanreading1_letterident contn %4.2f \ ///
meanreading2_sounddisc contn %4.2f \ ///
meanreading3_nonwordread contn %4.2f \ ///
meanreading4_wordread contn %4.2f \ ///
meanreading5a_passageread contn %4.2f \ ///
meanreading5b_passagecomp contn %4.2f \ ///
meanreading5b_4it_passagecomp contn %4.2f \ ///
meanreading6_listcomp contn %4.2f \ ///
) nospacelowpercent clear missing 
drop pvalue N_* m_*
table1_mc_dta2docx using "STRIPES2 - Table S5, village level.docx", replace footnote(" ")
restore


*** Table S6 ***
use "STRIPES-2 analysis dataset pub.dta", clear

encode rand, gen(allocation)
gen allocationv2=2-allocation
label define allocationv2 0 "STRIPES2" 1 "CHAMPION2" 
label values allocationv2 allocationv2
egen pickone=tag(villageID)
table pickone
sum vpopulation if pickone, d  // median is 1372.5

**Individual level
*By below/above median village population
tabstat composite_score if vpopulation < 1372.5, by(allocationv2) stat(n mean sd min max p50 p25 p75) nototal
tabstat composite_score if vpopulation >= 1372.5, by(allocationv2) stat(n mean sd min max p50 p25 p75) nototal
*By gender
tabstat composite_score if child_gender==1, by(allocationv2) stat(n mean sd min max p50 p25 p75) nototal  // boys
tabstat composite_score if child_gender==2, by(allocationv2) stat(n mean sd min max p50 p25 p75) nototal  // girls
*By wealth index 1 
tabstat composite_score if wealth_index_1==0, by(allocationv2) stat(n mean sd min max p50 p25 p75) nototal
tabstat composite_score if wealth_index_1==1, by(allocationv2) stat(n mean sd min max p50 p25 p75) nototal
tabstat composite_score if wealth_index_1==2, by(allocationv2) stat(n mean sd min max p50 p25 p75) nototal
*By wealth index 2 (items owned)
recode wealth_index_2 (4=3)   // have merged the final two categories (because the last category is very small)
tabstat composite_score if wealth_index_2==0, by(allocationv2) stat(n mean sd min max p50 p25 p75) nototal
tabstat composite_score if wealth_index_2==1, by(allocationv2) stat(n mean sd min max p50 p25 p75) nototal
tabstat composite_score if wealth_index_2==2, by(allocationv2) stat(n mean sd min max p50 p25 p75) nototal
tabstat composite_score if wealth_index_2==3, by(allocationv2) stat(n mean sd min max p50 p25 p75) nototal
*By caste
tabstat composite_score if family_caste==1, by(allocationv2) stat(n mean sd min max p50 p25 p75) nototal
tabstat composite_score if family_caste==2, by(allocationv2) stat(n mean sd min max p50 p25 p75) nototal
tabstat composite_score if family_caste==3, by(allocationv2) stat(n mean sd min max p50 p25 p75) nototal
tabstat composite_score if family_caste==4, by(allocationv2) stat(n mean sd min max p50 p25 p75) nototal
*By female care-giver's literacy
tabstat composite_score if female_carer_sentence==2, by(allocationv2) stat(n mean sd min max p50 p25 p75) nototal
tabstat composite_score if female_carer_sentence==3, by(allocationv2) stat(n mean sd min max p50 p25 p75) nototal
tabstat composite_score if female_carer_sentence==4, by(allocationv2) stat(n mean sd min max p50 p25 p75) nototal
*By male care-giver's education
tabstat composite_score if father_education==0, by(allocationv2) stat(n mean sd min max p50 p25 p75) nototal
tabstat composite_score if father_education==1, by(allocationv2) stat(n mean sd min max p50 p25 p75) nototal
tabstat composite_score if father_education==2, by(allocationv2) stat(n mean sd min max p50 p25 p75) nototal
tabstat composite_score if father_education==3, by(allocationv2) stat(n mean sd min max p50 p25 p75) nototal
tabstat composite_score if father_education==4, by(allocationv2) stat(n mean sd min max p50 p25 p75) nototal
tabstat composite_score if father_education==5, by(allocationv2) stat(n mean sd min max p50 p25 p75) nototal
tabstat composite_score if father_education==6, by(allocationv2) stat(n mean sd min max p50 p25 p75) nototal

**Village level
*By below/above median village population
egen meancomposite_score=mean(composite_score), by(villageID)  
tabstat meancomposite_score if vpopulation < 1372.5 & pickone==1, by(allocationv2) stat(n mean sd min max p50 p25 p75) nototal
tabstat meancomposite_score if vpopulation >= 1372.5 & pickone==1, by(allocationv2) stat(n mean sd min max p50 p25 p75) nototal
*By gender
egen pickone_gender=tag(villageID child_gender)
egen meancomposite_score_b=mean(composite_score) if child_gender==1, by(villageID)  // boys
egen meancomposite_score_g=mean(composite_score) if child_gender==2, by(villageID)  // girls
tabstat meancomposite_score_b if child_gender==1 & pickone_gender==1, by(allocationv2) stat(n mean sd min max p50 p25 p75) nototal
tabstat meancomposite_score_g if child_gender==2 & pickone_gender==1, by(allocationv2) stat(n mean sd min max p50 p25 p75) nototal
*By wealth index 1
egen pickone_wi1=tag(villageID wealth_index_1)
egen meancomposite_score_wi10=mean(composite_score) if wealth_index_1==0, by(villageID)  
egen meancomposite_score_wi11=mean(composite_score) if wealth_index_1==1, by(villageID)  
egen meancomposite_score_wi12=mean(composite_score) if wealth_index_1==2, by(villageID)  
tabstat meancomposite_score_wi10 if wealth_index_1==0 & pickone_wi1==1, by(allocationv2) stat(n mean sd min max p50 p25 p75) nototal
tabstat meancomposite_score_wi11 if wealth_index_1==1 & pickone_wi1==1, by(allocationv2) stat(n mean sd min max p50 p25 p75) nototal
tabstat meancomposite_score_wi12 if wealth_index_1==2 & pickone_wi1==1, by(allocationv2) stat(n mean sd min max p50 p25 p75) nototal
*By wealth index 2 (items owned)
egen pickone_wi2=tag(villageID wealth_index_2)
egen meancomposite_score_wi20=mean(composite_score) if wealth_index_2==0, by(villageID)  
egen meancomposite_score_wi21=mean(composite_score) if wealth_index_2==1, by(villageID)  
egen meancomposite_score_wi22=mean(composite_score) if wealth_index_2==2, by(villageID)  
egen meancomposite_score_wi23=mean(composite_score) if wealth_index_2==3, by(villageID)  
tabstat meancomposite_score_wi20 if wealth_index_2==0 & pickone_wi2==1, by(allocationv2) stat(n mean sd min max p50 p25 p75) nototal
tabstat meancomposite_score_wi21 if wealth_index_2==1 & pickone_wi2==1, by(allocationv2) stat(n mean sd min max p50 p25 p75) nototal
tabstat meancomposite_score_wi22 if wealth_index_2==2 & pickone_wi2==1, by(allocationv2) stat(n mean sd min max p50 p25 p75) nototal
tabstat meancomposite_score_wi23 if wealth_index_2==3 & pickone_wi2==1, by(allocationv2) stat(n mean sd min max p50 p25 p75) nototal
*Caste
egen pickone_caste=tag(villageID family_caste)
egen meancomposite_score_c1=mean(composite_score) if family_caste==1, by(villageID)  
egen meancomposite_score_c2=mean(composite_score) if family_caste==2, by(villageID)  
egen meancomposite_score_c3=mean(composite_score) if family_caste==3, by(villageID)  
egen meancomposite_score_c4=mean(composite_score) if family_caste==4, by(villageID)  
tabstat meancomposite_score_c1 if family_caste==1 & pickone_caste==1, by(allocationv2) stat(n mean sd min max p50 p25 p75) nototal
tabstat meancomposite_score_c2 if family_caste==2 & pickone_caste==1, by(allocationv2) stat(n mean sd min max p50 p25 p75) nototal
tabstat meancomposite_score_c3 if family_caste==3 & pickone_caste==1, by(allocationv2) stat(n mean sd min max p50 p25 p75) nototal
tabstat meancomposite_score_c4 if family_caste==4 & pickone_caste==1, by(allocationv2) stat(n mean sd min max p50 p25 p75) nototal
*By female care-giver's literacy
egen pickone_fcs=tag(villageID female_carer_sentence)
egen meancomposite_score_fcs2=mean(composite_score) if female_carer_sentence==2, by(villageID)  
egen meancomposite_score_fcs3=mean(composite_score) if female_carer_sentence==3, by(villageID)  
egen meancomposite_score_fcs4=mean(composite_score) if female_carer_sentence==4, by(villageID)  
tabstat meancomposite_score_fcs2 if female_carer_sentence==2 & pickone_fcs==1, by(allocationv2) stat(n mean sd min max p50 p25 p75) nototal
tabstat meancomposite_score_fcs3 if female_carer_sentence==3 & pickone_fcs==1, by(allocationv2) stat(n mean sd min max p50 p25 p75) nototal
tabstat meancomposite_score_fcs4 if female_carer_sentence==4 & pickone_fcs==1, by(allocationv2) stat(n mean sd min max p50 p25 p75) nototal
*By male care-giver's education
egen pickone_mcs=tag(villageID father_education)
egen meancomposite_score_mcs0=mean(composite_score) if father_education==0, by(villageID)  
egen meancomposite_score_mcs1=mean(composite_score) if father_education==1, by(villageID)  
egen meancomposite_score_mcs2=mean(composite_score) if father_education==2, by(villageID)  
egen meancomposite_score_mcs3=mean(composite_score) if father_education==3, by(villageID)  
egen meancomposite_score_mcs4=mean(composite_score) if father_education==4, by(villageID)  
egen meancomposite_score_mcs5=mean(composite_score) if father_education==5, by(villageID)  
egen meancomposite_score_mcs6=mean(composite_score) if father_education==6, by(villageID)  
tabstat meancomposite_score_mcs0 if father_education==0 & pickone_mcs==1, by(allocationv2) stat(n mean sd min max p50 p25 p75) nototal
tabstat meancomposite_score_mcs1 if father_education==1 & pickone_mcs==1, by(allocationv2) stat(n mean sd min max p50 p25 p75) nototal
tabstat meancomposite_score_mcs2 if father_education==2 & pickone_mcs==1, by(allocationv2) stat(n mean sd min max p50 p25 p75) nototal
tabstat meancomposite_score_mcs3 if father_education==3 & pickone_mcs==1, by(allocationv2) stat(n mean sd min max p50 p25 p75) nototal
tabstat meancomposite_score_mcs4 if father_education==4 & pickone_mcs==1, by(allocationv2) stat(n mean sd min max p50 p25 p75) nototal
tabstat meancomposite_score_mcs5 if father_education==5 & pickone_mcs==1, by(allocationv2) stat(n mean sd min max p50 p25 p75) nototal
tabstat meancomposite_score_mcs6 if father_education==6 & pickone_mcs==1, by(allocationv2) stat(n mean sd min max p50 p25 p75) nototal


**Investigation of possible contamination
use "STRIPES-2 analysis dataset pub.dta", clear

encode rand, gen(allocation)
label drop allocation
replace allocation=allocation-1
label define allocation 0 "CHAMPION2" 1 "STRIPES2"
label values allocation allocation
encode villageID, gen(cluster_id)
*What proportion of the control group in S2 were exposed to potentially some level of the C2 monitoring & intervention (defined by a C2 household with a pregnancy)?
tab pregnant_household rand, m col
*Ans: 18%
gen hhid_preg_ind=0
replace hhid_preg_ind=1 if pregnant_household==1 

*Data summaries
*Individual level
gen present=composite_score~=.
table allocation hhid_preg_ind, statistic(count present) statistic(sum present) statistic(mean present)
bysort hhid_preg_ind allocation: summ composite_score 
*Cluster level
egen pickone=tag(villageID)
table pickone
egen pickone_hhidpreg=tag(villageID hhid_preg_ind)
egen meancomposite_score_nohhidpreg=mean(composite_score) if hhid_preg_ind==0, by(villageID)  // households with no pregnancy
egen meancomposite_score_hhidpreg=mean(composite_score) if hhid_preg_ind==1, by(villageID)  // households with a pregnancy
tabstat meancomposite_score_nohhidpreg if hhid_preg_ind==0 & pickone_hhidpreg==1, by(allocation) stat(n mean sd min max p50 p25 p75) nototal
tabstat meancomposite_score_hhidpreg if hhid_preg_ind==1 & pickone_hhidpreg==1, by(allocation) stat(n mean sd min max p50 p25 p75) nototal


*** Table S7 ***
use "STRIPES-2 analysis dataset pub.dta", clear

encode rand, gen(allocation)
gen allocationv2=2-allocation
label define allocationv2 0 "STRIPES2" 1 "CHAMPION2" 
label values allocationv2 allocationv2
egen pickone=tag(villageID)
table pickone

**Individual level
preserve
table1_mc, by(allocationv2) vars(highestmark_maths_num contn %4.2f \ /// 
highestmark_maths cat %4.1f \ ///
highestmark_reading_num contn %4.2f \ ///
highestmark_reading cat %4.1f \ ///
) nospacelowpercent clear missing 
drop pvalue N_* m_*
table1_mc_dta2docx using "STRIPES2 - Table S7, individual level.docx", replace footnote(" ")
restore

**Village level
egen mean_highestmathsmark=mean(highestmark_maths_num), by(villageID)
egen prop_maths_beg=mean(highestmark_maths=="0 - BEGINNER (less than 4 numbers 1-9 correct)"), by(villageID)
egen prop_maths_19rec=mean(highestmark_maths=="1 - 1-9 NUMBER RECOGNITION (at least 4 correct out of 5)"), by(villageID)
egen prop_maths_1099rec=mean(highestmark_maths=="2 - 10-99 NUMBER RECOGNITION (at least 4 correct out of 5)"), by(villageID)
egen prop_maths_add=mean(highestmark_maths=="3 - ADDITION (2 must be correct)"), by(villageID)
egen prop_maths_sub=mean(highestmark_maths=="4 - SUBTRACTION (2 must be correct)"), by(villageID)
egen prop_maths_miss=mean(highestmark_maths==""), by(villageID)
egen mean_highestreadingmark=mean(highestmark_reading_num), by(villageID)
egen prop_reading_beg=mean(highestmark_reading=="0 - BEGINNER (less than 4 letters correct)"), by(villageID)
egen prop_reading_letters=mean(highestmark_reading=="1 - LETTERS (at least 4 correct out of 5)"), by(villageID)
egen prop_reading_words=mean(highestmark_reading=="2 - WORDS (at least 4 correct out of 5)"), by(villageID)
egen prop_reading_para=mean(highestmark_reading=="3 - PARAGRAPH (fluently and accurately, max. 3 mistakes)"), by(villageID)
egen prop_reading_story=mean(highestmark_reading=="4 - STORY (fluently and accurately, max. 3 mistakes)"), by(villageID)
egen prop_reading_miss=mean(highestmark_reading==""), by(villageID)
preserve
table1_mc if pickone==1, by(allocationv2) vars(mean_highestmathsmark contn %4.2f \ ///
prop_maths_beg contn %4.2f \ ///
prop_maths_19rec contn %4.2f \ ///
prop_maths_1099rec contn %4.2f \ ///
prop_maths_add contn %4.2f \ ///
prop_maths_sub contn %4.2f \ ///
prop_maths_miss contn %4.2f \ ///
mean_highestreadingmark contn %4.2f \ ///
prop_reading_beg contn %4.2f \ ///
prop_reading_letters contn %4.2f \ /// 
prop_reading_words contn %4.2f \ ///
prop_reading_para contn %4.2f \ ///
prop_reading_story contn %4.2f \ ///
prop_reading_miss contn %4.2f \ ///
) nospacelowpercent clear missing 
drop pvalue N_* m_*
table1_mc_dta2docx using "STRIPES2 - Table S7, village level.docx", replace footnote(" ")
restore


*** Table S8 ***
use "STRIPES-2 analysis dataset pub.dta", clear

encode rand, gen(allocation)
gen allocationv2=2-allocation
label define allocationv2 0 "STRIPES2" 1 "CHAMPION2" 
label values allocationv2 allocationv2
egen pickone=tag(villageID)
table pickone

**Individual level
preserve
table1_mc, by(allocationv2) vars(child_schenrol_prel cat %4.1f \ ///
child_schenrol_postl cat %4.1f \ ///
child_schenrol_endline cat %4.1f \ ///
) nospacelowpercent clear missing 
drop pvalue N_* m_*
table1_mc_dta2docx using "STRIPES2 - Table S8, individual level.docx", replace footnote(" ")
restore

**Village level
egen prop_childschenrolprl_y=mean(child_schenrol_prel==0), by(villageID)
egen prop_childschenrolprl_n=mean(child_schenrol_prel==1), by(villageID)
egen prop_childschenrolprl_m=mean(child_schenrol_prel==.), by(villageID)
egen prop_childschenrolpol_y=mean(child_schenrol_postl==0), by(villageID)
egen prop_childschenrolpol_n=mean(child_schenrol_postl==1), by(villageID)
egen prop_childschenrolpol_m=mean(child_schenrol_postl==.), by(villageID)
egen prop_childschenrolend_y=mean(child_schenrol_endline==0), by(villageID)
egen prop_childschenrolend_n=mean(child_schenrol_endline==1), by(villageID)
egen prop_childschenrolend_m=mean(child_schenrol_endline==.), by(villageID)
preserve
table1_mc if pickone==1, by(allocationv2) vars(prop_childschenrolprl_y contn %4.2f \ ///
prop_childschenrolprl_n contn %4.2f \ ///
prop_childschenrolprl_m contn %4.2f \ ///
prop_childschenrolpol_y contn %4.2f \ ///
prop_childschenrolpol_n contn %4.2f \ ///
prop_childschenrolpol_m contn %4.2f \ ///
prop_childschenrolend_y contn %4.2f \ /// 
prop_childschenrolend_n contn %4.2f \ ///
prop_childschenrolend_m contn %4.2f \ ///
) nospacelowpercent clear missing 
drop pvalue N_* m_*
table1_mc_dta2docx using "STRIPES2 - Table S8, village level.docx", replace footnote(" ")
restore


*** Table S9 ***
use "STRIPES-2 analysis dataset pub.dta", clear

encode rand, gen(allocation)
gen allocationv2=2-allocation
label define allocationv2 0 "STRIPES2" 1 "CHAMPION2" 
label values allocationv2 allocationv2
egen pickone=tag(villageID)
table pickone

**Individual level
replace help_schoolwork="" if help_schoolwork=="NA"
replace help_readingcounting="" if help_readingcounting=="NA"
destring help_readingcounting_hrs, replace
replace help_readingcounting_hrs=0 if help_readingcounting=="0 - No" 
preserve
table1_mc, by(allocationv2) vars(help_schoolwork cat %4.1f \ ///
help_readingcounting cat %4.1f \ ///
help_readingcounting_hrs contn %4.2f \ ///
) nospacelowpercent clear missing 
drop pvalue N_* m_*
table1_mc_dta2docx using "STRIPES2 - Table S9, individual level.docx", replace footnote(" ")
restore

**Village level
egen prop_help_schoolwork_n=mean(help_schoolwork=="0 - No"), by(villageID)
egen prop_help_schoolwork_y=mean(help_schoolwork=="1 - Yes"), by(villageID)
egen prop_help_schoolwork_m=mean(help_schoolwork==""), by(villageID)
egen prop_help_readingcounting_n=mean(help_readingcounting=="0 - No"), by(villageID)
egen prop_help_readingcounting_y=mean(help_readingcounting=="1 - Yes"), by(villageID)
egen prop_help_readingcounting_m=mean(help_readingcounting==""), by(villageID)
egen mean_help_readingcounting_hrs=mean(help_readingcounting_hrs), by(villageID) 
preserve
table1_mc if pickone==1, by(allocationv2) vars(prop_help_schoolwork_n contn %4.2f \ ///
prop_help_schoolwork_y contn %4.2f \ ///
prop_help_schoolwork_m contn %4.2f \ ///
prop_help_readingcounting_n contn %4.2f \ ///
prop_help_readingcounting_y contn %4.2f \ ///
prop_help_readingcounting_m contn %4.2f \ ///
mean_help_readingcounting_hrs contn %4.2f \ ///
) nospacelowpercent clear missing 
drop pvalue N_* m_*
table1_mc_dta2docx using "STRIPES2 - Table S9, village level.docx", replace footnote(" ")
restore


*** Table S10 ***
use "STRIPES-2 analysis dataset pub.dta", clear

encode rand, gen(allocation)
gen allocationv2=2-allocation
label define allocationv2 0 "STRIPES2" 1 "CHAMPION2" 
label values allocationv2 allocationv2
egen pickone=tag(villageID)
table pickone

**Individual level
destring daysmissed_2weeks, replace
replace daysmissed_2weeks=0 if missschool_2weeks=="0 - No"
preserve
table1_mc, by(allocationv2) vars(daysmissed_2weeks cat %4.1f \ ///
daysmissed_2weeks contn %4.2f \ ///
) nospacelowpercent clear missing 
drop pvalue N_* m_*
table1_mc_dta2docx using "STRIPES2 - Table S10, individual level.docx", replace footnote(" ")
restore

**Village level
egen prop_daysmissedsch_0=mean(daysmissed_2weeks==0), by(villageID)
egen prop_daysmissedsch_1=mean(daysmissed_2weeks==1), by(villageID)
egen prop_daysmissedsch_2=mean(daysmissed_2weeks==2), by(villageID)
egen prop_daysmissedsch_3=mean(daysmissed_2weeks==3), by(villageID)
egen prop_daysmissedsch_4=mean(daysmissed_2weeks==4), by(villageID)
egen prop_daysmissedsch_5=mean(daysmissed_2weeks==5), by(villageID)
egen prop_daysmissedsch_6=mean(daysmissed_2weeks==6), by(villageID)
egen prop_daysmissedsch_7=mean(daysmissed_2weeks==7), by(villageID)
egen prop_daysmissedsch_8=mean(daysmissed_2weeks==8), by(villageID)
egen prop_daysmissedsch_9=mean(daysmissed_2weeks==9), by(villageID)
egen prop_daysmissedsch_10=mean(daysmissed_2weeks==10), by(villageID)
egen prop_daysmissedsch_11=mean(daysmissed_2weeks==11), by(villageID)
egen prop_daysmissedsch_12=mean(daysmissed_2weeks==12), by(villageID)
egen prop_daysmissedsch_m=mean(daysmissed_2weeks==.), by(villageID) 
egen mean_daysmissedsch=mean(daysmissed_2weeks), by(villageID) 
preserve
table1_mc if pickone==1, by(allocationv2) vars(prop_daysmissedsch_0 contn %4.2f \ ///
prop_daysmissedsch_1 contn %4.2f \ ///
prop_daysmissedsch_2 contn %4.2f \ ///
prop_daysmissedsch_3 contn %4.2f \ ///
prop_daysmissedsch_4 contn %4.2f \ ///
prop_daysmissedsch_5 contn %4.2f \ ///
prop_daysmissedsch_6 contn %4.2f \ ///
prop_daysmissedsch_7 contn %4.2f \ ///
prop_daysmissedsch_8 contn %4.2f \ ///
prop_daysmissedsch_9 contn %4.2f \ ///
prop_daysmissedsch_10 contn %4.2f \ ///
prop_daysmissedsch_11 contn %4.2f \ ///
prop_daysmissedsch_12 contn %4.2f \ ///
prop_daysmissedsch_m contn %4.2f \ ///
mean_daysmissedsch contn %4.2f \ ///
) nospacelowpercent clear missing 
drop pvalue N_* m_*
table1_mc_dta2docx using "STRIPES2 - Table S10, village level.docx", replace footnote(" ")
restore


*** Table S11 ***  
use "STRIPES-2 analysis dataset pub.dta", clear

encode rand, gen(allocation)
gen allocationv2=2-allocation
label define allocationv2 0 "STRIPES2" 1 "CHAMPION2" 
label values allocationv2 allocationv2
egen pickone=tag(villageID)
table pickone

**Individual level
preserve
table1_mc, by(allocationv2) vars(child_resdnt_village_ms cat %4.1f \ ///
child_resdnt_village_es cat %4.1f \ ///
) nospacelowpercent clear missing 
drop pvalue N_* m_*
table1_mc_dta2docx using "STRIPES2 - Table S11, individual level.docx", replace footnote(" ")
restore

**Village level
egen prop_childresvillms_y=mean(child_resdnt_village_ms==0), by(villageID)
egen prop_childresvillms_n=mean(child_resdnt_village_ms==1), by(villageID)
egen prop_childresvillms_d=mean(child_resdnt_village_ms==2), by(villageID)
egen prop_childresvillms_m=mean(child_resdnt_village_ms==.), by(villageID)
egen prop_childresvilles_y=mean(child_resdnt_village_es==0), by(villageID)
egen prop_childresvilles_n=mean(child_resdnt_village_es==1), by(villageID)
egen prop_childresvilles_d=mean(child_resdnt_village_es==2), by(villageID)
egen prop_childresvilles_m=mean(child_resdnt_village_es==.), by(villageID)
preserve
table1_mc if pickone==1, by(allocationv2) vars(prop_childresvillms_y contn %4.2f \ ///
prop_childresvillms_n contn %4.2f \ ///
prop_childresvillms_d contn %4.2f \ ///
prop_childresvillms_m contn %4.2f \ ///
prop_childresvilles_y contn %4.2f \ ///
prop_childresvilles_n contn %4.2f \ ///
prop_childresvilles_d contn %4.2f \ ///
prop_childresvilles_m contn %4.2f \ ///
) nospacelowpercent clear missing 
drop pvalue N_* m_*
table1_mc_dta2docx using "STRIPES2 - Table S11, village level.docx", replace footnote(" ")
restore


*** Table S12 ***
use "STRIPES-2 analysis dataset pub.dta", clear

encode rand, gen(allocation)
gen allocationv2=2-allocation
label define allocationv2 0 "STRIPES2" 1 "CHAMPION2" 
label values allocationv2 allocationv2
egen pickone=tag(villageID)
table pickone

**Individual level
preserve
table1_mc, by(allocationv2) vars(child_grade_prel cat %4.1f \ ///
child_grade_postl cat %4.1f \ ///
child_grade_endline cat %4.1f \ ///
) nospacelowpercent clear missing 
drop pvalue N_* m_*
table1_mc_dta2docx using "STRIPES2 - Table S12, individual level.docx", replace footnote(" ")
restore

**Village level
egen prop_gradeprel_ang=mean(child_grade_prel==0), by(villageID)
egen prop_gradeprel_pp=mean(child_grade_prel==1), by(villageID)
egen prop_gradeprel_1=mean(child_grade_prel==2), by(villageID)
egen prop_gradeprel_2=mean(child_grade_prel==3), by(villageID)
egen prop_gradeprel_3=mean(child_grade_prel==4), by(villageID)
egen prop_gradeprel_4=mean(child_grade_prel==5), by(villageID)
egen prop_gradeprel_5=mean(child_grade_prel==6), by(villageID)
egen prop_gradeprel_6=mean(child_grade_prel==7), by(villageID)
egen prop_gradeprel_dk=mean(child_grade_prel==8), by(villageID)
egen prop_gradeprel_m=mean(child_grade_prel==.), by(villageID)
egen prop_gradepostl_ang=mean(child_grade_postl==0), by(villageID)
egen prop_gradepostl_pp=mean(child_grade_postl==1), by(villageID)
egen prop_gradepostl_1=mean(child_grade_postl==2), by(villageID)
egen prop_gradepostl_2=mean(child_grade_postl==3), by(villageID)
egen prop_gradepostl_3=mean(child_grade_postl==4), by(villageID)
egen prop_gradepostl_4=mean(child_grade_postl==5), by(villageID)
egen prop_gradepostl_5=mean(child_grade_postl==6), by(villageID)
egen prop_gradepostl_6=mean(child_grade_postl==7), by(villageID)
egen prop_gradepostl_7=mean(child_grade_postl==8), by(villageID)
egen prop_gradepostl_8=mean(child_grade_postl==9), by(villageID)
egen prop_gradepostl_dk=mean(child_grade_postl==11), by(villageID)
egen prop_gradepostl_m=mean(child_grade_postl==.), by(villageID)
egen prop_gradeendline_1=mean(child_grade_endline==1), by(villageID)
egen prop_gradeendline_2=mean(child_grade_endline==2), by(villageID)
egen prop_gradeendline_3=mean(child_grade_endline==3), by(villageID)
egen prop_gradeendline_4=mean(child_grade_endline==4), by(villageID)
egen prop_gradeendline_5=mean(child_grade_endline==5), by(villageID)
egen prop_gradeendline_6=mean(child_grade_endline==6), by(villageID)
egen prop_gradeendline_7=mean(child_grade_endline==7), by(villageID)
egen prop_gradeendline_8=mean(child_grade_endline==8), by(villageID)
egen prop_gradeendline_dk=mean(child_grade_endline==9), by(villageID)
egen prop_gradeendline_m=mean(child_grade_endline==.), by(villageID)
preserve
table1_mc if pickone==1, by(allocationv2) vars(prop_gradeprel_ang  contn %4.2f \ ///
prop_gradeprel_pp  contn %4.2f \ ///
prop_gradeprel_1  contn %4.2f \ ///
prop_gradeprel_2  contn %4.2f \ ///
prop_gradeprel_3  contn %4.2f \ ///
prop_gradeprel_4  contn %4.2f \ ///
prop_gradeprel_5  contn %4.2f \ ///
prop_gradeprel_6  contn %4.2f \ ///
prop_gradeprel_dk  contn %4.2f \ ///
prop_gradeprel_m  contn %4.2f \ ///
prop_gradepostl_ang  contn %4.2f \ ///
prop_gradepostl_pp  contn %4.2f \ ///
prop_gradepostl_1  contn %4.2f \ ///
prop_gradepostl_2  contn %4.2f \ ///
prop_gradepostl_3  contn %4.2f \ ///
prop_gradepostl_4  contn %4.2f \ ///
prop_gradepostl_5  contn %4.2f \ ///
prop_gradepostl_6  contn %4.2f \ ///
prop_gradepostl_7  contn %4.2f \ ///
prop_gradepostl_8  contn %4.2f \ ///
prop_gradepostl_dk  contn %4.2f \ ///
prop_gradepostl_m  contn %4.2f \ ///
prop_gradeendline_1  contn %4.2f \ ///
prop_gradeendline_2  contn %4.2f \ ///
prop_gradeendline_3  contn %4.2f \ ///
prop_gradeendline_4  contn %4.2f \ ///
prop_gradeendline_5  contn %4.2f \ ///
prop_gradeendline_6  contn %4.2f \ ///
prop_gradeendline_7  contn %4.2f \ ///
prop_gradeendline_8  contn %4.2f \ ///
prop_gradeendline_dk  contn %4.2f \ ///
prop_gradeendline_m  contn %4.2f \ ///
) nospacelowpercent clear missing 
drop pvalue N_* m_*
table1_mc_dta2docx using "STRIPES2 - Table S12, village level.docx", replace footnote(" ")
restore


*** Table S13 ***
use "STRIPES-2 analysis dataset pub.dta", clear

encode rand, gen(allocation)
gen allocationv2=2-allocation
label define allocationv2 0 "STRIPES2" 1 "CHAMPION2" 
label values allocationv2 allocationv2
egen pickone=tag(villageID)
table pickone

**Individual level
preserve
table1_mc, by(allocationv2) vars(challenges_lock cat %4.1f \ ///
chall_nosmartphone_lock cat %4.1f \ ///
chall_accsmartphone_lock cat %4.1f \ ///
chall_connectivity_lock cat %4.1f \ ///
chall_internetcost_lock cat %4.1f \ ///
chall_electricity_lock cat %4.1f \ ///
chall_teachersupport_lock cat %4.1f \ ///
chall_time_lock cat %4.1f \ ///
chall_techknowl_lock cat %4.1f \ ///
chall_childinterest_lock cat %4.1f \ ///
chall_money_lock cat %4.1f \ ///
) nospacelowpercent clear missing 
drop pvalue N_* m_*
table1_mc_dta2docx using "STRIPES2 - Table S13, individual level.docx", replace footnote(" ")
restore

**Village level
egen prop_challock_n=mean(challenges_lock=="0 - No"), by(villageID)
egen prop_challock_y=mean(challenges_lock=="1 - Yes"), by(villageID)
egen prop_challock_m=mean(challenges_lock==""), by(villageID)
egen prop_chall_nosmart=mean(chall_nosmartphone_lock=="Yes"), by(villageID)
egen prop_chall_accsmart=mean(chall_accsmartphone_lock=="Yes"), by(villageID)
egen prop_chall_connect=mean(chall_connectivity_lock=="Yes"), by(villageID)
egen prop_chall_internetcost=mean(chall_internetcost_lock=="Yes"), by(villageID)
egen prop_chall_elec=mean(chall_electricity_lock=="Yes"), by(villageID)
egen prop_chall_teacher=mean(chall_teachersupport_lock=="Yes"), by(villageID)
egen prop_chall_time=mean(chall_time_lock=="Yes"), by(villageID)
egen prop_chall_techknowl=mean(chall_techknowl_lock=="Yes"), by(villageID)
egen prop_chall_childinterest=mean(chall_childinterest_lock=="Yes"), by(villageID)
egen prop_chall_money=mean(chall_money_lock=="Yes"), by(villageID)
preserve
table1_mc if pickone==1, by(allocationv2) vars(prop_challock_n contn %4.2f \ ///
prop_challock_y contn %4.2f \ ///
prop_challock_m contn %4.2f \ ///
prop_chall_nosmart contn %4.2f \ ///
prop_chall_accsmart contn %4.2f \ ///
prop_chall_connect contn %4.2f \ ///
prop_chall_internetcost contn %4.2f \ /// 
prop_chall_elec contn %4.2f \ ///
prop_chall_teacher contn %4.2f \ ///
prop_chall_time contn %4.2f \ ///
prop_chall_techknowl contn %4.2f \ ///
prop_chall_childinterest contn %4.2f \ ///
prop_chall_money contn %4.2f \ ///
) nospacelowpercent clear missing 
drop pvalue N_* m_*
table1_mc_dta2docx using "STRIPES2 - Table S13, village level.docx", replace footnote(" ")
restore


*** Table S14 ***
use "STRIPES-2 analysis dataset pub.dta", clear

encode rand, gen(allocation)
gen allocationv2=2-allocation
label define allocationv2 0 "STRIPES2" 1 "CHAMPION2" 
label values allocationv2 allocationv2
egen pickone=tag(villageID)
table pickone

**Individual level
preserve
table1_mc, by(allocationv2) vars(studyhelp_lock cat %4.1f \ ///
bought_regular_phone_lock cat %4.1f \ ///
bought_smartphone_lock cat %4.1f \ ///
bought_tablet_computer_lock cat %4.1f \ ///
access_regular_phone_lock cat %4.1f \ ///
access_smartphone_lock cat %4.1f \ ///
access_tablet_computer_lock cat %4.1f \ ///
online_ed_acts_lock cat %4.1f \ ///
txtbooks_lock cat %4.1f \ ///
steacher_learning_lock cat %4.1f \ ///
steacher_progress_lock cat %4.1f \ ///
steacher_admi_lock cat %4.1f \ ///
) nospacelowpercent clear missing 
drop pvalue N_* m_*
table1_mc_dta2docx using "STRIPES2 - Table S14, individual level.docx", replace footnote(" ")
restore

**Village level
egen prop_studyhelp_n=mean(studyhelp_lock=="0 - No"), by(villageID)
egen prop_studyhelp_y=mean(studyhelp_lock=="1 - Yes"), by(villageID)
egen prop_studyhelp_dk=mean(studyhelp_lock=="98 - Don't know"), by(villageID)
egen prop_studyhelp_m=mean(studyhelp_lock==""), by(villageID)
egen prop_bought_regphone=mean(bought_regular_phone_lock=="Yes"), by(villageID)
egen prop_bought_smartphone=mean(bought_smartphone_lock=="Yes"), by(villageID)
egen prop_bought_tabcomputer=mean(bought_tablet_computer_lock=="Yes"), by(villageID)
egen prop_access_regphone=mean(access_regular_phone_lock=="1 - Yes"), by(villageID)
egen prop_access_smartphone=mean(access_smartphone_lock=="1 - Yes"), by(villageID)
egen prop_access_tabcomputer=mean(access_tablet_computer_lock=="1 - Yes"), by(villageID)
egen prop_access_eduvideos=mean(online_ed_acts_lock=="1 - Yes"), by(villageID)
egen prop_access_txtbooks=mean(txtbooks_lock=="1 - Yes"), by(villageID)
egen prop_support_learning=mean(steacher_learning_lock=="1 - Yes"), by(villageID)
egen prop_support_progress=mean(steacher_progress_lock=="1 - Yes"), by(villageID)
egen prop_support_admi=mean(steacher_admi_lock=="1 - Yes"), by(villageID)
preserve
table1_mc if pickone==1, by(allocationv2) vars(prop_studyhelp_n contn %4.2f \ ///
prop_studyhelp_y contn %4.2f \ ///
prop_studyhelp_dk contn %4.2f \ ///
prop_studyhelp_m contn %4.2f \ ///
prop_bought_regphone contn %4.2f \ ///
prop_bought_smartphone contn %4.2f \ ///
prop_bought_tabcomputer contn %4.2f \ /// 
prop_access_regphone contn %4.2f \ ///
prop_access_smartphone contn %4.2f \ ///
prop_access_tabcomputer contn %4.2f \ ///
prop_access_eduvideos contn %4.2f \ ///
prop_access_txtbooks contn %4.2f \ ///
prop_support_learning contn %4.2f \ ///
prop_support_progress contn %4.2f \ ///
prop_support_admi contn %4.2f \ ///
) nospacelowpercent clear missing 
drop pvalue N_* m_*
table1_mc_dta2docx using "STRIPES2 - Table S14, village level.docx", replace footnote(" ")
restore


*** Table S15 ***
use "STRIPES-2 analysis dataset pub.dta", clear

encode rand, gen(allocation)
gen allocationv2=2-allocation
label define allocationv2 0 "STRIPES2" 1 "CHAMPION2" 
label values allocationv2 allocationv2
egen pickone=tag(villageID)
table pickone

**Individual level
preserve
table1_mc, by(allocationv2) vars(spend_materials_lock contn %4.1f \ ///
spend_fees_lock contn %4.1f \ ///
spend_tuition_lock contn %4.1f \ ///
spend_other_lock contn %4.1f \ ///
spend_total contn %4.1f \ ///
) nospacelowpercent clear missing 
drop pvalue N_* m_*
table1_mc_dta2docx using "STRIPES2 - Table S15, individual level.docx", replace footnote(" ")
restore

**Village level
egen mean_spendmaterials=mean(spend_materials_lock), by(villageID)
egen mean_spendfees=mean(spend_fees_lock), by(villageID)
egen mean_spendtuition=mean(spend_tuition_lock), by(villageID)
egen mean_spendother=mean(spend_other_lock), by(villageID)
egen mean_spendtotal=mean(spend_total), by(villageID)
preserve
table1_mc if pickone==1, by(allocationv2) vars(mean_spendmaterials contn %4.1f \ ///
mean_spendfees contn %4.1f \ ///
mean_spendtuition contn %4.1f \ ///
mean_spendother contn %4.1f \ ///
mean_spendtotal contn %4.1f \ ///
) nospacelowpercent clear missing 
drop pvalue N_* m_*
table1_mc_dta2docx using "STRIPES2 - Table S15, village level.docx", replace footnote(" ")
restore


***********************************************
*** Principal modelling of the outcome data ***
***********************************************

*** Primary outcome: Composite numeracy and literacy test score ***  

use "STRIPES-2 analysis dataset pub.dta", clear

encode rand, gen(allocation)
label drop allocation
replace allocation=allocation-1
label define allocation 0 "CHAMPION2" 1 "STRIPES2"
label values allocation allocation

encode villageID, gen(cluster_id)

*Primary analysis 
regress composite_score i.allocation i.large i.far, cluster(cluster_id)

*Sensitivity analysis
regress composite_score_q5b_4it i.allocation i.large i.far, cluster(cluster_id)  

*Standardised analysis
replace allocation=1-allocation
label drop allocation
label define allocation 0 "STRIPES2" 1 "CHAMPION2"
label values allocation allocation
regress composite_score i.allocation i.large i.far, cluster(cluster_id)
gen c1=1-allocation
gen c2=allocation
mixed composite_score i.allocation || cluster_id: c1 c2, nocons residuals(indep, by(allocation)) reml
matrix define beta=e(b)
matrix list beta
scalar s = sqrt(exp(2*beta[1,4])+exp(2*beta[1,6]+2*beta[1,7]))

display sqrt(46.08511 + 550.2727)  
gen composite_score_s = composite_score/sqrt(46.08511 + 550.2727)
regress composite_score_s i.allocation i.large i.far, cluster(cluster_id)

capture program drop stan
program define stan, rclass
syntax [varlist] [if]
mixed composite_score i.allocation `if'|| bclus: c1 c2, nocons residuals(indep, by(allocation)) reml
matrix define beta = e(b)
gen s_new = sqrt(exp(2*beta[1,4])+exp(2*beta[1,6]+2*beta[1,7]))
gen sd = s_new
gen composite_score_s2 = composite_score/sd 
regress composite_score_s2 i.allocation i.large i.far `if', cluster(bclus)
gen b = _b[1.allocation]
summ b
return scalar d = r(mean)
drop composite_score_s2 s_new b sd    
end

bootstrap d=r(d), reps(2000) strata(allocation) cluster(cluster_id) idcluster(bclus) seed(388790) bca: stan
estat bootstrap, all

*Per protocol
*Using child-level measure of adherence
regress composite_score i.allocation i.large i.far if classesatt_propideal>0.75 , cluster(cluster_id)
*Using cluster-level measure of adherence
egen pickone=tag(villageID)
table pickone
egen prop_attpropideal=mean(classesatt_propideal), by(villageID)


*** Secondary outcomes: 
** Maths test score (EGMA total score)

use "STRIPES-2 analysis dataset pub.dta", clear

encode rand, gen(allocation)
label drop allocation
replace allocation=allocation-1
label define allocation 0 "CHAMPION2" 1 "STRIPES2"
label values allocation allocation

encode villageID, gen(cluster_id)

regress egma_finalscore i.allocation i.large i.far, cluster(cluster_id)


** Reading test score

use "STRIPES-2 analysis dataset pub.dta", clear

encode rand, gen(allocation)
label drop allocation
replace allocation=allocation-1
label define allocation 0 "CHAMPION2" 1 "STRIPES2"
label values allocation allocation

encode villageID, gen(cluster_id)

regress egra_totalscore i.allocation i.large i.far, cluster(cluster_id)

*Sensitivity analysis
regress egra_totalscore_q5b_4it i.allocation i.large i.far, cluster(cluster_id)  


** Interaction analyses (primary outcome)

use "STRIPES-2 analysis dataset pub.dta", clear

encode rand, gen(allocation)
label drop allocation
replace allocation=allocation-1
label define allocation 0 "CHAMPION2" 1 "STRIPES2"
label values allocation allocation

encode villageID, gen(cluster_id)
gen present=composite_score~=.

*Village population
table allocation large, statistic(count present) statistic(sum present) statistic(mean present)
bysort large allocation: summ composite_score 
regress composite_score i.allocation##i.large i.far, cluster(cluster_id)  // small villages
lincom 1.allocation+1.allocation#1.large  // large villages

*Gender
table allocation child_gender, statistic(count present) statistic(sum present) statistic(mean present)
bysort child_gender allocation: summ composite_score 
regress composite_score i.allocation##i.child_gender i.large i.far, cluster(cluster_id)  // boys
lincom 1.allocation+1.allocation#2.child_gender  // girls

*Wealth index 1
table allocation wealth_index_1, statistic(count present) statistic(sum present) statistic(mean present)
bysort wealth_index_1 allocation: summ composite_score 
regress composite_score i.allocation##i.wealth_index_1 i.large i.far, cluster(cluster_id)  // natural materials
lincom 1.allocation+1.allocation#1.wealth_index_1  // some synthetic materials
lincom 1.allocation+1.allocation#2.wealth_index_1  // all synthetic materials
test 1.allocation#1.wealth_index_1 1.allocation#2.wealth_index_1

*Wealth index 2
recode wealth_index_2 (4=3)   // merged the final two categories (because the last category is very small)
table wealth_index_2 allocation, statistic(count present) statistic(sum present) statistic(mean present)
bysort allocation wealth_index_2: summ composite_score 
regress composite_score i.allocation##i.wealth_index_2 i.large i.far, cluster(cluster_id)  // 0 items
lincom 1.allocation+1.allocation#1.wealth_index_2  // 1 item
lincom 1.allocation+1.allocation#2.wealth_index_2  // 2 items
lincom 1.allocation+1.allocation#3.wealth_index_2  // 3 or 4 items
test 3*(1.allocation#3.wealth_index_2)+(1.allocation#2.wealth_index_2)-(1.allocation#1.wealth_index_2)=0  // trend test

*Caste
table allocation family_caste, statistic(count present) statistic(sum present) statistic(mean present)
bysort family_caste allocation: summ composite_score 
regress composite_score i.allocation##i.family_caste i.large i.far, cluster(cluster_id)  // schedule caste
lincom 1.allocation+1.allocation#2.family_caste  // schedule tribe
lincom 1.allocation+1.allocation#3.family_caste  // other backward caste
lincom 1.allocation+1.allocation#4.family_caste  // forward caste
test 1.allocation#2.family_caste 1.allocation#3.family_caste 1.allocation#4.family_caste

*Female caregiver literacy
table allocation female_carer_sentence, statistic(count present) statistic(sum present) statistic(mean present)
bysort allocation female_carer_sentence: summ composite_score 
regress composite_score i.allocation##i.female_carer_sentence i.large i.far, cluster(cluster_id)  // cannot read at all
lincom 1.allocation+1.allocation#3.female_carer_sentence  // read only part of sentence
lincom 1.allocation+1.allocation#4.female_carer_sentence  // read whole sentence
test 1.allocation#3.female_carer_sentence 1.allocation#4.female_carer_sentence

*For interest: female caregiver education
table allocation mother_education, statistic(count present) statistic(sum present) statistic(mean present) 
bysort mother_education allocation: summ composite_score 
regress composite_score i.allocation##i.mother_education i.large i.far, cluster(cluster_id)  // illiterate
lincom 1.allocation+1.allocation#1.mother_education  // primary school
lincom 1.allocation+1.allocation#2.mother_education  // middle school
lincom 1.allocation+1.allocation#3.mother_education  // high school
lincom 1.allocation+1.allocation#4.mother_education  // higher secondary school
lincom 1.allocation+1.allocation#5.mother_education  // graduate
lincom 1.allocation+1.allocation#6.mother_education  // postgraduate
test 1.allocation#1.mother_education 1.allocation#2.mother_education 1.allocation#3.mother_education 1.allocation#4.mother_education 1.allocation#5.mother_education 1.allocation#6.mother_education

*Male caregiver literacy / education
table allocation male_carer_sentence, statistic(count present) statistic(sum present) statistic(mean present)  // missingness is >10%, so switch to male caregiver education
table father_education allocation, statistic(count present) statistic(sum present) statistic(mean present) 
bysort father_education allocation: summ composite_score 
regress composite_score i.allocation##i.father_education i.large i.far, cluster(cluster_id)  // illiterate
lincom 1.allocation+1.allocation#1.father_education  // primary school
lincom 1.allocation+1.allocation#2.father_education  // middle school
lincom 1.allocation+1.allocation#3.father_education  // high school
lincom 1.allocation+1.allocation#4.father_education  // higher secondary school
lincom 1.allocation+1.allocation#5.father_education  // graduate
lincom 1.allocation+1.allocation#6.father_education  // postgraduate
test 1.allocation#1.father_education 1.allocation#2.father_education 1.allocation#3.father_education 1.allocation#4.father_education 1.allocation#5.father_education 1.allocation#6.father_education


** Maths test score at midline

use "STRIPES-2 analysis dataset pub.dta", clear

encode rand, gen(allocation)
label drop allocation
replace allocation=allocation-1
label define allocation 0 "CHAMPION2" 1 "STRIPES2"
label values allocation allocation

encode villageID, gen(cluster_id)

regress highestmark_maths_num i.allocation i.large i.far, cluster(cluster_id)


** Reading test score at midline

use "STRIPES-2 analysis dataset pub.dta", clear

encode rand, gen(allocation)
label drop allocation
replace allocation=allocation-1
label define allocation 0 "CHAMPION2" 1 "STRIPES2"
label values allocation allocation

encode villageID, gen(cluster_id)

regress highestmark_reading_num i.allocation i.large i.far, cluster(cluster_id)


** Enrolled in school at endline

use "STRIPES-2 analysis dataset pub.dta", clear

encode rand, gen(allocation)
label drop allocation
replace allocation=allocation-1
label define allocation 0 "CHAMPION2" 1 "STRIPES2"
label values allocation allocation

encode villageID, gen(cluster_id)

tab child_schenrol_endline allocation, col m

xtset cluster_id
replace child_schenrol_endline=1-child_schenrol_endline
xtgee child_schenrol_endline i.allocation i.large i.far, family(binomial) link(logit) corr(independent) eform


** Learning support (hours spent engaging child in reading or writing activities)

use "STRIPES-2 analysis dataset pub.dta", clear

encode rand, gen(allocation)
label drop allocation
replace allocation=allocation-1
label define allocation 0 "CHAMPION2" 1 "STRIPES2"
label values allocation allocation

encode villageID, gen(cluster_id)

regress help_readingcounting_hrs i.allocation i.large i.far, cluster(cluster_id)


** Number of days of school missed in the last two weeks

use "STRIPES-2 analysis dataset pub.dta", clear

encode rand, gen(allocation)
label drop allocation
replace allocation=allocation-1
label define allocation 0 "CHAMPION2" 1 "STRIPES2"
label values allocation allocation

encode villageID, gen(cluster_id)

regress daysmissed_2weeks i.allocation i.large i.far, cluster(cluster_id)


*********************************************
*** Peer review requests - extra analyses ***
*********************************************

**Investigation of possible contamination
use "STRIPES-2 analysis dataset pub.dta", clear

encode rand, gen(allocation)
label drop allocation
replace allocation=allocation-1
label define allocation 0 "CHAMPION2" 1 "STRIPES2"
label values allocation allocation

encode villageID, gen(cluster_id)

*What proportion of the control group in S2 were exposed to potentially some level of the C2 monitoring & intervention (defined by a C2 household with a pregnancy)?
tab pregnant_household rand, m col
*Ans: 18%

gen hhid_preg_ind=0
replace hhid_preg_ind=1 if pregnant_household==1 

*Subgroup analysis 
regress composite_score i.allocation##i.hhid_preg_ind i.large i.far, cluster(cluster_id)  //  no 'contamination'
lincom 1.allocation+1.allocation#1.hhid_preg_ind  //  potential for 'contamination'


*CACE-like analysis
use "STRIPES-2 analysis dataset pub.dta", clear

encode rand, gen(allocation)
label drop allocation
replace allocation=allocation-1
label define allocation 0 "CHAMPION2" 1 "STRIPES2"
label values allocation allocation

encode villageID, gen(cluster_id)

tabstat composite_score, by(allocation)
tabstat composite_score, by(attpropidealcat)

gen c=0 
replace c=classesatt_propideal if allocation==1

sum c if allocation==1, d

gen c10 = c*10

* First stage
* Step (a)
regress c10 i.large##i.far if allocation==1
regress c10 i.large i.far if allocation==1
predict attendance
* use this second model for consistency with earlier work

* Step (c)
regress composite_score i.large i.far if allocation==1
predict out_if_STRIPES2 

* Step (d) 
regress composite_score i.large i.far if allocation==0
predict out_if_CHAMPION2 

* Second stage
gen diff = out_if_STRIPES2-out_if_CHAMPION2
regress diff attendance, nocons cluster(villageID)
*inappropriate confidence interval, hence bootstrap below


* Bootstrap
capture program drop myboot
program define myboot, rclass
syntax[if]
tempvar attendance out_if_STRIPES2 out_if_CHAMPION2 diff
regress c10 i.large i.far if allocation==1
predict `attendance'
regress composite_score i.large i.far if allocation==1
predict `out_if_STRIPES2' 
regress composite_score i.large i.far if allocation==0
predict `out_if_CHAMPION2' 
gen `diff' = `out_if_STRIPES2'-`out_if_CHAMPION2'
regress `diff' `attendance' `if', nocons 
return scalar cace = e(b)[1,1] 
end

bootstrap cace=r(cace), bca cluster(villageID) strata(allocation large far) reps(2000) seed(314677828): myboot
estat bootstrap, all
